# Supplementary material for: PKLM: A Flexible MCAR Test Using Classification
Source: Psychometrika. 2025 Jan 3;90(1):280–303. doi: 10.1017/psy.2024.14 (PMC12478620; doi:10.1017/psy.2024.14)
Supplement: Spohn et al. supplementary material [file S0033312324000140sup001.zip]

Archive with 26 entries (22 files):
- SupplementaryMaterial/Code/
- SupplementaryMaterial/Code/AppendixCexample.R
- SupplementaryMaterial/Code/eval.R
- SupplementaryMaterial/Code/ExtensionExample.R
- SupplementaryMaterial/Code/helpers.R
- SupplementaryMaterial/Code/RealDataAnalysis/
- SupplementaryMaterial/Code/RealDataAnalysis/main_real.R
- SupplementaryMaterial/Code/SimulatedAnalysis/
- SupplementaryMaterial/Code/SimulatedAnalysis/ecdf_plot.R
- SupplementaryMaterial/Code/SimulatedAnalysis/main_simulation.R
- SupplementaryMaterial/DataSets/
- SupplementaryMaterial/DataSets/airfoil_self_noise.csv
- SupplementaryMaterial/DataSets/airfoil_self_noise.dat
- SupplementaryMaterial/DataSets/Concrete_Data.xls
- SupplementaryMaterial/DataSets/glass.data
- SupplementaryMaterial/DataSets/ionosphere.data
- SupplementaryMaterial/DataSets/pop_failures.dat
- SupplementaryMaterial/DataSets/seeds_dataset.txt
- SupplementaryMaterial/DataSets/slump_test.data
- SupplementaryMaterial/DataSets/sonar.all-data
- SupplementaryMaterial/DataSets/transfusion.data
- SupplementaryMaterial/DataSets/winequality-red.csv
- SupplementaryMaterial/DataSets/winequality-white.csv
- SupplementaryMaterial/DataSets/wisconsin.csv
- SupplementaryMaterial/DataSets/yacht_hydrodynamics.data
- SupplementaryMaterial/DataSets/yeast.data
