# Supplementary material for: PKLM: A Flexible MCAR Test Using Classification
Source: Psychometrika. 2025 Jan 3;90(1):280–303. doi: 10.1017/psy.2024.14 (PMC12478620; doi:10.1017/psy.2024.14)
Supplement: Spohn et al. supplementary material [file S0033312324000140sup001.zip › SupplementaryMaterial/Code/eval.R]

power <- c()
for(case in 1:8){
  load(paste0("classerror_minnodesize_10_case_", case,"_mech_MAR_numproj_300_n_200_p_4_nsim_700_nrep_500_level_0.05_numtreesperproj_500.Rda"))
  blub <- do.call(rbind, pvals)
  power[case] <- mean(as.numeric(blub[,1])<=0.05)
}

names(power) <- 1:8
nodesize10.trees500.proj300 <- power


power <- c()
for(case in 1:8){
  load(paste0("classerror_case_",case,"_mech_MAR_numproj_300_n_200_p_4_nsim_700_nrep_500_level_0.05_numtreesperproj_1000.Rda"))
  blub <- do.call(rbind, pvals)
  power[case] <- mean(as.numeric(blub[,1])<=0.05)
}

names(power) <- 1:8

nodesize1.trees1000.proj300 <- power


power <- c()
for(case in 1:8){
    load(paste0("classerror_case_",case,"_mech_MAR_numproj_500_n_200_p_4_nsim_700_nrep_500_level_0.05_numtreesperproj_500.Rda"))
    blub <- do.call(rbind, pvals)
    power[case] <- mean(as.numeric(blub[,1])<=0.05)

}

names(power) <- 1:8
nodesize1.trees500.proj500 <- power


power <- c()
for(case in 1:8){
  load(paste0("classerror_minnodesize_20_case_",case,"_mech_MAR_numproj_100_n_200_p_4_nsim_700_nrep_500_level_0.05_numtreesperproj_500.Rda"))
  blub <- do.call(rbind, pvals)
  power[case] <- mean(as.numeric(blub[,1])<=0.05)

}

names(power) <- 1:8

nodesize20.trees500.proj100 <- power

power <- c()
for(case in 1:8){
  load(paste0("classerror_minnodesize_25_case_",case,"_mech_MAR_numproj_300_n_200_p_4_nsim_700_nrep_500_level_0.05_numtreesperproj_500.Rda"))
  blub <- do.call(rbind, pvals)
  power[case] <- mean(as.numeric(blub[,1])<=0.05)

}

names(power) <- 1:8

nodesize25.trees500.proj300 <- power


res <-cbind(nodesize1.trees500.proj500,nodesize1.trees1000.proj300,nodesize10.trees500.proj300,
            nodesize20.trees500.proj100,nodesize25.trees500.proj300)


########### with energy test
power.big <- c()
power.energy <- c()
for(case in 1:7){
  load(paste0("jeff_case_",case,"_mech_MAR_energy_TRUE_nrep_500_numproj_300_n_200_r_0.35_p_10_nsim_500_level_0.05_minnodesize_20_numtreesperproj_500_size.resp.set_1_kind_mean.Rda"))
  #load(paste0("jeff_case_",case,"_mech_MCAR_energy_FALSE_nrep_500_numproj_300_n_200_r_0.35_p_10_nsim_500_level_0.05_minnodesize_25_numtreesperproj_500.Rda"))
  #load(paste0("jeff_case_",case,"_mech_MCAR_energy_TRUE_nrep_500_numproj_500_n_200_r_0.1_p_4_nsim_500_level_0.05_minnodesize_20_numtreesperproj_500.Rda"))
  #load(paste0("test2000_case_",case,"_mech_MAR_energy_TRUE_nrep_500_numproj_300_n_200_r_0.1_p_4_nsim_500_level_0.05_minnodesize_20_numtreesperproj_500.Rda"))
  #load(paste0("helpers0_case_",case,"_mech_MCAR_energy_TRUE_nrep_500_numproj_200_n_200_r_0.65_p_4_nsim_300_level_0.05_minnodesize_25_numtreesperproj_500.Rda"))
  blub <- do.call(rbind, pvals)
  power.big[case] <- mean(unlist(blub[,1])<=0.05,na.rm=TRUE)
  power.energy[case] <- mean(unlist(blub[,2])<=0.05)
  plot(ecdf(unlist(blub[,1])), main=paste0("case: ",case))
  abline(a=0,b=1, col="red")
}

names(power) <- 1:8

classerror_minnodesize_30_case_1_mech_MAR_energy_TRUE_nrep_500_numproj_300_n_200_r_0.2_p_4_nsim_700_level_0.05_numtreesperproj_500


blub <- do.call(rbind, pvals)
mean(unlist(blub[,1])<=0.05, na.rm=TRUE)
mean(unlist(blub[,2])<=0.05, na.rm=TRUE)

################################# with all tests

power.big <- c()
power.energy <- c()
power.little <- c()
power.JJ <-c()
level.big <- c()
level.energy <- c()
level.little <- c()
level.JJ <-c()
for(case in 1:7){
  mech <- "MAR"
  #ex5
  #load(paste0("case_",case,"_mech_",mech,"_energy_FALSE_nrep_500_numproj_300_n_500_r_0.35_p_20_nsim_500_level_0.05_minnodesize_10_numtreesperproj_200_size.resp.set_1_kind_mean.Rda"))
  #ex2
  #load(paste0("case_",case,"_mech_",mech,"_energy_TRUE_nrep_500_numproj_300_n_500_r_0.35_p_10_nsim_500_level_0.05_minnodesize_10_numtreesperproj_200_size.resp.set_1_kind_mean.Rda"))
  #ex4
  load(paste0("case_",case,"_mech_",mech,"_energy_FALSE_nrep_500_numproj_300_n_500_r_0.1_p_10_nsim_500_level_0.05_minnodesize_10_numtreesperproj_200_size.resp.set_1_kind_mean.Rda"))
  # ex3
  #load(paste0("case_",case,"_mech_",mech,"_energy_TRUE_nrep_500_numproj_300_n_500_r_0.65_p_10_nsim_500_level_0.05_minnodesize_10_numtreesperproj_200_size.resp.set_1_kind_mean.Rda"))
  #load(paste0("case_",case,"_mech_",mech,"_energy_FALSE_nrep_500_numproj_300_n_500_r_0.1_p_20_nsim_500_level_0.05_minnodesize_10_numtreesperproj_200_size.resp.set_1_kind_mean.Rda"))
  #load(paste0("case_",case,"_mech_",mech,"_energy_TRUE_nrep_500_numproj_300_n_200_r_0.35_p_4_nsim_500_level_0.05_minnodesize_10_numtreesperproj_200_size.resp.set_1_kind_mean.Rda"))
  #load(paste0("test_case_",case,"_mech_MAR_energy_TRUE_nrep_500_numproj_500_n_400_r_0.1_p_10_nsim_400_level_0.05_minnodesize_20_numtreesperproj_200_size.resp.set_1_kind_mean.Rda"))
  blub <- do.call(rbind, pvals)
  power.big[case] <- mean(unlist(blub[,1])<=0.05,na.rm=TRUE)
  power.energy[case] <- mean(unlist(blub[,2])<=0.05)
  power.little[case] <- mean(unlist(blub[,3])<=0.05)
  power.JJ[case] <- mean(unlist(blub[,4])<=0.05)

  mech <- "MCAR"
  load(paste0("case_",case,"_mech_",mech,"_energy_FALSE_nrep_500_numproj_300_n_500_r_0.1_p_20_nsim_500_level_0.05_minnodesize_10_numtreesperproj_200_size.resp.set_1_kind_mean.Rda"))
  #load(paste0("test_case_",case,"_mech_MAR_energy_TRUE_nrep_500_numproj_500_n_400_r_0.1_p_10_nsim_400_level_0.05_minnodesize_20_numtreesperproj_200_size.resp.set_1_kind_mean.Rda"))
  blub <- do.call(rbind, pvals)
  level.big[case] <- mean(unlist(blub[,1])<=0.05,na.rm=TRUE)
  level.energy[case] <- mean(unlist(blub[,2])<=0.05)
  level.little[case] <- mean(unlist(blub[,3])<=0.05)
  level.JJ[case] <- mean(unlist(blub[,4])<=0.05)

  plot(ecdf(unlist(blub[,1])), main=paste0("case: ",case))
  abline(a=0,b=1, col="red")
}

res.power <- cbind(power.big, power.energy, power.little, power.JJ)
res.level <-  cbind(level.big, level.energy, level.little, level.JJ)


##################### real data sets

dat.no.energy <-  c("climate.model.crashes","ionosphere","planning.relax", "wine", "libras", "parkinsons","wisconsin","dengue",
   "connectionist.bench.vowel","wine.quality.red", "wine.quality.white")
dat.with.energy <-  c("ecoli", "iris","seeds","glass", "yacht", "yeast", "CASchools","concrete.compression","concrete.slump",
               "connectionist.bench.vowel",  "blood.transfusion","airfoil")

cases <- c("airfoil","blood.transfusion","climate.model.crashes","concrete.slump","connectionist.bench.vowel","iris",
  "ecoli","glass","ionosphere","libras","planning.relax","seeds","wine.quality.red", "wine.quality.white",
  "yacht", "yeast")

power.big <- c()
power.energy <- c()
power.little <- c()
power.JJ <-c()
level.big <- c()
level.energy <- c()
level.little <- c()
level.JJ <-c()
for(case in cases){
  if(case %in% dat.no.energy){
    energy <- FALSE
  }else{
    energy <- TRUE
  }

  mech <- "MAR"
  load(paste0(case,"_mech_",mech,"_energy_",energy,"_nrep_500_numproj_300_pmiss_0.3_nsim_500_level_0.05_minnodesize_10_numtreesperproj_200_size.resp.set_1_kind_mean.Rda"))
  blub <- do.call(rbind, pvals)
  power.big[case] <- mean(unlist(blub[,1])<=0.05,na.rm=TRUE)
  power.energy[case] <- mean(unlist(blub[,2])<=0.05,na.rm=TRUE)
  power.little[case] <- mean(unlist(blub[,3])<=0.05, na.rm=TRUE)
  power.JJ[case] <- mean(unlist(blub[,4])<=0.05, na.rm=TRUE)

  mech <- "MCAR"
  load(paste0(case,"_mech_",mech,"_energy_",energy,"_nrep_500_numproj_300_pmiss_0.3_nsim_500_level_0.05_minnodesize_10_numtreesperproj_200_size.resp.set_1_kind_mean.Rda"))
  blub <- do.call(rbind, pvals)
  level.big[case] <- mean(unlist(blub[,1])<=0.05,na.rm=TRUE)
  level.energy[case] <- mean(unlist(blub[,2])<=0.05, na.rm=TRUE)
  level.little[case] <- mean(unlist(blub[,3])<=0.05, na.rm=TRUE)
  level.JJ[case] <- mean(unlist(blub[,4])<=0.05, na.rm=TRUE)

  plot(ecdf(unlist(blub[,1])), main=paste0("case: ",case))
  abline(a=0,b=1, col="red")
}

res.power <- cbind(power.big, power.energy, power.little, power.JJ)
res.level <-  cbind(level.big, level.energy, level.little, level.JJ)
