# Supplementary material for: PKLM: A Flexible MCAR Test Using Classification
Source: Psychometrika. 2025 Jan 3;90(1):280–303. doi: 10.1017/psy.2024.14 (PMC12478620; doi:10.1017/psy.2024.14)
Supplement: Spohn et al. supplementary material [file S0033312324000140sup001.zip › SupplementaryMaterial/Code/SimulatedAnalysis/ecdf_plot.R]

# ecdf plots


#

load("case_5_mech_MCAR_energy_TRUE_nrep_500_numproj_300_n_500_r_0.65_p_10_nsim_500_level_0.05_minnodesize_10_numtreesperproj_200_size.resp.set_1_kind_mean.Rda")
blub <- do.call(rbind, pvals)


load("case_5_mech_MCAR_refit_TRUE_nrep_30_numproj_100_n_500_r_0.65_p_10_nsim_500_level_0.05_minnodesize_10_numtreesperproj_200_size.resp.set_1_kind_mean.Rda")
blub2 <- do.call(rbind, pvals)

blub[,1]<-blub2[,1, drop=F]


blub<- as.data.frame(blub)

png(paste0("ecdf",".png"), width = 200, height = 200, units="mm",res = 300)


# Use this again!!
par(mfrow=c(2,2))

# 
plot(ecdf(unlist(blub$pvals.bigTest)),main="PKLM", xlab="x: p-values under the NULL", cex=0.2)

for (b in 1:100){
  
  lines(ecdf(runif(length(unlist(blub$pvals.bigTest)))), cex=0.1, col="lightblue")
  
}

lines(ecdf(unlist(blub$pvals.bigTest)), cex=0.2)

abline(a=0,b=1, col="red")


# Energy Test

plot(ecdf(unlist(blub$pvals.energyTest)), main ="Q",xlab="x: p-values under the NULL",cex=0.2)


for (b in 1:100){
  
  lines(ecdf(runif(length(unlist(blub$pvals.bigTest)))), cex=0.1, col="lightblue")
  
}

lines(ecdf(unlist(blub$pvals.energyTest)),cex=0.2)
abline(a=0,b=1, col="red")

# Little test

plot(ecdf(unlist(blub$pvals.littletest)), main ="Little",xlab="x: p-values under the NULL",cex=0.2)


for (b in 1:100){
  
  lines(ecdf(runif(length(unlist(blub$pvals.bigTest)))), cex=0.1, lwd=0.1, col="lightblue")
  
}

lines(ecdf(unlist(blub$pvals.littletest)),cex=0.2)
abline(a=0,b=1, col="red")


# JJTest

plot(ecdf(unlist(blub$pvals.JJtest)), main ="JJ",xlab="x: p-values under the NULL",cex=0.2)

for (b in 1:100){
  
  lines(ecdf(runif(length(unlist(blub$pvals.bigTest)))), cex=0.1, lwd=0.1, col="lightblue")
  
}
lines(ecdf(unlist(blub$pvals.JJtest)),cex=0.2)

abline(a=0,b=1, col="red")


dev.off()
