# Supplementary material for: PKLM: A Flexible MCAR Test Using Classification
Source: Psychometrika. 2025 Jan 3;90(1):280–303. doi: 10.1017/psy.2024.14 (PMC12478620; doi:10.1017/psy.2024.14)
Supplement: Spohn et al. supplementary material [file S0033312324000140sup001.zip › SupplementaryMaterial/DataSets/pop_failures.dat]

Study      Run             vconst_corr                vconst_2                vconst_3                vconst_4                 vconst_5                vconst_7                 ah_corr               ah_bolus                slm_corr       efficiency_factor           tidal_mix_max      vertical_decay_scale            convect_corr            bckgrnd_vdc1          bckgrnd_vdc_ban          bckgrnd_vdc_eq        bckgrnd_vdc_psim                 Prandtl   outcome
    1        1      0.8590362064372231      0.9278245357602525      0.2528656223672442       0.298838311199668       0.1705212998954166       0.735936040913738      0.4283254278810799     0.5679469417703027      0.4743695999935477      0.2456748547110086      0.1042258652974851        0.8690907029810155      0.9975184956319734      0.4486200774528293       0.3075217871189428      0.8583103652138057      0.7969972396308247      0.8698930381357464         0
    1        2      0.6060410252371287      0.4577283627625244      0.3594484227670667      0.3069573767716065       0.8433307671777179      0.9348506611513181      0.4445724883608314     0.8280149253395697       0.296617752717187      0.6168699015410514      0.9757855814040846        0.9143436669954098      0.8452471419276359      0.8641518680676301       0.3467126889826937      0.3565734170881721      0.4384471887114665      0.5122561439056882         1
    1        3      0.9975997770308621      0.3732384871005909      0.5173993555298593      0.5049925456690189       0.6189033359884182      0.6055708232180527      0.7462253300408419     0.1959282919790389      0.8156669351065324      0.6793550279741694      0.8034130759821791        0.6439951609962413      0.7184411332114703       0.924775074027841       0.3153714063448004       0.250642370688729      0.2856355271897175      0.3658579636572136         1
    1        4      0.7834078593063168      0.1040553139561477      0.1975326951075759      0.4218371592474998       0.7420556675966105      0.4908278824153564    0.005525436956021521     0.3921232672136588     0.01001489496427692      0.4714626999390829      0.5978789030832963        0.7616587520758105      0.3627505607476147      0.9128190944424003       0.9779711752522013      0.8459212272518521      0.6994309323594078       0.475986734584957         1
    1        5      0.4062495307854584      0.5131992969299771     0.06181157701002021      0.6358367185561089       0.8447975169867277       0.441502226525659      0.1919264511554502     0.4875461161201303      0.3585335812259776      0.5515432350816102      0.7438765191563612        0.3123494343301799      0.6502228327173118      0.5222610158289576      0.04354476482710905      0.3766601113511974      0.2800977588864044      0.1322828760745728         1
    1        6     0.04137946970553862      0.6290259378832869      0.3033801053391976      0.8134075716681157       0.2228171225055121      0.9712060327589925      0.6097782897944045     0.6478038592160577      0.7379138729560913      0.4409432071131758     0.03598236603946942        0.6158676668988645     0.01748718426743936      0.9323195147599714       0.3293180378567842      0.9541227757917822      0.1353789149964642      0.2948047955455776         1
    1        7      0.1610500675703709       0.548838498016509      0.1535834560946872      0.6544153967846392       0.1403462127536639      0.7966458873060118      0.4058396236440684     0.6626356250127881     0.04942668516499301      0.5785194938329773      0.2648546829004772        0.9592173730462997      0.6981068318179394      0.4673589494441532       0.6370776960057103     0.01125133065377466      0.1473251569498744      0.2138142472223586         1
    1        8      0.4152989863935445      0.8987313634302053       0.931821763206325      0.9166479389325508       0.3991056376589566    0.009445114781717874      0.8462574603333551     0.6837725402619172      0.3973064568799197       0.886768087244127      0.5224278472764935        0.6947735654823999      0.8865223179739486      0.4116728830785077       0.4811080538564259      0.9265463702341853     0.02643087041538416     0.09273955239138255         1
    1        9      0.1667578778022693      0.3529718557178664      0.9881206108774576      0.2870703172960525       0.5636256000505657      0.4027078751797995       0.380931733126959     0.4791912380580066     0.06016529398038984      0.2365244451366986      0.2904837083330171        0.3918330724441653      0.2549443022593753      0.4883995859055884      0.05368356508487422      0.8622256041012912      0.4150551393809211      0.4871258994616154         1
    1       10      0.6556260785320773      0.4139307171921246       0.805288477992225      0.1634858637608381       0.8619016950781871      0.9475945318001323      0.5465636756814396     0.4261410062472957      0.4170803090984312      0.9456095739267767         0.3253875090068        0.6665268083633338      0.3742700553525032      0.1002913507425951       0.2132902799756266      0.2228596709539286    0.007286212501478278      0.4200273619990589         1
    1       11      0.5900079766417751      0.2936924123515686      0.4234978443942964      0.3298034631246183       0.4578376998568678      0.8297822964209547      0.4977667353853273     0.1594403342292127      0.9711218647438929      0.4923425384072794     0.08426897241087217        0.9743339475205478      0.9264239087209313      0.2954259188030847       0.8042124523444929      0.8708400092540413      0.5462950225350344      0.8848710788258662         1
    1       12      0.8819290793824216      0.4249161571807539      0.9032223669579252      0.1733059139094419         0.79100537164292      0.4761835240681346      0.6811758406900077     0.9058438524966025       0.828415465574815     0.08371732902273329      0.5205666508396261       0.07291534579255515      0.9480946850510211      0.9996158905262645       0.7284591146705983      0.2858883555836251      0.2108896425795845      0.8335898681530832         1
    1       13      0.9610102615228647      0.9769068064193965         0.8579287729834      0.6149712274976386       0.6155159288254153      0.3527692043429448      0.8339600060458502    0.09509174928146724      0.2308925419981177      0.9548332776512124      0.5771817487729197        0.7835114301751471      0.5304246445393397      0.1751697639960589       0.5444582641810283        0.08139244056462      0.7330148834657546      0.5313688547441011         0
    1       14      0.1725295253680088     0.01355637412958054      0.6234465078644765      0.5191358593020899       0.2544563627129214      0.3669473464549002     0.05569564438062824     0.5185014502805038       0.371256628975324      0.8537835646744093      0.3470398548421346        0.9473467321846532      0.5972810318745259      0.4288064848890322       0.4013699816578689      0.8204455701103951      0.5995842862887204      0.1356806756643992         1
    1       15      0.3965135587030091      0.2012412503025391      0.9681076397278553       0.836439981944083       0.6099766375923841      0.2446819819160737      0.7882705140250942      0.356016874864387      0.1250539998769657      0.5101025887829665      0.4039659679621562        0.8656119113425829      0.4995159909374909      0.5896484861215059      0.01499791595593302       0.893354827800714      0.5621224685054687     0.02844873743985469         1
    1       16     0.05162036324230333      0.3109125513402332      0.9092925575367796      0.7191174679254699        0.433167081923845      0.9971417491621752      0.2313817085918143     0.7715889360432306      0.5930693719975857       0.109138528102388      0.2151174598489888       0.05181928754835907      0.2935260403422743      0.7518454991811369       0.9224807585253277       0.606573033767442      0.3182088333984009      0.7188535135911984         1
    1       17      0.8143564358909822      0.6967738663001607      0.7028825529656995      0.9756356765761868         0.98348481453593     0.03113672242034227      0.9388891434167616       0.74484604513402      0.7522535485758757      0.4125240501494975      0.5866564049838214        0.9416526862989283       0.247466384292218       0.550210881638082       0.2298907612372811      0.6914782393620246      0.9993059367471788      0.6470631866508888         1
    1       18      0.5956241213173296      0.7915312543433781      0.7941229378442385      0.4306672843587068       0.9167781346361153      0.8977854177329897      0.7297787675828052     0.5602039060154412      0.6589529683140831      0.8352519121266798      0.6447588656356351        0.4442190648522228       0.820039098083766      0.8780554601987306       0.2384532532124366      0.4135384403117415      0.3787264120066539      0.9730494728868103         1
    1       19      0.4532874681184896       0.227814193661066      0.8689639318812018      0.8395467701212813       0.1333494249834783      0.9513395729060803      0.1790809543609309    0.02315243019903493      0.1448468379417641      0.6742691755747526     0.08327259583812621        0.4372392175344026      0.2313822548474289      0.4245534347150371       0.5786210627346817      0.1402842371181275      0.5389089785749093      0.6203919735504314         1
    1       20      0.3586774928417678      0.5397639753465127      0.4082044733636495      0.3913417655560705       0.6609844274534327       0.730276729066908      0.4155567776916239     0.6779696920175209     0.09224283372879856      0.4576951002753857      0.9710495209127354        0.1166685049745461        0.89342431396039      0.8952803579068536        0.412109540481793     0.06748964066565451      0.2549493505865232      0.1467011984385964         1
    1       21      0.7951983424265766      0.1297865445712685      0.8818246116421909      0.5312663013400096       0.5469967021425772      0.6265959397643908      0.6897732441611071     0.9416511330326709       0.466418687972085     0.09831326167849409      0.4351432157615717        0.7303658870786118      0.8682679369761092      0.8528196679260064       0.5259774876978353      0.7854206047654669      0.6306026816497453      0.7409229077631608         1
    1       22      0.5006828589300211      0.3604467024056551      0.9391097979814125      0.1499945639981888       0.5790399178603871      0.2974902469173281      0.9056083239395067     0.7652321836755922     0.02687872876283816      0.6087480291232674      0.3162488893592834        0.8426026382004946      0.3844317662891829      0.6009998129939453       0.9414882096772392      0.9816748876189296      0.2250527151912037      0.6926438495154597         1
    1       23     0.02945369564436583      0.6757246235838263     0.02493006193674066      0.1138323004719698       0.8336855528591615      0.2681910418465527      0.9364071551813847      0.577268761329146      0.7283629919272951      0.8464936220526902      0.4198484700703476        0.2862277541826996       0.782013775431551       0.455999154664783        0.450856708515332      0.9092242392763081      0.8270979953334771      0.1259614256081275         1
    1       24      0.2948637222612484      0.8178695718072251      0.5484802546872137       0.983250152040273       0.4751693398976285      0.6722545882751648      0.1980546878120448     0.2702498082588944      0.4539846989701295      0.7254511264411525      0.6533506935772797       0.09909247723796094      0.3690557317640115      0.2520570321396614       0.4260829463251866      0.3817077761218469      0.7758205912515729       0.561837770374647         1
    1       25      0.4839207167827731       0.272825272672344      0.2880135145103042      0.4240753186103474       0.8258667873748993       0.686728397587366      0.3170011379355047     0.1071755285620586        0.76105377571916      0.7209729628236446      0.9848388743315203         0.345239468155584      0.1450467345524683      0.9616943035197134      0.02156099583436218      0.1277151480291246      0.9781764450457154      0.8775243971859001         1
    1       26      0.7739966272247127      0.0299948844489538      0.5009447282516502      0.1814400989730429        0.501907078621702     0.01716476793582034      0.6838373190115413     0.2394357514114947       0.694846243250908      0.7626682346751397      0.1186196594447311        0.6940981520857248      0.4893226371884036      0.3541289696301748       0.5278059054955115      0.7777134097892688      0.3091171186895938      0.2627281871818317         1
    1       27      0.4202773962350976      0.3718718620832078      0.7422117704952447     0.06304515071032156       0.1891598793251129       0.846139099689511      0.8742334448318515     0.1438190310029313      0.1562955231185899      0.3538353600759163      0.3931206922538372        0.6338434558439379      0.7883711917299984      0.8562844863290796       0.6020186010179006      0.1686308213237984      0.5345217399661326      0.9875127185808702         1
    1       28      0.5313510447481854      0.1487871949069409      0.3450900023828985     0.08515667660782736       0.7370069815440932      0.3453124689171091       0.172234035069899     0.6906704959912329     0.09740102635437829      0.1834043533308432      0.3715737139521581        0.4807006155425269      0.5069942437759083      0.8239682743429311       0.1467078421989249      0.5955297366703033      0.3715913876710046      0.1998455435270444         1
    1       29      0.3050380560310764      0.2406702391479889      0.8307389870518819     0.02199078798294067        0.998549573837469      0.2944183734129183       0.716169724535818     0.4155495755594328      0.9214149832285734      0.1394679710941596     0.06925581903843624        0.9814476887579077      0.2058756603251418      0.1942184632320681       0.5011334203507027       0.181757552212932      0.6910838689021249      0.6157911777936129         1
    1       30      0.2501013950418888      0.7347718454160107      0.9376927608145504      0.8929695532372636       0.2355619149903456      0.9824204849544913      0.5329028287242787     0.3984518675715663      0.1956297740456648      0.8982784586803367      0.7360311695917821        0.8890631711304499      0.9784840930227398      0.8286471653600327       0.4426064770164279      0.4520430455579319      0.7698833579676123      0.4358657300924986         1
    1       31      0.3840822580309274       0.883148775564041     0.02928032844793052      0.3594668579934579         0.35738168416105      0.5262682603633342     0.03627799266121454     0.5907546286419448      0.1375056276809321     0.04815091754361574       0.662520832722334        0.3380015423883581      0.3058936504336695     0.02676161048907994       0.0309023542678915      0.3390452750958503      0.5764790665785162      0.7595670555964008         1
    1       32      0.7152085374937289      0.3291583439826758      0.5760845150539859     0.02230107645478306       0.3843422671909341      0.8226938025857736      0.7169301354416853     0.3251973247672949      0.8546836741074609       0.398638789584705      0.8356728059136206        0.4679844271430436    0.004825306184486382      0.6822743864186729        0.114236209823543      0.5660279053832508      0.5592041891391596      0.8027711172859806         1
    1       33      0.6785962219725157        0.11573812718141      0.5291370653430931      0.1883754719113414       0.4182221199683328      0.3333276383630517      0.1383300190894968     0.1202003792820809      0.5325800076592714      0.9673502283908116      0.1587513839916533        0.4747535024058178      0.1429479521324134      0.1642710695922789       0.8090679135613351      0.7688097018050031      0.9360326196041165      0.4023352949246247         1
    1       34      0.7426890862614124      0.4206454368890263      0.4319749046699145      0.6862905997795881      0.04307761068921536     0.04182448338898313      0.9868279161086927     0.8684100768503009      0.4141012771223258      0.5306536546882449      0.4226704472042103        0.1823825413904463      0.8974200623303963      0.7297266903035861       0.1582030939442726       0.875170029390655      0.6189531541028475      0.2183682873974451         1
    1       35     0.01469819538114179      0.9445659882893477      0.2457552753673453      0.6806005163493359       0.9670004331804295      0.4497892094323309      0.5930778484843258     0.2724894387285329      0.6764839666494583      0.7564576153940935      0.6198692595883687        0.9092503908219643      0.7021055747379756      0.7636034932763627       0.3769424534157022      0.4771584632741805      0.3525732906781034      0.3281019768393081         1
    1       36      0.1984839451680374      0.4360489519015472      0.6682612727447931       0.995954859278734       0.1090885872215343     0.03491636696012897      0.2644791329253672     0.9925288378545601       0.700669385018086      0.4106960956227138   0.0004189968083260788        0.3095547214331519      0.7316303523490206      0.6995165758054807       0.1433232912884301      0.2497200259369695      0.1291106793770774      0.8233902637122407         1
    1       37      0.4928370520912318      0.2368964541328347          0.636875173174      0.5417997117270715      0.06886406963587635      0.8603470240435046      0.4573403722464314      0.059165141141663      0.3824439940805961      0.3490058777892652      0.3334927465456228        0.2980105001479387      0.7635928020010599     0.06454114282451985    0.0007319602921294669      0.7451854255904133      0.6711011480953959    0.005698799574747682         1
    1       38      0.9423607049070092      0.7587183310404523      0.4758414984318531      0.8330725923542762      0.09324978014273155      0.1610207701774521      0.8285984252553641     0.2150007542403829       0.392581684987009      0.6502059466710004      0.8180599521315243       0.01679082664712849      0.3939265445806086      0.6228427590556547      0.06822933138917303      0.5922527714438426      0.5555322905407392       0.102812311939326         1
    1       39      0.4035729121171042      0.6241810034701808       0.352266838401556      0.6919712401861843       0.2147736262361933      0.8145837835424269      0.4378879726010685     0.2202445339592588      0.5748273399438606      0.2568500975405591      0.5455546040644146        0.3600058995277828     0.05252102573221136      0.9207055244051542       0.6768701036201997      0.8288087908851191      0.2993362094443809      0.1217196257940183         1
    1       40      0.1228773399075079      0.6044383727376246      0.4919985660843345       0.117148365602932       0.4038138477041179      0.5914582002804512      0.6573431179703524     0.1823104300070554      0.6548778573206315       0.558981592354313      0.6006181842466403       0.03492998137889016        0.74594843781993     0.05522785852275168       0.9511025044588476      0.7423710893425677      0.3865190773633205      0.7845258256523974         1
    1       41      0.8093361762572183      0.2522511450353906       0.554051210413066     0.05649884854598592       0.5692489697196934     0.05386375232547936      0.4760656053045144    0.04414290541187964      0.1545935874313323      0.2186275114900329      0.3569897067629629        0.3829028885164815      0.2157169612603159      0.7177047312233804       0.3246396402776656      0.7132451675043234      0.4610345061726144      0.5221242292590129         1
    1       42      0.9317798571130779      0.5344873879699864     0.07235019188632982      0.5080439436301175       0.7973506361517746      0.8549417213459188      0.5343992841494684     0.4994212222996996      0.8658163036103361      0.5147905922999296      0.5007260718512245        0.4104103699455866      0.5490862722236974      0.1179085800760529       0.9013087918697339       0.274064094086902      0.6443232619759834     0.03878930215465112         1
    1       43      0.3199914045321445      0.5001857655886043      0.5425415128870453      0.5789322896123243       0.9391266861516568      0.1875637118846903       0.643975152543539     0.1017678153791672      0.6103258306574491      0.3809095139434147      0.8781049880832951        0.6816695571372596      0.9292393273583407      0.9882416640990415        0.136341162386816      0.1280859206285742      0.6480928208536676      0.3845321178449215         1
    1       44      0.6755766803877326      0.9048707442681513      0.9654667252079687      0.7639044383877062        0.633558895804971      0.7593050946649681      0.2168295128982411     0.2553406137753175      0.6652028517267252      0.3683648587450282      0.7479017401838468        0.9349437685851525       0.956876100813194      0.4202954162429605       0.9869974747985706      0.9556774225344675      0.4851084157656361      0.2064740486637069         0
    1       45      0.1328955969708558       0.961589490057021      0.5147825088610667      0.8195313420004419       0.2886443422421709      0.5289312658805607      0.7966837713624247     0.8439419616932153      0.0371394827353975      0.4641967756958265      0.7762845226097852        0.7752318300267992      0.1242018221140218       0.740231589834568       0.8839473141654809      0.2030201776017849     0.03227773893029533      0.6887341603623807         1
    1       46      0.3661138479960048      0.1621446078410372      0.5592301809319502      0.8880082649838491        0.334936440210893     0.08991575867273949      0.4662949913504741     0.6527526688697334      0.5412121144938282      0.4756137988064438      0.3735460162136911        0.7096230177260522      0.6130646492574467      0.8846604330309978       0.8756521564235704      0.5493563059549262      0.1664648927450698      0.5377650788817038         1
    1       47      0.1157952475671967      0.7612141678355532      0.3441030646273349      0.7770358222627288       0.1584583002116738      0.6646986556148881      0.5761387038355074    0.04468654640820913      0.7741813119151629      0.4976162925892924      0.3945746786219793       0.06784453534184852      0.0577840168417121      0.1530441408304291       0.6138497746187366      0.2716584458119339     0.05997037064516917      0.5952624071557592         1
    1       48      0.8621344401268289      0.3908906884543184      0.5992603949801479       0.854088526744292       0.7714604579287375     0.06071776522763281      0.3056020843731757      0.719193431807475      0.4901892067204851      0.6047124083425539      0.5309329086242037       0.05981838116163595      0.6064689018414356      0.2090658021832092       0.9612799046457642      0.7918483399423875      0.1904880634586637      0.8435833885748354         1
    1       49       0.728289292994628      0.7832552102277986       0.959955337496164     0.05497752711073392       0.4223018928612065      0.1895588729517638      0.7685128439114326     0.8980060162164996      0.9401327714530958      0.6962448004465033     0.01425430043083098        0.8487225995230903      0.2691966836780517      0.3173348703447522       0.3653863515174534      0.7324668472037755      0.4458719431383846    0.003183953567511506         0
    1       50      0.8921359993077608        0.83426494844025      0.7324011378313623      0.3750621612778761       0.7202751084489541      0.9392967787752342       0.224490946619254     0.8604460950100071      0.8667635688907467      0.8306759325179479      0.9897707187014425        0.5752316386348362      0.4419438340998669      0.3257600512433176     0.009096808048586051      0.9474934683129607      0.8450730615023834      0.6392935721837503         1
    1       51      0.3472020388024652     0.02307361269938863      0.6656258988401128      0.9670620643352675       0.3781278304031326      0.3363710631849244      0.8215569613255663     0.9116181330380236      0.7889437453666082      0.8272067181429723      0.4924240101452193        0.5669990181108006      0.6344612583194652     0.06940748673191087        0.514058497398057      0.3193002181244083       0.430015179163052      0.3048427046677615         1
    1       52      0.4665587124815728      0.9256304061764645      0.6045241271456082      0.3040595283783558       0.5859365568793793      0.5416600864897999       0.894943881699712     0.9730582151898286      0.2495899768468613      0.7768056351212889      0.4874793793152397           0.3666938301939     0.09433208405712827      0.4416791445097058        0.356113334509751      0.6949710983084515      0.8897750699103604       0.180346114109529         1
    1       53      0.6023109236641579       0.822251677462676      0.9145489624688505       0.264409831011047      0.02709355283295736      0.6911208340160859      0.9718181192784363     0.6722512962451827      0.7240626274038934      0.7386983786774283      0.5148349456683112         0.244433985841978     0.03865489194738782      0.2580816776853883       0.8175469224884485      0.6671776198432782     0.07418516296764009      0.4670842220476414         1
    1       54      0.6345759711706908      0.5816435887219592     0.05360150767567878      0.2939272832215971       0.2993818322623459      0.5342134469046464      0.1564280961782465     0.6383715065817038      0.5573355654370972       0.535018167058782       0.270266609311673         0.754844023170881      0.9335178600106803      0.7099164653685875       0.5891093965412842      0.8023578459021843      0.4239208736676826      0.2567436385382381         1
    1       55      0.6848607024074429      0.4680956636374403      0.7095340278452367      0.9643692704008168       0.6737978600987441      0.1310016792293431      0.7088036284820798     0.6190740407056486      0.5242854727445068      0.2258109222916472     0.01686971110369389        0.2374309277950993      0.6836109708464291      0.3157218249424154        0.250014568594957     0.04662275234651234      0.7447353212214592      0.7631532348019796         1
    1       56      0.8963767880586804      0.1955399422104367      0.4614621574990452      0.7090335148516008       0.8802155465275669      0.3231557894795616      0.2998184146864029     0.9476493395114732      0.9857665913632243      0.1658240024323782      0.6773656610321875        0.1999107092606007     0.07744944775218351      0.1242032390294804       0.7561404804776732      0.2205926988286794      0.3278882008252872      0.5563213657173846         1
    1       57      0.1371941267655024      0.4515363605110906      0.6290575176852549      0.2398153140377771       0.9901600400024715      0.3567581496537767      0.3132266118734454     0.5947767893744943      0.2157198602566495      0.6863765298712274      0.6899500912857346        0.7196567975941839      0.1731511773373414      0.3648549568981657       0.4284545331857064      0.9169778170012353       0.750696192174736       0.157700002219321         1
    1       58      0.9646528818942089      0.8673152965234799      0.4369528553966019     0.07002923234443491       0.1448747818513463      0.1992790071319582      0.7011769952963934     0.3664105076058251      0.9646502901360186      0.1279392880348799      0.6870262421434745        0.9714891941506519     0.02595668429534675      0.3441355724262798       0.0997463104974789       0.207239846958934   0.0004651060483107965       0.949122277639496         0
    1       59      0.4404917989404769      0.2866896671307687      0.7506737661535023      0.8818996961914106       0.9247100010630676       0.777144538170089      0.9778489401111277     0.3044832784579032      0.2062193435577986      0.7122828081263126    0.007772185549967819        0.2013773081617223     0.08684895613049676      0.4890292526985933       0.9322318591035178       0.725313076952524      0.8552018696907907      0.0717842086761569         1
    1       60      0.2244718027107107      0.9988148155195329      0.6609501142869704      0.7957937897907363       0.2016602145119881      0.6458613858985094      0.5586373941985787     0.4736199407967636     0.01706511347890935     0.06000204104154061      0.1676840057337864        0.5535793711457195      0.2658573797774605      0.1835130613607665       0.2775971926671142      0.6543094403433821       0.529665911261044      0.2943424386735489         1
    1       61      0.2589059110394576      0.7181179599163847      0.2379758382203161      0.2568368558487338       0.2904914698485906      0.2790409800001524      0.3862123757471434    0.06513209177129385        0.88402883280198      0.4307302437826164      0.7234152775542396         0.522959928563796      0.6920421891858698      0.5785699643582727       0.7508513515621114      0.8091932960656575      0.9300439321733495     0.05470720083944293         1
    1       62      0.5222107101800956      0.5609676889480195     0.04832254685461521      0.8091889231931418       0.9309703323964237      0.7867568971084741     0.06893958957839964     0.7300297716723031      0.7820701967200472      0.2024494690212628      0.2791060139438034        0.3724091919876324      0.4126486936765206      0.6472675968077966       0.6791323715368183      0.8999885765641618      0.8039167251774214     0.02517078741220757         1
    1       63      0.6164693868977743      0.7415955742976318      0.7816557313431985     0.03342015291822868       0.2397465863446188      0.1497453983627363      0.4052328861383204     0.9377970188105893     0.06307093240450033     0.03408242693403736       0.633758383442182        0.3193700639776782      0.9929117090340394      0.4087461577961221        0.385853572947801      0.5544302419125516      0.4555470654184723      0.2504764986871224         0
    1       64      0.1088492558661124      0.8054217970451444      0.3880951043218375       0.251939027544318       0.3928070374661022     0.08855854035484502      0.3398812455099283    0.01761915591519533      0.6004532956841608      0.5399780068184352     0.07622176377723615        0.3507064445448729      0.9017581335501745      0.1358155721229398       0.2568376913977166      0.4302748746743116       0.886182918966127      0.9433075075852685         1
    1       65      0.4670262793971536      0.4476492627252204      0.5655710230995383      0.3615935167155436       0.6520160883121814       0.801629691107923       0.750646936130296     0.9551249217009172      0.5342332489943753      0.8755527828522544      0.4442254584735363        0.1288679048613025      0.9076143969600606      0.3587591852772878       0.8954760706013379      0.7555247745761234      0.7642451619936361      0.7786318741001499         1
    1       66      0.6630389858101908      0.2666486610231611      0.1050458122174152      0.9221500283430538       0.2326579813780781      0.1201865515400035     0.02220843624349476     0.3672093600720271      0.9369070741800695      0.5950621450229341      0.5932291940915295        0.4183467316195472      0.3313393241609447      0.4816101340421786       0.1946372011094354      0.7629999902914278      0.2199250115624939      0.2334152875235304         1
    1       67      0.1661427347519849      0.2802683039801195      0.0688179513374861      0.7343317991859901       0.5341255986209338     0.01386821354454797      0.1456052924066575     0.5786645372230043      0.8952567579599822      0.8654055622535655      0.5505635548589959        0.5053799579010552      0.7519076535387689      0.3346147056099856       0.7675934382442696      0.1080966957650768      0.6024843803024851      0.9030972503060992         1
    1       68      0.5427968952235662      0.2170610376853599       0.270332530056799      0.6100461304705177       0.3219212427670654      0.5717628144853127      0.2121280532187989     0.1472028750150154      0.9495180034453774     0.02003624289322438      0.3652110255375091        0.2134563178794148      0.3260997422569846      0.3828509652922447       0.1253163750296355      0.9972646656459094      0.7267880576352278      0.8146273989954756         1
    1       69       0.310352089008989      0.5513526075222116      0.3302331047999258      0.6999990012716605       0.4512012883943195    0.001214792465584146      0.5153017086584846     0.2472037713599599     0.08628266700284763      0.2945011854443389      0.9817311005524567        0.8555537175826935      0.2218545981450006      0.5734231915725914       0.2177690482659576      0.5024103835173365      0.3367156677556017      0.5502970994786464         1
    1       70      0.5542289361409429      0.6403165996695559      0.1791992550444168      0.9438155466056842       0.9654350051565821      0.9079784386946509      0.2883467354152041     0.1372209085772435      0.9311990040587261       0.450723416372461      0.9312483297001261        0.2686735004988602      0.7164559769806349      0.7691752132248237       0.7762138085090555      0.9693633506281508      0.5915929164064841      0.8523211039473406         1
    1       71     0.06047139974285125     0.03347311408724636      0.2745717190270726      0.3360154631741656      0.05939804775795589       0.875912177340231      0.6998084998715461      0.404412807433659      0.8602472340300059      0.1565617600869801      0.8887663213199833        0.2104676482254743      0.5752199379520284      0.6523411255446263        0.210176416597743      0.5765515630560307      0.6528192987044652      0.1913102773548518         1
    1       72       0.837178395945941      0.3492089301696978       0.139125013214329      0.9106524746476983       0.7238734413895549      0.4361981361819846      0.4443136526375181     0.8922696569003166      0.2758546288862515      0.5729870936936803      0.5695744571599385        0.5932699115455358      0.6807073842734099      0.5204216460464522      0.07306712357741264      0.1206355472496297       0.516307975908017      0.6600151319923396         1
    1       73      0.2714180707233027      0.6531086767622684      0.9927996928156871      0.7798366853695673        0.462740724769214      0.2256615278388684      0.5708286468870938     0.5234503337686571      0.2231285845472788      0.1519258239267704       0.459888825011957        0.1895876620275279       0.673339447085487      0.1095511969230655       0.5347343748396572      0.7101321581220772      0.8314597939684367      0.8981939430245095         1
    1       74     0.02392118144909748      0.7885004460126058      0.3927449688211911      0.8621120787768936       0.8153758760515808      0.6310749787656176      0.4700863089580606     0.5285640542679984      0.9795345583051029      0.6494641840289761       0.384347490935276        0.1756527658202685      0.3442393312618757      0.7013590334617119       0.3019363255550464      0.9392676529603907      0.3164151098204052      0.7017660633867814         1
    1       75      0.2738130750445029      0.6082931753493742      0.1682833376793295      0.6763517192448489      0.01371552628051076      0.8191800383268856      0.5414935209684901     0.4934683284735204      0.1804079491308787      0.6121116268461467      0.4655312759284344        0.9022603180867413      0.6315844542799621      0.0990889135088461       0.5426841862551454      0.1636125627167833      0.8163581455811961      0.7119088569345574         1
    1       76      0.4984385574650433      0.5182901911967849     0.01584429080830887      0.0393335459753871       0.8033730241392429      0.7417960085104116      0.9049285240031572    0.03807622135306398      0.2709159235547607      0.6616550430771895      0.1419623849124441        0.8044055741978809      0.4782407975509866      0.9799432573503712        0.727646319334033      0.3476588371015775      0.9888525328288477       0.447937339240323         1
    1       77      0.2883446732160842      0.9435316314571537      0.7975736496517332      0.8038574897296106       0.6327012412444067      0.2205548490332957      0.4260664207964308     0.5635848455881286      0.7973554068555435      0.1036949079716578      0.8537517951167602        0.9841026011531034     0.06671331494322254      0.3964096352988337       0.6927159082247979      0.1883506745436332      0.9056097410813284      0.3500737877756668         1
    1       78      0.9067363505937263      0.8456112965592183     0.03388958813803684      0.3829484335004559       0.6456349287647755      0.9327914134353503     0.04009542248806813     0.5496315000009621      0.2177787850002965      0.9230081112874259      0.3533178526442498        0.8285811663644078      0.8652057941821921     0.08408319306327031       0.3674326341961408      0.5371264153703427     0.08757576452464694       0.272303462225116         0
    1       79      0.7907570659984939     0.09643850993339179      0.3761660320800729      0.3234351745806635       0.2716446053741189      0.9157584612037882     0.09657715972797531     0.6722090783839425       0.911200080489895      0.3217881984323159      0.2367708336975839        0.4030097954492602      0.6197758666770016      0.5020645078633809       0.9984825516016119      0.1608388513546541       0.264850494503561      0.4786641842918471         1
    1       80      0.6442591725745136      0.9690217203344218      0.8156324476766814      0.5612096510504165       0.7781057633847619       0.454346596610008       0.918361022128051     0.8099181747930642      0.2547016369618683      0.4193131534279221      0.7809021508631607       0.01530465075047687      0.4322294405661524      0.7725088098047612       0.5220239636436519     0.07720651707948289      0.1728646782446756      0.8473593436737752         1
    1       81      0.2441184407992599      0.1772086198415814      0.2918096547816984      0.3975735898116707       0.4936667768866755      0.3138442929058025      0.8535881128420846     0.5049780970439315      0.7690693324030792      0.8697961047511652       0.955374787015737        0.8143879337430311      0.3345158905618721      0.5056037278108609       0.3808750286866497      0.7009907745174133      0.3427926808854358      0.7090218849195582         1
    1       82      0.8051801159033656     0.06996540291519422      0.3140340621117502      0.1372496327152476      0.02991288161655474      0.3777602844328309       0.887131866940763     0.1647774071574936      0.4324796462392745     0.06900841533853155      0.8914426185953845        0.4315700139850379      0.0786513112200838      0.7333488659467549       0.4930080529095399       0.566695920288718     0.04705115122099718      0.3201879938456437         1
    1       83       0.671586865596732      0.7302045525982976      0.9498885288149016      0.2741129639092833       0.8213635727970137      0.9904504732785022     0.04588867937240543     0.1151009094590942      0.1683432772716818    0.009519898897916493      0.8238032215352481        0.5328302034073406      0.6034781022450059     0.07642509682207473       0.2408446441520937       0.438137699802044      0.8661150934717929      0.1090188212886763         1
    1       84      0.5794017784116376      0.5101605628785263      0.2218748013346663      0.5554859384726216       0.6890320578564165     0.07646016590685274      0.2490881338430983     0.2651306952918983      0.8934724465555822      0.5445386647220909      0.5107092085604866        0.1275229174074614      0.6665176699442479      0.9438911360688508       0.6068178262341665      0.9891294641976452      0.1881989806502437      0.9072117545603153         1
    1       85      0.9773051679160238      0.5972177399348261      0.3090784820132992      0.9835144243720506       0.2794997818185948      0.9003348322132499      0.7601576566993673     0.2049498797394335      0.5643390680391652      0.7554810121655464      0.8623973530225664        0.7031690789089124      0.5545443350229309        0.32793200349875       0.8292219729524934     0.05498840257189133      0.9777086737772657      0.5047563558897107         0
    1       86      0.4730988714818119      0.9791956145316363      0.2563435013988056      0.0119558514160518       0.5531948514994131      0.5547622300904348      0.5831264475218227     0.9225510486104113      0.4682775983677453      0.7685336177056242      0.9134890214604739        0.1837611396137315      0.8393400672887866      0.2858044673274788       0.9070197269643864      0.4617652572600895      0.6351964888447481     0.02107425353282856         0
    1       87      0.5080784285518651      0.5689522842811938     0.01098828599270847      0.3516618256780526        0.895744628384192      0.6824881916218954      0.9984589496692126     0.4383826702910786      0.3004045794472202      0.3380914797282054      0.1798094254517411        0.2290322710514172      0.1887104397807788      0.8441929459804669       0.3907627670560032      0.2831389478149099      0.5000864993806722      0.3070065807486471         1
    1       88       0.482891238698115      0.9179508467062584      0.5700381516000359       0.466117170053379       0.1127348698054751      0.9264289114352626      0.2573351143160835     0.1252653192599407      0.4268027984032718      0.9954094161046669     0.02807238726462755        0.3006121192787153     0.01134624833939597      0.6066094968519692       0.6966400274567098      0.4448919249323404      0.5212618000676028      0.7321272376032236         1
    1       89      0.5499418850160308      0.9886039250504433      0.3815338502819132      0.6014244664162914       0.1311956272551066       0.208842440474675      0.8098480329887632     0.9288021186664184      0.6899692172288067      0.6679659504314057      0.2048413537300399        0.6251134967651322     0.04685057740943092      0.5430815708694151       0.1038493526362193      0.6111933421485851      0.7031751662816129      0.3723348366394122         1
    1       90      0.6299261700361967     0.00899436548869643      0.5798330479805979      0.7540402909003509       0.3249196683030783      0.3648200930859376     0.09378154349073561     0.6964639239866908      0.0742784108203422      0.8161836977220244      0.8440583330773128        0.5788369180026671     0.09985311009222642      0.8122969887077084       0.8582797732488771      0.6048155119720225      0.5273962125906514      0.3803902036083552         1
    1       91      0.6930582498704704     0.05834421087832501      0.6964379620039836       0.474131481425785       0.8681948960021449      0.8099911908955417      0.8903171447015161     0.9849344813251972      0.3510778104058571      0.4349438487448626      0.1314959410940194        0.1402736920695234      0.7104614352548703      0.1126053711283021       0.6333210187990012      0.4423304191027354      0.9654425705524369      0.9506727937906464         1
    1       92      0.9177811001414538      0.3128222434367571       0.620248792536505       0.387047134004792       0.4433841255079541      0.8937019408577019      0.5003723820322193      0.554762873667965      0.1660146741144773      0.9119345984757982       0.409331400009493        0.5630115861900978      0.3215299621483104       0.476438823939922      0.08498435042048288      0.4861947748564287     0.06726210096126629      0.8636097419502524         1
    1       93      0.9697996562579647       0.691415996369647      0.5260290758166877     0.08236378074313204        0.104676014997272      0.7894024331846999      0.8054335706957824     0.6311102012961378      0.5971286294580851      0.2919826825912525      0.4132477798550908        0.6544707251376369      0.8730859403589016     0.07874908438599151       0.5705247489308628      0.6394295153841895       0.678006861695192      0.9910405197077328         0
    1       94    0.001254433155473736      0.9358952511787518      0.7696105507267123      0.7926170418439952       0.3531927945506242      0.6674483025097289       0.816139844537247     0.9641801330506699      0.7112454757896356      0.5840916875840372      0.1652946413986178        0.8093501967895362      0.2876081259158026      0.9918668700252764       0.8899274672963657      0.5300992809947477      0.8982295120380716      0.8802784127351414         1
    1       95      0.7678143259176674      0.8626663928463435     0.09582813632700385     0.09542768238526252       0.5108328313114018      0.2037555107070754      0.7897353706169978      0.794024331724116      0.1198170345405944      0.9441592990550109      0.2595820772978995        0.2753177417571553       0.771614502158223        0.74686666493718       0.4081337111277712      0.9378593999064631      0.1790986903516265      0.7752964581854435         0
    1       96      0.8424682975953652      0.1261991555556758      0.5893267150321562      0.6435898007359356       0.7119360807429379      0.5455646751758954      0.3624421626394097      0.375019888252589      0.6270919642980314      0.2612186163379294      0.1459911973228575        0.2930034914248003      0.1943870991998766      0.9563902144617815      0.06655354179286709      0.3874237032309692       0.358484927615306      0.2034581273897655         1
    1       97      0.3819920103311435      0.9517345434869641      0.0922091049193922      0.9240311115967214       0.1987905947388046      0.6412327064252976      0.1173149679347666     0.8758362924705984      0.6322731834124877       0.447458085773461      0.7536777329062008         0.260018258931167      0.5630172363094365      0.6198290507451425      0.03742619509575888      0.7201330852242084      0.7578400884224619      0.4318457520929062         1
    1       98      0.9788272359874101      0.1413868462796219      0.9515468017120536     0.09010547549308588      0.01687431344503744      0.2567405497771688    0.007820521152785255     0.2966040027896977      0.7389428331439073      0.9754250253524838      0.4722257623487773        0.1335565927037452      0.4690966527715015     0.09138898447725094       0.4879266648501572      0.4043878801981919      0.8337865472512527      0.8584346980037583         1
    1       99      0.9500458338310839      0.2690549597842619      0.2785547299983187      0.6262700907058186       0.8596630799532351      0.7126927861723945      0.2387481355069516     0.8470785726417994    0.005325609362787671      0.3595301954709511      0.2733768950022447        0.6499895730249895      0.1083892321589196      0.9013324467801592       0.1664539837200815      0.5852722798086082      0.6242973820138206       0.441298075271253         1
    1      100       0.559647826217891      0.2119790997188021      0.6940736993215978      0.1507179776193678       0.1265376261202619      0.1625452213649017      0.2542312209468542     0.8128824676011897      0.9256247026406023      0.9014385106210183      0.6138461750854428        0.2658091400530086      0.4073084888268366      0.7271836044460845       0.8705126716820006      0.2308882497160488      0.6622402053326368      0.1766937937574564         1
    1      101     0.08603126922389494     0.07776061425813371      0.0588959037222796      0.4363459720651413        0.331509511382319      0.7717291082475438      0.6722495300630625     0.2933450783732244     0.05120803623770674      0.6432129531102773      0.1748576626867159         0.836967313889828      0.3955644875519082      0.5614367445232347       0.2798245976394456      0.6319736683314355      0.1956633812916051      0.9988201442510924         1
    1      102      0.5858760413558534       0.532937960117124      0.7446647551738553      0.9458122232295056       0.4107667122799386      0.6550214411483871      0.5193460718159461    0.05259608025533251      0.2034527921531764      0.1342723907540656      0.8686578660155647        0.5201604559771821      0.9713573859176702      0.4621819994671064       0.3553266045301118      0.4109299079126989     0.08040392027469352      0.3980835052168308         1
    1      103    0.008640804359068473      0.4325230458828931      0.9982628346058644      0.1101701262833861       0.6710085245728907      0.1708075946183979       0.207668858127565     0.7030762603765147      0.6111801656027739      0.6326723303451823      0.9483081467798912         0.669069005520497      0.9201493658293557      0.2708585116197355      0.04825936385637356      0.8261944224527624      0.7378049318549327       0.733418989308282         1
    1      104     0.04939971182159045     0.04927002013816188      0.7592164224608697      0.6645195157241283       0.7740612231130298      0.8639788690786292      0.5967923950106423      0.879419572206421      0.5878732304942484      0.2128544856574283      0.3097005329806254        0.5881911019044411      0.6718510956826828      0.4379207030158593       0.0830065030617536      0.8781775338432959      0.1066930418174403      0.0855589542977719         1
    1      105     0.07647445794039717       0.710955665832282      0.8837877778194121      0.1229968210281287       0.9052775766972142      0.2361931500788261      0.3670332572280637     0.7815910069013221      0.3445649086329569      0.8173507494127584      0.7126813969005728        0.5490262946670151      0.8511873316006838      0.3068646466734612       0.2053982152732917      0.6457441791322911      0.8832856167224236      0.7522488942085248         1
    1      106      0.2905910480457048      0.4660871840534835      0.2143779183168792      0.4506252648878015       0.5243720979158146      0.3962428048602306      0.3309212911097953     0.8615277010766376       0.824471457861364       0.313369332832129      0.9028753513328007        0.4933532644735857      0.7993740857048478      0.2212268727935023       0.9576148330906613      0.8444401695043781      0.4189552023489442      0.5852932868499516         1
    1      107     0.06943847995458377      0.1174200290257836      0.1928794902594139      0.1932869639920278       0.1200901040781496      0.5730271960155936      0.3233647664491501     0.7058693941242786      0.8075836458010599      0.7000054839287058      0.8458738181908201        0.5343973082917122      0.4621616923496024       0.629270680309532       0.5084037871966656      0.6248568823444657      0.2895780118285782      0.6646562163006617         1
    1      108      0.3758364381152206      0.3792741045433407      0.4145109213914516      0.9006700869998895        0.703177177920265       0.412277740928241       0.489939864348465     0.1296039495759437      0.3189429274423876      0.9332064504101355      0.7186979340725682        0.1714544473008977      0.8091357200859218      0.2630831686857467       0.9126395770956555      0.5433408124605194       0.939294576456046      0.3120937654334638         1
    1      109      0.9150034475075598      0.8899883694209469      0.8094326399603031      0.7608668415186306       0.6880138190941781      0.2628600867891995      0.4517830743118086     0.2877754150579373      0.6211621184458233      0.2710753135654765      0.7611175563134668        0.7342150748461589      0.7899582695798018      0.1676962390943017       0.3338852456085281      0.6733673514901765      0.2390103967381745     0.07837351469012599         0
    1      110      0.3359945251270094      0.8546289842782749      0.7206346777953311      0.1302963573459743       0.3074166957638227      0.2869733768683444      0.5241425737363493     0.5097637211567618      0.3133938773237686      0.9187920030154703     0.08939135662383503        0.0261841324183883      0.8557325866978823       0.793399919268106      0.05983581111973359      0.8144842198092698      0.1679141657478694       0.371605754908847         1
    1      111      0.5241301293937594     0.01745243175731351      0.9229321322908315      0.7278691964482682       0.5946227069814793      0.7044749305661148      0.9250704046882069     0.1707891682576802      0.6489566786615696    0.002014785300060693      0.6966464535837682         0.917204024437039      0.1810278592644156     0.05678038860076211       0.5729459775663499      0.7357565342345173       0.259846523248901      0.9667210648599495         1
    1      112      0.5633141070138663      0.7119045833216257      0.5847260300859085    0.005493192637287495       0.9495424753727599       0.779610110354972      0.1281518436075809     0.3486965038930066      0.2628785575364924      0.3429775879110417       0.217987854173407       0.03907861669366765      0.5153416284256512      0.3726684603452062        0.121013111471095      0.1742245000334353      0.3621460733689471      0.7489730082504038         1
    1      113      0.4303240368582515      0.2556006537931454      0.7630584595052319      0.2084707748571721       0.9593912696064865      0.4661388538506193      0.2763201039439688     0.1731402433710173      0.5781530691142609     0.02577721130025263      0.4322283434603985        0.2505517956981849      0.6496226571125185      0.8054387646507368       0.4195013573988238      0.2418516787131214      0.6165246599806576      0.8306427624283566         1
    1      114      0.3246618680591281      0.8087965021957644      0.4389095623899872     0.04652461290695808       0.5735555365616973      0.2756375849324589     0.02516614464111626     0.7877894175795114      0.8051434724074271      0.3637287666633104      0.7940992303115006        0.1542535896193133       0.503439006038631      0.7561791488629145       0.5859283287388584      0.6579255555627039      0.2355322907264862      0.9601018427922908         1
    1      115      0.8682612520940085      0.9093683886574582      0.7737567401051315      0.7026015809142135       0.3402486190794864       0.135939873497571     0.07436383320924102     0.3342983059481615     0.07831167672864266      0.1945358575399344     0.04190429035548328        0.7586837655657696      0.5174063773010857      0.6776147231938214       0.7397661699641807      0.9727056441544037      0.5791331418686444      0.4949475665563821         0
    1      116      0.9023170834601236      0.3961957551202634      0.2243731105855356      0.1437713877621314       0.7064877795029639      0.2541530530097791      0.9923512875969108     0.2584233738081013      0.9500309361403602     0.05445251464196998      0.2227471612445596         0.507683229397258      0.8779137188038375      0.3925598092286641       0.8494369011449938      0.4242976264808224      0.3906635628573389      0.2700858225024098         1
    1      117      0.9907474172767252      0.6118564375094139      0.2024246803924648      0.2314007479542246      0.04909512827224616      0.1735472924399397      0.3347433139738213     0.9186307423385895      0.4358088743575435     0.01214369723521587         0.6422185002658        0.5394113699879703      0.6247223053360358      0.2787047052807692       0.6871707421158337      0.0299483764037076      0.9565255070920102      0.5927595620522172         0
    1      118      0.7047644125465822      0.8282533254694298      0.4546224813106367      0.2358308374480758       0.7527585113434018      0.1001372966967109      0.2035206203051429     0.5114958669860952      0.4106460359891773      0.5705827776653071      0.9651008272271914        0.2782232694599467      0.5345522611233819      0.6721975445359325       0.8621296081071099     0.01016246164217591      0.7139275988175845      0.2458964806683879         1
    1      119      0.7496663065239166      0.2274094633628718    0.001181093931922482     0.07229528896536472       0.4998995987517346      0.1410086573373216      0.6700438306886807     0.9985064845144128      0.0302959726140317      0.9605728687860796      0.4721906242840406        0.8731038048863411      0.2334973655253028       0.274365534060376       0.2678556823844297      0.5073570464608362      0.4673920952883135       0.934694260755916         1
    1      120       0.781873577415374      0.3632613843811365      0.1188122429600399      0.6698444515841807       0.1639717864532334      0.4233822350467866      0.6518114992883056     0.5422613848789801      0.1161654179902851      0.1242334482764515      0.3188533834104116         0.766789038373261      0.4856389256737506      0.6904757820406101       0.2948314748342252      0.6866341334056213      0.2748411271358944       0.575015748937666         1
    1      121     0.09830030518351122      0.9141770818775209      0.8395364962932137      0.2778251612546026      0.05064447709980111      0.1228752687573433     0.08078602742429616     0.5852287708419479      0.3877475061660839      0.4803465499814289      0.8955123096187082        0.4663651598746785      0.4467354575573053      0.1398881479062968       0.3203591129975393      0.3106807108813276      0.2290009554876532      0.4542680497449409         1
    1      122      0.2479171663044124       0.249633703503706       0.642273373878561      0.5120686520473101       0.5319208508719587       0.584409841708839      0.3053189842521937     0.3083970913741117      0.9064816763404653      0.3042172691539033      0.4999180554399371        0.0830275770302655      0.6580091815894573      0.8360514909624019       0.1527013394800532       0.336783674843092      0.8109020662713899     0.04125565917412233         1
    1      123      0.1793630555504933      0.4040921481183937      0.4167801225700209      0.5977724194927658       0.9055772985085948      0.7512179050491088      0.8655770351709281     0.1863327701239743      0.1103664382024565      0.3723106584576373      0.7018234024548696        0.7448251237821144      0.2724178906090351     0.03283534252550453       0.8272680333763776      0.2614785661080128      0.3224075416917913      0.9200818669645945         1
    1      124      0.3716941284481436      0.3051456624900715      0.6085350070898939      0.4034264038329841       0.1828330053145894       0.956845469138999       0.929040541255381      0.222592599318725      0.8451239820142897      0.7779375624506631     0.05704456026044985       0.04981316528929811      0.9878307834177071      0.7830732346357157       0.2857591397814556      0.1022999573628315      0.3024308033675576        0.22931520923998         1
    1      125      0.7588670001740361        0.75256386869587     0.08546592051603108      0.9279654258487022        0.729706400336646      0.6955303089343943      0.6310808057508742     0.5341987355237102      0.4021233726137629      0.3224826621499637      0.4507209813804366        0.1561003988104251      0.7357163530257014      0.6883227787122855       0.1883661528881122      0.7963188425404951      0.6605495008575316      0.9162863114758187         1
    1      126      0.9373115348746069      0.5258006862028399      0.1853450518541245      0.7491363194072619       0.8504864431581356      0.3930211995094497      0.1619233607586163     0.8250451025604788     0.07126418017885751     0.08148300986504182      0.2844310899497941      0.002434601522206019      0.1363147801486775       0.844958487958906       0.1924742594878707      0.3025277091824036      0.1583793954134712      0.4903552980873631         1
    1      127      0.8176848732866346      0.6805690300896661      0.3202770185204119      0.4677482995760834       0.3466476404858339       0.232796650685163      0.2915502365225823     0.1902478044322278      0.5710484184971493      0.6224636515563664      0.2525826262219602        0.3626256580943138      0.1554479921120219      0.8923212072204074       0.4701851101708598      0.5824679854688132      0.3498104270431213      0.6990328273127994         1
    1      128       0.456781446994541      0.3230672227736149      0.6742552531689096      0.3419219724057863         0.66191942590651      0.5003088225507074       0.603368649748154     0.6240993579603835      0.4781012836623834      0.8032432132659273      0.9952591655775905        0.3319254752584836      0.1289132627684416      0.7976662279753429       0.8124745827517472       0.460337286893951      0.6075133151284213      0.6294831921566381         1
    1      129      0.9458906277884833      0.1940522848395631      0.3950199038682816      0.5593838872375071       0.6405663837200135      0.8807209581317794      0.8580984765392108     0.4573881782979394      0.9595838174974133      0.5187413093090679      0.8145874887226253        0.4949408903459294       0.774003904821196      0.8768698802968073       0.1821197422738705      0.7597965441333751      0.4786241164741417      0.5830292516426805         1
    1      130      0.9253432239987888      0.3385944763431326      0.7867513812082406      0.8690509168780409       0.8756769992385267      0.8667831005308674     0.05106522444144099     0.8212188549973588      0.4990820432094754      0.3098580679623411      0.5618102639253872        0.9505945168694275      0.1662751896475028      0.3678025180241093       0.5584097834821377      0.6798875836500278     0.02005485396107866      0.4653131529662966         1
    1      131      0.4451762142410088      0.9904427375967821      0.8180595337659017      0.5874113941125365       0.5410933981390876      0.4322644189789167      0.1394585333842163      0.381173902281767      0.8734013085369952      0.3895122503021008      0.6325758200695014        0.1161968305642303      0.4031967293277073      0.8669835349040417       0.8786781291425642      0.1552910896561419      0.1242949211607791      0.5682751219719648         1
    1      132     0.08169682368429171      0.7993295260886145      0.4992628916373684      0.3119611471374002       0.3046552860747195      0.9199259815931632       0.481232418686462     0.4618834637428841      0.4558389535070294      0.9913769781809404      0.7107464960517569        0.6186341144532587       0.451186251155256      0.2348360137224922       0.1688317430619564      0.1356457209408594       0.374495651663488      0.3338820713986126         1
    1      133      0.2332282064935296     0.08944271218626657       0.920091002002462       0.956944611902711       0.4879164725852509       0.497787460761093      0.1104689054462748     0.6023689395709273      0.5482946037056132      0.8908430545306247      0.5355738447500497        0.3988234910130915      0.8370269297234093      0.1970591794583015       0.6618358568857527     0.02535202017752454     0.09405472705580502      0.1130958394651922         1
    1      134      0.6985616450029839      0.7496519056523944      0.1348899439766279      0.8967768996824614        0.368484680813789      0.6031585545809421      0.5072876034123409     0.7757747596233255      0.6714615860320111      0.6344265659171571      0.3054454893598126         0.788915680802893      0.9402043798705563      0.2426776725397859       0.9932772226372941      0.5252315636426728     0.06397511269767872      0.7692648378394855         0
    1      135      0.2071450637808691      0.5655039066345328     0.01901364046821578      0.5710644989675429       0.6829016377088718      0.4078822615039017      0.7662873391359528     0.4410986968303203      0.1930658954066328      0.2510121425212775      0.6235286308749993        0.6735629484393738      0.5585604377116802      0.4506427990945263       0.8373229513164714      0.3976697480073199      0.8417429046679495      0.0950601716978579         1
    1      136      0.8299848792194907      0.1787561905208147      0.7122294851320071      0.5923654167550719       0.4135836540811902      0.7623640722957337      0.6266880202624533     0.7523477705894038      0.6808826409435521      0.7939113642774627      0.1998706637894631        0.9224353751581577      0.8289862134623238      0.2303771404898725       0.4988151780083879      0.5217761170558839       0.951901378777499     0.05612126963290696         1
    1      137      0.5748375398805365      0.7226655232551922       0.979289894081497      0.8762427776870835    0.0008583829272538424      0.3172254807057066      0.7769879169710395     0.2375875761473758      0.8787266796946318       0.405012408099396      0.8598164147309338       0.08660735502683869      0.5682758246263903      0.9493903023850484       0.2453010634583835     0.01824998263166182      0.4730286223969112      0.3422456138883718         1
    1      138       0.143717591838342      0.5733674944986383      0.6540922660859199       0.629329476872873       0.7565881562458041      0.8405698236530751      0.3518173751356598     0.6104230601262923       0.835696949918444      0.1706284872825361      0.9571968955427615        0.4587254375038254      0.1207971130665909      0.8171731504611671       0.7851273636268969       0.915191651860045      0.2148783388107808      0.5273585580198819         1
    1      139      0.8498742373918907      0.5844597931899544      0.1611037816554825      0.8236530592768557       0.3652437746085019      0.5192582045759385      0.9491888356731377    0.08393741978668712      0.5220970816172971      0.7313405258050707       0.577883679422343        0.8607525928618595      0.3466602108583579      0.6558541289401344       0.6712476159937474      0.4828173394612451      0.5109576654193613      0.6252674067625776         1
    1      140      0.6210896731768217      0.6480569489998743      0.7228533453657292      0.2126473602476633       0.1554590896651563      0.6351970061789163      0.8392424896320638     0.9821606274163869      0.7634055023146277       0.692677372716005      0.3832701850579017        0.4234897863792462      0.4382824622715513      0.5878139114757587       0.7470198341658235      0.4704576013609767      0.6762410147917561      0.1631185250925935         1
    1      141      0.5119473973276197      0.6714757245628992      0.5381539892301791      0.2688589918284884       0.2625000332055303      0.3093557695405454       0.724382113382065     0.3542055978038762        0.48413195255109      0.4261750515007103      0.4467616518972338        0.9977182060700014      0.3557923893185539      0.9526381484219909       0.5978463642635486      0.2140067425711701      0.9481570096906379      0.4566627671657544         1
    1      142      0.6493660315496123      0.1676273613172169      0.1293631381445771      0.4081770997145213      0.06616620595127137      0.6599117046157416      0.7421373064345164     0.4068145348043699      0.5517021596367058      0.7841107176629722       0.788220079741182        0.3416517714038492     0.04112306173321688      0.5337198759170456        0.459892461860242      0.9619588603472544      0.8690151861441943      0.6736602640633161         1
    1      143      0.7511709187153934     0.05518297481272991       0.876063138692795     0.03170783259233253       0.9536963056410767      0.1153757277423413      0.3583282904324329     0.8552124467885328      0.2336564795333996      0.9385777293018893      0.7599267234016831        0.6055215022539616      0.2423198258349051      0.4953075509117399       0.7825109103009001      0.7780734470282268      0.1440948735055928     0.01324866292868844         1
    1      144      0.4235523902009138      0.4088442909996957      0.8495788356923084      0.4891676128221055      0.03393477238714695      0.2408711183363468      0.3494797406097253     0.7952646235612014      0.1408543724282127     0.03955186857686688      0.8082444373595838        0.9288960271359732        0.30501395326056      0.9097196953021921       0.7958696349834403      0.3315070169641533      0.9195583545188938      0.5055778871549086         1
    1      145      0.1919038503197953       0.484547486967252      0.3361748747954456      0.4125195337744016       0.1840289367737973      0.1086133549377943      0.8256698323452536     0.2324502403446887      0.2582012138109551       0.118320898230498      0.1943677737455194        0.6843115428385015      0.1567993505883755      0.5157653505706954        0.644640502852336      0.3629884603278091      0.7879957344124301      0.2233623214919741         1
    1      146      0.2055541628221464      0.3221537849374322      0.6155675109307696    0.008567833473595481       0.4707568670804095      0.3844208387062988      0.8825956769313457      0.207158866205201      0.6420305545092561      0.1820507891243324      0.1884667151038432        0.1088392160199065      0.2986254417919554    0.002508764391920219       0.1306769600073393     0.09835670471010316      0.7074878884712235      0.1551175218114319         1
    1      147     0.03514267221196658      0.8766001794228537      0.1106039222666166      0.2249914060230367       0.3736714118354333      0.5621094252720165       0.375330706152858    0.07909062987374556      0.4497695434321132     0.06290045226148019      0.7694604606962659        0.8789353516237396      0.9508261135404206     0.04645246866986984       0.7063233297124195      0.9286679666541103     0.09691230513853952      0.3246809599326096         1
    1      148      0.3505467794667412      0.3417302014021617      0.1246779021457769      0.1033809052482765       0.6955230578909525      0.8861135845344204       0.279653488823937     0.4547895732594447      0.7193536092747106      0.7101893499519469      0.4796940865577199        0.1035234904873909      0.1053273913799785      0.1574669497359234       0.5530352366001656      0.2957297742483206      0.9230931254168455      0.0644976492673676         1
    1      149      0.7196550405506665      0.5896805867604498      0.7371384847456487      0.4849712970407887       0.2585699578643673      0.5971871175350518      0.2431366932953501     0.4451224390391468      0.5120034667960782      0.1750294114876952      0.2064723339837252        0.8985397206645253      0.5906599990726035      0.7883724586223252       0.4450751340288359      0.9032164443103183      0.7889648833208615      0.8206605688565307         1
    1      150      0.3416889567975886      0.3886867767833691      0.8906694189968727       0.320719509677858       0.4357948440631541      0.5602280898161958      0.4878014467902378    0.09140868256799876       0.288359496573038      0.8109323547713252      0.1517687884172321        0.7810683739384533       0.914449662523758      0.5448963227448985       0.7336216416287547      0.4980406528700971      0.4400397810153663      0.9800879992273016         1
    1      151      0.2126291840492437     0.08361103002292415      0.1762813430408844      0.6187053660681058      0.09473682933150687      0.1817547772610043     0.02881820002415528     0.8047476468750069        0.34191759605892      0.2392054523535383     0.04643136129145407        0.3250823335282298      0.4187799878327901       0.529349734623813       0.7913570638590803      0.4191115470189187      0.9944213273365878      0.4249212584613512         1
    1      152      0.2620455919764936     0.06503209697936352      0.4471143329697144      0.4962467760455588       0.1757223248520556        0.72102350727655      0.3918704831998588     0.9696904553346233      0.1050873638712801      0.1133049229328107      0.9412731952603078        0.2227607329673548      0.3790133698119058      0.2252861755111048       0.8394002849042105     0.05797601041979053      0.4650034658507341       0.278877019439824         1
    1      153      0.5719716169030612      0.8881153016609865      0.2103879479549101       0.205021774634305       0.7856440293059374      0.6214218904328946      0.1011433901122978     0.7360780601092201      0.8389930000800329      0.5031078517708617      0.2291002072885426        0.9664712440804578      0.1685886164648562      0.9701166661973629       0.6267227125780968     0.06228919228306041      0.7422714600675844      0.7893998287993277         1
    1      154      0.8743197372894631      0.9592620453654996        0.51106201400851      0.1714164315076131       0.4486441924611831      0.4709770275318685      0.1714609042185152     0.3876746161349325      0.8190780125429026      0.1452292028284218     0.02365182264863203        0.1494232126201193      0.8275790725550097      0.8109769148312302       0.9747197787975892      0.3129528517407986      0.4938114665332251      0.2418780240644184         0
    1      155      0.7368970247929812      0.6594856324282268      0.4820610168855637      0.7259620245895348       0.9818684322798314      0.4203983893786143      0.5855869722837169    0.06725845070322975      0.4417499386925354      0.2878238365183481      0.5607867304869514        0.5151698386826967      0.5820273661300437     0.01837351434191482       0.2264707781814246       0.237968719116826      0.1176422861753963       0.141093755280599         0
    1      156      0.6554864239283941      0.6384210341247833       0.371066434484803      0.4567091866008317        0.555876554552621      0.3817094316072244      0.6449567352667348     0.1533380655287248      0.5008246162220732      0.2817473595793773      0.2392468965263106        0.4147484936803166      0.7602377047102588      0.1323347478872165       0.9473335804327185      0.9876513954484836     0.04346992503334251      0.4063299928028654         1
    1      157       0.315297215199098      0.7765427541815573      0.4862374467244889      0.7443848536272223       0.3137225081691415      0.5121707180812438      0.0620677308114763     0.7243490827528553      0.5065062620728794      0.2102574670570903      0.1334540331775012        0.2470206020386993    0.008626511378679425         0.3024267922466       0.5624753124248754      0.8504394122244169      0.7824462399869744      0.6708989488374857         1
    1      158      0.1445324507192709      0.6202450345192726      0.9740899034025562      0.2447641786019732       0.9387317355683384     0.06868950831962542      0.1274765613217217    0.01652071919783743      0.2435531452026529      0.9105575172553977      0.9107589450056872        0.2193316094874818     0.02956289625855991      0.5672948144673784       0.9684558959949451      0.2942099517366539      0.1548620676363094      0.9293359007776922         1
    1      159      0.1015545279511975      0.4990046570685485      0.8514645273758409      0.1592009528346049       0.2762163751965596      0.0628956224808159      0.1870864207532981     0.8362618512590416      0.9777185568029785      0.2733514109678153      0.6107305797269672        0.8864591202323533      0.1972155271731834      0.3495752759420106       0.6594080629137655   0.0008906575243195726      0.9694176204748348      0.3453409169050348         1
    1      160      0.7101911325279313        0.08021412997817      0.4042422577492997      0.6473599867662415       0.9157125047304564      0.1544403247936215      0.6146667129554165     0.3297263429202657      0.2795054887382624      0.4887821398985883      0.6802307149524698        0.8205514932723923      0.7401437923777849      0.4021567322869992       0.9214111003636694      0.1996999151720148     0.01578253376711574     0.07607446079038913         1
    1      161      0.3925319645592633      0.1559499750418278     0.04023311015787638       0.535631318435642      0.08858971404972384     0.04778156977069254       0.963750310547443    0.02953293571740182      0.2936955145780101      0.5917418778550604      0.8279476530578298        0.0282645936576753      0.4586214886383257      0.5966367885548001       0.9380146485468787       0.620209468571314     0.05525639431758059      0.1689099437802927         1
    1      162     0.09057603723938681      0.6883658706339905      0.1484526219402647       0.345999223102505       0.5208577152082904      0.9612669211346656     0.08405957643925731     0.4707892401182714      0.7886373017125556      0.6594045354156859      0.2489565941272304        0.9900947987451219      0.4259945296281431      0.2930077863223334       0.6198227429102796      0.1135439080768265     0.03598815597878355     0.04755566659150645         1
    1      163     0.06294948641572976      0.2060378312456629      0.1149775537468183      0.5740286877844484       0.4823772803479288      0.3429071383149777      0.5531452618901515     0.7579628109285194     0.01136063801176432       0.740812406607438      0.6719944501399167      0.008950422664121207      0.9722631417434766      0.2465529208834697       0.7040752811434989      0.3521218877505615      0.6885650963250858       0.964728437542605         1
    1      164      0.8539037222637691      0.4823064504838032      0.6803263978140118      0.6599389976265634       0.6041187836788594      0.6127935287697862      0.4219013919911554    0.07438770284772747      0.9904094190129804      0.8818298887267398      0.2952108886726718        0.7949965704879207      0.3140983695164323      0.1486967166394202       0.1733734969347198      0.2579757096220015      0.2034748496785242      0.9244425485518555         0
    1      165      0.2342015103294721      0.1087074062799931       0.232446740315451      0.5242454926948995       0.8318345495719567      0.4858808992404698      0.6353561593555949     0.7440113279800346      0.3363759225570701     0.09435898899230072      0.3437020360776741        0.4496222142957979      0.5887699138981084    0.009478665246731705       0.2634417282029365      0.1919141651829705      0.4970531458345552      0.8917021835727307         1
    1      166      0.5379343654520603      0.4763143089380012      0.4706526225432754      0.1988433808541029     0.008154251163877134      0.7236731423621273      0.6664795875458771   0.001680746330465708     0.04434962362542542      0.3283802533147132      0.6601039811981738        0.6279663406079635       0.725477948730501      0.9346886225704414       0.7179046917706728      0.4925092605033166      0.8170874865829116      0.2862951722319445         1
    1      167      0.3319208447071206      0.1852584390797549      0.8271619404601451      0.4398784136347886      0.08034117281074739      0.9861518494875378      0.2677197696783373     0.9596267605873032      0.6374919750520752      0.7976848625060585      0.8732939215868505        0.5959137700394623      0.3547714600443013      0.6624325994945441       0.4639817860675976       0.633387168252375      0.4015339441519852       0.389077671251208         1
    1      168      0.9865889945300297       0.664732823575226      0.8661246105524091      0.7143856111978595       0.2170520153207084      0.9733783289285687      0.8667799748855436     0.7140383383944734      0.3323349283270848      0.8565525391708232      0.7988969234271079        0.4548305107060717      0.2254316502936288     0.03911463739609139       0.6513928407285776      0.8870896448200155      0.7189861018805661       0.603561763803009         1
    1      169      0.8878652596678068      0.8413393637061947      0.2965200876325576      0.9532598271681411       0.8906637772710787      0.5783522014894212      0.1531672129899056     0.8837025811856923      0.3745670244369346      0.5616466815596343      0.1248575967930568        0.5586330991807498      0.2013857830561594      0.2157163947225652       0.4762435958487913     0.08343410347329661      0.2476471416936774      0.4129388350786435         0
    1      170      0.2819173868357515      0.1528521091845404      0.8363128065661941      0.7694166090197138       0.9746032073951533      0.4567314168709951      0.7788285614702747     0.4288302924212379      0.1771751773000384      0.9882482167204014     0.05105653268078136       0.06113543073879556      0.1153230215487484      0.6443091300574856       0.7642974171037269      0.3233255616415086      0.8770546244379754       0.540300612450422         1
    1      171     0.01834090956383281      0.4890458829235286      0.6458488682116796      0.2213464897397595       0.5936072147541887      0.5097851879351462      0.3978311354773016     0.3400452209222648      0.3628645062808775      0.2306302434738932     0.06133039129587511        0.7228169678516375        0.80341503579273      0.9737756394147355       0.4378150706321726     0.04428463039738643        0.11259080049349      0.6383566279611033         1
    1      172      0.4385947360178559      0.8560356302044562     0.08239072245261114      0.5494442175090728       0.2471615593104313      0.2148597466022087      0.9770103009249498     0.6424684178407511      0.9031763110374514      0.3861006022055841      0.9187221499405699         0.742095405896867      0.2589003716259161     0.03739821610118573       0.7117334116547782      0.3680615606316779      0.3984668287642611      0.6064372153784563         1
    1      173       0.822618326116612      0.2981786922461147      0.6887336282331186       0.993940049090371       0.2104639419626134     0.02437801227982466      0.1122191243779121   0.009943973304082952      0.3095941440150556      0.7454634099435579      0.5392020209847639        0.6058848489877872      0.5249369528998311      0.3851543919235054       0.6423957468411472      0.5600177605882184      0.9140439319592486      0.5474385884965564         1
    1      174      0.2216765937240174      0.7679227267611876      0.3659552288784956      0.8594190235288504       0.7462081453969909      0.7471489102320953      0.9592173790533303      0.658292788435291      0.1300172867020592     0.03048870699066255      0.9376470788110358        0.1659219432182403     0.06343639287450868     0.01280973342816449       0.8513203665859893      0.8333757136857862      0.8578475816860899      0.6783803648806902         1
    1      175      0.7277472910936922       0.440940759192583      0.8956058781438818      0.3694044745346118        0.623434669246328       0.834089269509746      0.6168590832462845     0.2829305715393275       0.188194150742816      0.1909599175223977      0.1113421554728929       0.09097557592128093      0.4760139763406996       0.611959909911578       0.3964618339410259      0.1449836161673173      0.4079713511629962      0.1882186445084194         1
    1      176      0.7640974709285527      0.1386293100425973      0.4558286176813353       0.846745330223348       0.8108205000016218      0.7081670860527084      0.9142985019108487      0.317887279474073      0.3245607571469413      0.8391839743074444      0.9265698551381422        0.3865754066009282      0.9629149232396028      0.7128829080702013       0.2935814620668276      0.6655439648880727      0.9007444298244082      0.7974353487551626         1
    1      177        0.62656317718534      0.8163327736805918       0.161814451440134      0.4813141519966949       0.7622601340175607     0.08324101290717308     0.01256187088373635     0.4187436081469059      0.6847054480872531      0.9797271328163334     0.09944950702936492        0.4886976328691364      0.6435331442781415      0.1818497348227538       0.1068403517478146      0.3910560437219425      0.5673272386943508      0.7266305879521597         0
    1      178      0.1513114050276474      0.7047044940435121      0.2395465678729427       0.783363966707192       0.8841574846133073      0.0990262905963593      0.9544294257764705     0.3163628408530106      0.7471272960835551      0.5266212879369656      0.1087820303199502        0.6578175718119988      0.2792141770478338      0.6356210293998528      0.08984392115509966     0.09372018698421825      0.2719840713375662      0.3570516014018924         1
    1      179      0.1877614065047561     0.04081590414021371      0.3227888421168448      0.4486497441694762      0.07472658328608507      0.3016291870050029      0.7363608395771331     0.9049577155228083      0.7069209376647552        0.96549776121974      0.7312240020139144        0.8276310047561614       0.539318705698113      0.2040303630443911      0.02363951981015917      0.5127683890194425      0.1048065788629982       0.809300607869712         1
    1      180      0.1199350638405627    0.003104658656391419      0.2641931925162984      0.9360087778238166       0.5115359931640948      0.4794194584647711      0.5633917665406544     0.6145663329645888      0.9951904036906651     0.07356598610575829      0.3325432594218809        0.7120457545996437      0.8140726267761137      0.5578340797154751       0.3428226613995826     0.03755810670425287      0.5880427994222071      0.6533705968616738         1
    2        1      0.3478708372800611      0.2475133678151502      0.8250869604435543      0.1043815977793808       0.6443724846907167       0.348581449345996      0.8171598050704536     0.5727190844856928      0.7389676008244149       0.231946078420151      0.1345472678011801        0.4706827557464648      0.2730345550148437      0.6941229525177429       0.8527581468651382      0.2923416171805002      0.7724363107337721      0.1483104156304358         1    
    2        2      0.1610313180911665      0.3142613813876071     0.02781728656005322      0.2739933958445262       0.3465034593608127    0.004311906966742956      0.8817650577519089     0.2163600258749082      0.4509447852097866     0.09548754835785883      0.2676545875845477         0.121656821298206     0.08050383344913523      0.5893934538109332       0.1768737073935982      0.4717615281555078      0.7635588048401083      0.3196522634127177         1    
    2        3      0.6679511877100192      0.9604582538375528      0.3757739532506094      0.8873353572833973       0.4056815092076754      0.1658998123383046      0.6958765412693739     0.2678052794886753      0.3527913913260111      0.4820859123965622      0.6316417329815319        0.1812339952228487       0.357764259494272      0.9337850986410761       0.9794598993353754      0.5477733315796488      0.6994148636780058       0.537879508581116         1    
    2        4      0.9040219341171906      0.8708452075525808      0.6741373263014895      0.2069640953637039       0.4704781097838552       0.957069294662991      0.2542331571354427     0.5927582912172915      0.8713697262974973      0.0885173699960837      0.7099237228135786       0.03821265955274511      0.3513783663149095      0.2530131836628748       0.7650908478690933      0.2641387849813328      0.9512462325859815      0.9779180862565733         0    
    2        5      0.1027442673001335      0.7521216684137471      0.6691276845897342      0.7034046275036721        0.248705250899204      0.2818893690761696      0.6034341644870841     0.7295046770570076      0.6768902951618657      0.2762646352885188      0.6612116038825155        0.7621960393437702     0.07155309475622036      0.1128640142864444       0.9268070810034664      0.1557469279026716      0.7296119848447336      0.1110893178692398         1    
    2        6      0.2944778779159404      0.5911442733731949      0.1357411809200938       0.125809823623341       0.2934237072787558      0.1916081903476475       0.484263951855246     0.8756084550909388     0.08775423750695256       0.613846556032594      0.7313811751664617        0.9796016531336743      0.4658405591539728       0.735699934543421       0.6444042555444564      0.3500408638540345      0.7968467213316924      0.5980427942109398         1    
    2        7      0.6644418604801305      0.9080656442325562      0.5973965012558943      0.5727753568156105       0.6922247033902548       0.107560425122372      0.3163089585115409     0.1239638764682847     0.06740300287880624      0.1228119896194484       0.253838461455113         0.962965141750303      0.1901023441848035      0.3526418403282555       0.3601983297150582       0.222584057922682      0.7478193452387738      0.6803412016196591         1    
    2        8      0.1819229649250499      0.4943642271592075      0.7116811833098634      0.9976726570373609       0.8437940228187168      0.4088655117989725      0.6593507511968103     0.5421727382047619      0.8295187221736544     0.06608975810490342      0.6200102792690612        0.1312614610664443      0.9187630259794081      0.8759259362808532       0.2963217029451496      0.6498850365130542         0.1247145455253      0.2083813503268175         1    
    2        9      0.8033711809561485      0.7238276819685577      0.3367139021555583      0.3568062467629918       0.7753770485455688       0.177713790775225      0.4964149313914176     0.9544280148758036       0.609087031448467      0.6763259382271726      0.2224991160561331        0.7085614283103496       0.421192209655419      0.9878473665629928       0.8984100592128622      0.9474928492524972      0.7587220491427514      0.9386188259710454         1    
    2       10      0.2664003439907295     0.08275075639313501      0.4840182504901249      0.2317451546162677       0.8251152405541184      0.5261844852952183      0.9478845572849323     0.7058426662684523     0.03341149296740898      0.1010282529065282      0.4124514811167804        0.2329351777236702       0.231920583136121      0.6595967751099832       0.1978340459767626      0.9854936008910753      0.4759749394168871      0.8803885848157935         1    
    2       11      0.2039308332941598      0.9003009189592882      0.8497521604501849      0.8228519221547889      0.07488352154614404      0.4533699115699468      0.9114661984003356     0.2498963454686519     0.04295463861069745      0.1770467623149873      0.1725829992702024        0.7949384703055128      0.7067945794693919      0.7972366258075151       0.1398736746140963     0.01410818456206471      0.3601885680691339      0.5776461158788557         1    
    2       12      0.1422444600210939      0.2994894964969717     0.06946136893497573      0.7672050643414777       0.3507324301456619      0.3916130105046452       0.350758043227769     0.9958092753025186      0.9259273417669142      0.1101816606410365      0.2931524734737145        0.1684233424603008      0.6878184994022983      0.4848381341525561       0.8651797212880209      0.5039128026808612        0.18935331319614      0.1905757347794456         1    
    2       13      0.8223763107632598      0.9297424645331275      0.6363796410823448      0.7740290625227823      0.06978637909568432      0.9522018147800636      0.4583929227471041     0.8626057545615671     0.02084903726742292     0.04452960812228007      0.8286993439154079        0.4651604445832264      0.5285600708707029      0.9501449485632799        0.205371419843545     0.03099552013186945      0.6409970397297811     0.04614253422866265         1    
    2       14     0.01918458122397877      0.8606246787032837      0.8738017847968472        0.78222474265171       0.4648661240198029      0.9101338524617151      0.1961067579078695     0.8440970624111489       0.268916188875058     0.01908704175277509      0.4359616784844548        0.8826066480393314      0.2985362066874384      0.5182069521474963        0.944252222447863      0.9227315263874415     0.02985284089033182      0.1531594136988537         1    
    2       15      0.6421845418646829      0.6519656551717263      0.7394564638871493      0.8963245277448247       0.4225116348566694      0.4221116531368656      0.9579364718675304     0.1774829859728925      0.3806936871389755      0.5988806845956586      0.9951505597318626       0.04517613405801563       0.977400128037617       0.861456651486353       0.3834243307549817      0.5240249646633554      0.8348551130193906      0.8359809370763186         1    
    2       16      0.8809589046234679      0.6782155157791244      0.3239770787483495      0.3504683323062232       0.1968930763774552       0.425407542669887      0.3693724411164618     0.7464371734479857      0.3750067156028106      0.6607786185133996      0.4477019098005258        0.4240519354339792      0.6138839025089208      0.2596101037731084       0.8356556224740214      0.4521247241283871      0.1845322255653122      0.7262310101236734         0    
    2       17      0.7613619543172213      0.7023317453257429      0.7833171166557198      0.7972542069451367       0.4375414443797329       0.995604886381059      0.1820785875483933      0.780530940372652    0.008559674367360357      0.7351734930727011      0.1887749470007192       0.04347859738239398     0.09222345349973896       0.125752306141011       0.2463768934895699      0.9301861871577178      0.3675109074192329      0.7528523574259857         1    
    2       18      0.9840476723232617      0.4214753988612857      0.2603174200760098      0.4416225600315051       0.1940551866906592      0.5731105371856959      0.6391192113502056     0.1157259942006527      0.1559977029747744     0.05132054586170449      0.2318222420910994        0.8114627694504128      0.6248248750266309      0.8819089341184331       0.8215354247988822      0.7775054250817953      0.9565320790939343      0.8877270727586519         1    
    2       19     0.05753813635221579      0.3718586890531393      0.2395967614384265      0.2372711926129543       0.8446110242214572      0.7711415407247841        0.30573118018866     0.6784226822033007      0.2149553734472849      0.9144524511557797      0.7731473869657041        0.7846879565363957      0.9162325733457691     0.08073049738175339       0.1891656651885973      0.5949751865183417       0.521233661312403      0.3455697523029004         1    
    2       20      0.0472298906934965      0.6699310634259342      0.9606150374295087      0.4502891278786895       0.1883303988052325      0.8394003375174685      0.1690673647991692      0.617891867863687       0.850730134434222      0.1161602594139468      0.8874631862932196        0.6358181095074138      0.1995372114030437      0.6796446744675956       0.8260396126787075      0.7481269064837963      0.3226008297500408      0.8450372461734029         1    
    2       21      0.3315345409326255      0.5112445069800339      0.2361375110521395      0.6333668014241589       0.6150598893459472      0.6225956509471871      0.9057280716137029     0.9320175248547458      0.2499823343151042      0.3268471452174708      0.2147027927618991        0.7514368775649928      0.7308802418035663      0.6359755757213053       0.4867522927208079      0.2760669576159368      0.1510710370429378      0.8740933320834301         1    
    2       22      0.6291645226637936      0.9360718150299767      0.9521693982067518      0.2972758506295375       0.5441341232521356      0.7949667670259564      0.8485828929205632     0.2975033849477768      0.5676488095997936      0.4089729309560627     0.06948628626996652        0.5439883905074869      0.3702881516979283      0.8367687404957703       0.6789094387294932      0.8522409919946868       0.860859582209701      0.7920583088765853         1    
    2       23      0.5967531181419164     0.02922216719663185      0.5763733411324211      0.6623612003931258      0.05123418313580462      0.2006516072407572     0.09280754168802459     0.6423290617906282     0.05871599441678781      0.2045007609917472     0.03736019299701891        0.3978352540211442      0.5656328057779724      0.6967780374960664       0.8106412915525855      0.1118236431502737      0.7424333402654156      0.6652915274491533         1    
    2       24      0.8898558676074674      0.3370138639765274      0.2676670222142194      0.1462934566687586        0.611026566902486      0.6079794626605387      0.9328840208032894     0.1008472823524951      0.6479921652327499      0.6393999826020769       0.493840715856964        0.2788807453587651      0.8386525696298729      0.0485406965107864       0.5764649355331333      0.1333344165429783      0.7270123429454138     0.02477902320032525         1    
    2       25      0.6556466452544555      0.7120066880752953      0.6433060509385542      0.6022479625884444       0.5483317770244969      0.4785963441154713      0.6918019935553376      0.741660173846564      0.6268789891347599       0.715417396163361     0.09886789377520068        0.4504705264336533     0.01333082889258448      0.2879646320827305        0.811485806821535      0.6115148331995847      0.2737156795687042       0.366619536663509         1    
    2       26       0.739008972949038      0.8811785068595782       0.391903579977548     0.05591499683861104       0.1166624874730284     0.01889073046234747      0.2481313678319566     0.6725780920241959      0.1694967556382633      0.5067242202814668       0.508083460372614         0.505889850830297      0.8054691126919352      0.5516268731250118       0.1480825568769231      0.3420336079938958      0.1198055670376764      0.9171622210699651         0    
    2       27      0.9166371124938855      0.3842961947847572      0.5831981746169429      0.6575869031146997       0.8692969427237081      0.6591901141477542      0.9852715140312083     0.9377442459459416      0.8943366033943474      0.8655468688449927      0.3062713483516645        0.7749863700372064      0.4964984339351455      0.3593206297127634       0.1817982852717655       0.345547325277908      0.2289569696165725      0.2213485736412824         1    
    2       28      0.4746809075586498      0.4115339765907265      0.9237062543876366      0.6101010281269232       0.7397760686723309      0.6514080548490812      0.9270926281188926     0.3965420141958425      0.8884773275607991      0.2513084076991718       0.305146093860579        0.8353186210656228      0.1552428479746191      0.8324918397249551       0.1543453318144505      0.4804356310322571      0.2674355908335808      0.5402824423288822         1    
    2       29       0.940834045866763      0.5726607101697786      0.4405705521633435      0.2028206593408767       0.9989438594655238      0.7561457593226805      0.2342535726493225     0.3221561815951847      0.6168091077732647      0.2604229725871443      0.6949492516047838        0.8491627178129015     0.04393040073725085      0.7848005498862929       0.6310472451034002       0.371969601788765      0.1752427670225087        0.18646135148851         1    
    2       30      0.5637156828565316     0.09346717080851603      0.1609321727365669      0.9683843681834535       0.5984494064481826      0.9925048260742592      0.5270066926191147     0.0379660071274783       0.911902207970464     0.01310509051092797      0.3896014818611244        0.3086446226535676      0.6738695406975846      0.5734868946601638       0.2521393843434958      0.4005301408844793     0.04640864100591797      0.7964315935684783         1    
    2       31      0.3847065394395031      0.0391094404596111      0.3395993878909697      0.5706478278281994       0.5227213281258527      0.7314954542244475      0.9890542796748277     0.3570919526986674      0.7072476850020596      0.2091779823660747      0.3260663703743679      0.008734695676765922      0.8893946793784078      0.6624112025110258         0.38045167442049      0.5125965743830118      0.6102399544311792       0.958028620419403         1    
    2       32      0.7457550023100339      0.8094921401766543      0.2918834337498993      0.9606851314867123       0.8971293318137114     0.05104270921114625      0.5982514472911135      0.256330918687551      0.5326892142986051      0.6293628092984566     0.08881363609883314       0.03314415073772479      0.4829260832643033     0.05510924449061147       0.5607931748239531      0.4887426903781791      0.4118513369195474      0.8566494900746168         1    
    2       33      0.4708533159146706      0.7609376677454243      0.2314901533394328      0.3873523605845144       0.5812733239856446      0.7139670769981523      0.4396339957628192      0.922298092648594      0.2774574216325871      0.9522105093527999      0.3702882230514661        0.4017958831766413        0.76749996611745      0.8669484676004181       0.9332091846348097      0.3211884758525735      0.1799504489987157      0.4726297619649106         1    
    2       34      0.5551622114545253      0.3485623347702332      0.3516884218306385      0.6181968326046545       0.8638732144854859      0.1041251114233294       0.787316407263279     0.8538417618618243      0.8276909486041405     0.07750668730586768       0.758050246463002         0.504778326565348      0.6030696155645677      0.2976586099752846       0.9695480536242637     0.02083765723639065      0.5576480764210121      0.5263614045262026         1    
    2       35      0.5585151379643423      0.3042982363025657      0.2068902460806486      0.9377259082600682       0.1721366760967714     0.09859888146165759      0.2767638041715448     0.8382336065574135      0.8070548484826254      0.7671968687985403      0.9498630531507338        0.3877421048055921       0.704444857666062      0.8992912577478112       0.7354232950938038      0.7536260871294265    0.008822854757050259      0.6872835497966864         1    
    2       36      0.2802348026798831       0.616039823458737      0.9031727038323879     0.09517097500308105       0.3903513043368649      0.4888333280143949     0.09946239692055517     0.5346612179794141      0.7474385749910855      0.1967741479411618      0.9905525099550788        0.2669286130875763      0.7432487782039162      0.9910309444802503      0.07706469176983875      0.6918338542571292      0.9714641806100391      0.2345727537215377         1    
    2       37      0.9816754210365213       0.977893581666932     0.09438556236370156      0.1200693408674043       0.9254378476865693      0.2339237078067122      0.5690093499427247     0.7561280970953198      0.2390407306698358      0.2949303992234895      0.9406121737660013        0.1015739767191311      0.4099316904528273      0.7271614130922697      0.03574705091822478      0.2052460634408312      0.1336715120912736      0.8245735148588818         0    
    2       38     0.08692091745712485      0.5701109283448508      0.8133665955534929      0.1139955571309353        0.571116462471481      0.7219157634277104      0.8547197085585342     0.4655944669813228     0.07266435932833702      0.2167512582770239      0.5810198658469341       0.07318063156627533       0.969761969088318      0.3370962065980874       0.9087156471188387      0.8370528566534632      0.7924217226682232      0.7220529834778669         1    
    2       39      0.6153744712187391      0.4690746911348672      0.3659866069663419      0.3283235287397272       0.1178927372778869       0.382982276505532      0.3906127259316337     0.3656726753209821      0.6281028365380027       0.344545012289503      0.1164924658576234        0.8666132967388775      0.9778928787059462      0.5040135817899782       0.0906861268527185      0.8905455494221921     0.02407174900613932      0.7092109323479235         1    
    2       40      0.9086027557780553      0.5466229058362337      0.8284653028072273      0.2583345193674581       0.6296209883513963     0.07359944905878769      0.3349352793780984    0.02920485830400139      0.2646512135759824      0.1301128444753381      0.8711513814283535        0.2167900561924196      0.5783954789616271      0.2712210554150968       0.4169230261209628      0.2540566783087949       0.401288287830539     0.03975144957269852         0    
    2       41     0.01636736651028817      0.7280323147424498      0.4580640434184008      0.6298573099154358       0.1437968946204314      0.3725026913090713      0.6827312211156823     0.2386510947098335      0.7208778467223359       0.399115075751777      0.5012209431475235         0.712869947263971      0.3312056958507229      0.8480075133912679       0.8030204722101594      0.6747487631898064      0.6123747735206659      0.9694690966642359         1    
    2       42     0.06398251854245449      0.5984223955944697      0.5300010344298143      0.4573538440189117       0.3611156246922393      0.8282435195223015      0.5349841871958536     0.4946349398051906      0.5189075273241744      0.7777325399207055      0.4540334886987694        0.6598454147331521      0.4022945055000794      0.6711769445967447       0.9599582679867228     0.06891163307785367      0.1495980681036599      0.3323311611764236         1    
    2       43      0.9233584109448001     0.02587816090995653       0.419064663293668      0.4307660632055357        0.528249687640669      0.2634549226016841    0.007666673416840948     0.3034644102069756      0.9011343026158607      0.1176505012968038      0.2974877112221697        0.7330150236711942      0.3442003715498787      0.9061697201337665       0.1325402222315057      0.8825224462508534      0.6003537760284315      0.5822086381557812         1    
    2       44      0.1708436186697024      0.4752383994093786      0.4907352631834025      0.1357585675380606       0.6625804763170891      0.0574444376772994      0.1601440049242228      0.624372053037708      0.6125332948687073      0.2362129081946073      0.9873299191110871        0.4147224715755632      0.7883405809432993      0.0224179678894062       0.4952636072502679      0.2129535444559426       0.349003487225208      0.7853782081976532         1    
    2       45      0.5905646595871076      0.2156722069510983      0.7026046414238711      0.8376096685636892      0.02833713065418932      0.1495888846693561      0.6178215344462337     0.8703716645482927      0.9567900356345086      0.5458231685398561      0.6012986616503136        0.2758558829845343      0.8640885443801786    0.006802625228495647       0.1054335819195128      0.4252183117670938      0.8272574151167646      0.3982933981551065         1    
    2       46      0.7132659916714248      0.3617080047687826      0.3601311728785125      0.9005787787687344       0.7703714645196064      0.5717729058064934      0.9374066360851026     0.4274815069679688      0.2368376661182588      0.8853291105000406      0.8404369954770017        0.6868945095274184      0.6345213081299638      0.5576648865166741       0.7548621238791384     0.08597550577380592      0.9340180900012557      0.6695362941646535         1    
    2       47      0.4644417852486691      0.3511102905212384      0.3016370397630251      0.4663703423950614       0.2631207697675563     0.06667678537778557      0.1477396799354918     0.7721060583781866      0.3020811001589108     0.03743218236680453      0.1451739096703629       0.09765256597763962     0.06136901138039927      0.3330533824343648       0.5664797793789249      0.4340469831018709      0.1013323568143985     0.08663360233315164         1    
    2       48      0.3759802019133026       0.818756188707064      0.8102200034307316      0.5419492032935118       0.4051637056335393      0.8980753936740157      0.7294712864690358     0.6682806112622429      0.9397043234254751      0.1868247821008683      0.9132749616465945        0.5316358715606233      0.2177464383680167      0.4348888579380906       0.9216797747015436      0.3800258904669641      0.5222579732226829      0.5016445414939275         1    
    2       49       0.835611696057539      0.5007449327230764      0.5712342553629747       0.181394109223038      0.01204294639949997      0.3836394796432513      0.4058992917791733     0.9736898914419322      0.4903888854508599      0.3869449823047035      0.7020816973733923        0.3027415100588567      0.9621150090009906      0.9180808038114467       0.3630250420110921      0.6326960309706111      0.3885874566492729      0.1165971500255788         1    
    2       50      0.1465362258449507      0.4420650360795359      0.7612774269435452      0.4718663884714867       0.4928706763855493      0.6867704531203749     0.08704065527094322     0.7775565334970856      0.8174805194242961      0.8133115818918062      0.1203481892343714        0.8308481993658158      0.9055438857926573      0.4050134301017453      0.06692480234843161      0.4760832034103159      0.9426845796574425      0.1340104834603456         1    
    2       51     0.06983039717112358      0.1563105229624651     0.08064245526264939      0.4254603773937561       0.2391565667361849      0.5826430702168081     0.07847230048953659     0.9477515618989452     0.08309295037631981      0.3387749829730537      0.5691424252077316        0.2901768659668354      0.9252663770496535      0.3236978079994313        0.471845718632297      0.7347460693770296       0.341565475885808      0.9730401794710714         1    
    2       52      0.8705790968844668      0.4546739062837636      0.8942703073326913     0.01185516756053807       0.2826396937391514      0.9430052671568572      0.5554069857966776     0.4110430440684367       0.875674973445065      0.4838465466914285      0.2073307443242003       0.01566539513749174      0.5473603021017173      0.1197946433598797       0.4364375309979854      0.4087876180355023      0.8537620858470392     0.02076374606436325         1    
    2       53      0.4073520284365966      0.2625369979598974      0.5471126234909106      0.5635029343409568       0.9681807738884042      0.4941374872862879      0.9779894356822803     0.5793482081705912      0.9194230604735721      0.5797857944517294       0.925751073675282        0.9748519390601561      0.6476561418812101     0.01192391909167378       0.4526174709925221      0.4280812933471882      0.9227347942819405      0.3874519504322153         1    
    2       54      0.2236097653978504      0.4269056666526012      0.6921374048390944      0.2176679843467557       0.6598149567506173      0.4683292361028079      0.6887464709204829     0.4887996164655002      0.1338377480783189      0.1788969543283909      0.5367948255281791        0.6941310879645042     0.04626422589386089      0.4707508780256224       0.7103136063333497      0.9933120753745446      0.4529846219682238      0.6490625785288608         1    
    2       55      0.9495291623972461      0.5305440204437926      0.4653433384360849      0.6685660490559208       0.3763519182012209      0.3544775867989908      0.8863307005919827     0.4682336883800518      0.6367212653690432      0.2712634926157382      0.1970134208211675        0.8088071494052808      0.9849261707872049      0.5795051864400093       0.3543654564043714      0.7165971030261264      0.8196861735635644      0.5079212621320038         1    
    2       56      0.5222864356875005      0.2880513291805982      0.9815061184241334      0.3348035206681946       0.7924267786386837      0.2933323963881574      0.7784452567691915     0.6315228124679481       0.285417786166848      0.4020929027503977      0.1699606855736218        0.8541673460082772      0.1288888062285777      0.1850755456408175       0.6275852686285766      0.8192104231837827     0.07364343927086642      0.2663794326789988         1    
    2       57      0.6275254825298261      0.2531322706633041     0.03908308286659627      0.7653345463111894       0.2560151028007062      0.9455112782837306      0.4149643345102151     0.3427471341565251      0.7963490139809438      0.3423755073376621      0.5765108622545895        0.1243025558353919       0.176650842338697      0.1304919560129444        0.594120242991226      0.7646336882737362      0.8278042737717948      0.9529233937345756         1    
    2       58      0.8847223609892859        0.62430091267581      0.1136885358796765      0.9761755188254433       0.8733551949223815      0.5090516625683651      0.3291865105197455     0.6355500792916347      0.5539991915458814      0.8827362033499715      0.7907475691353386        0.7193460366028982      0.1186622855913204      0.6283210269550585       0.4750858485931531      0.5625721878410938      0.9767199144530524      0.3244614064861607         1    
    2       59      0.5005991502587374      0.2775260698968648      0.5213375561055728      0.3722391977660461        0.561640710541461      0.7021671995481787      0.3752698323288415     0.7517697678788358      0.4475178813561798      0.5358844100614079     0.01765382864460763        0.5819239796980078      0.9899846907679198      0.3904263819839495       0.2816653319168836      0.9960819254137783     0.01774086783148555      0.9614466699448208         1    
    2       60      0.4164944023631203      0.8364191044522967       0.735131155669741     0.06375007767928764     0.006496400996628736      0.7619016777995664      0.1894765143916528     0.5244319372370633      0.7765027492332996      0.9469053956667066      0.6455263326242049        0.5996742621710938      0.5096904943360844      0.2757613121053308       0.7442386676389207      0.8647493191839507      0.7041223250808092      0.9224570749366346         1    
    2       61      0.5117104920700918      0.6619239161735296      0.4694324961979874      0.8053027929194893       0.8063199355448079      0.9711672980157244      0.8115719254749517    0.05423201570649528       0.387502797266158      0.3598636912375999      0.4604888022683251        0.3453965337442544      0.1466978485101006      0.6848876822610489       0.3220488498453051      0.6349955069185752      0.3950292086422754      0.5546787054290891         1    
    2       62      0.4870586393388092      0.5435486320483809      0.7099141528998089      0.7146431432519522       0.2674936788467069      0.5656134555685437      0.8607708827851134      0.597582678063514      0.7603926491018178      0.7972785137554942      0.9363485183864315        0.3685613741671356     0.09808533689809135      0.2147057756484072       0.2761663170156277      0.5713639266206882      0.3623728155326615      0.2755044188104674         1    
    2       63      0.7955715313075215      0.5813069779089549      0.3148346368999531      0.4758050485216599       0.1018298860057257      0.5956864971848619      0.4324612293276005     0.3113030510281937      0.6696654842261018      0.9844230684205993      0.4803795704126565        0.7582729398428152       0.115298557946355       0.742109231308051      0.05838796847706868        0.55938941832994      0.8134388905316073      0.4657095840045561         1    
    2       64     0.02967404113021783      0.7650690461004465      0.5038715590127847      0.6457907777318421      0.04724204004742205      0.6389451623661444       0.540828812687606    0.08002292267305569      0.4755863594033549      0.5707060643070792      0.3380531913691407        0.7435301589210415       0.752361856710114      0.1023295733689641        0.654077511429528     0.06076222179043624      0.6856048344052397      0.7594111801319134         1    
    2       65       0.499396930461646      0.2202382384049189      0.1718991895542584      0.6258870424004271       0.4127579238356299      0.6727830821583566      0.6154959420660615     0.3794833376654423     0.05347352430302029     0.08112187816295773      0.4269087311397824        0.3232931727013137       0.180489466607105      0.6520581187719169       0.3387042190517403      0.3740864300298401      0.9055451894618778      0.2039323847482188         1    
    2       66     0.02360620880887533      0.2342742974675881      0.1400246991310269      0.7841140534146689       0.7508180090821245      0.2745009717001166      0.7928014894274789     0.3111001003895783      0.9493743723607623      0.1892626978392299      0.7387254662035655         0.200724437872931      0.8396913037247336      0.6262142200165222       0.5227111643775263      0.6102871732850974      0.4961469826857663   0.0002626230448691382         1    
    2       67      0.4533634110832483     0.09672608894632301      0.2238340956314157      0.2507718672587847       0.9619141600249956      0.7783005480240617      0.4543271721457131     0.9885977536220001      0.7653601595394625      0.3738876457765906      0.9208854110135387        0.8607846135946199       0.856380260997038      0.9042392861227402       0.5074256600436962     0.02554970110326799      0.5906643751594756      0.6550381424500503         1    
    2       68      0.2299964951648791      0.8986760642793444      0.6946733840146205      0.3194854107814737       0.7870940257329494      0.6465773209968272      0.1864400746766478     0.4332455766969361      0.7016727851432127      0.7804710056710368     0.05886312623689365        0.5583687975627577      0.7786006092481936      0.7636726511758752      0.05110084277241388      0.3019309168474542      0.8973482556809258      0.9299533840527552         1    
    2       69      0.5070605318010267      0.1249892208479448      0.3975062254609333      0.9408748892730929       0.8188935026099595      0.4014577851048671       0.726404294577272     0.5103482673449131      0.5421733419669584      0.7649251446515943      0.4671399543230008        0.4993801818164583      0.5702061956851846     0.05771063552626099       0.2706429866181376      0.8477025660336949      0.5317281441180967      0.7291173399141473         1    
    2       70      0.0963635689074484      0.4051123354803874      0.3836838365273758      0.7282001862004918       0.5574727738534825      0.2265948806268474      0.5723848513780266    0.01488088249332375      0.1032357954420149       0.412294300170874       0.472705858913509        0.6516125186074836      0.6089061926144901      0.6748140650219284       0.8582654843003387      0.8062899460809099      0.8457354737316362      0.1258287494950411         1    
    2       71      0.3909097989413163      0.4814509818123447      0.7294424899905507      0.7941226909027642      0.09732079145032912     0.07958690420879672     0.06429177646964995    0.09317101237183023      0.6801817166243888      0.9654431270694154      0.7625953826005571         0.524885467100992      0.4275810440109732      0.3071969796398965       0.7049171862024297      0.7078613068960193      0.4883672134873147       0.585032740870439         1    
    2       72         0.3797013378922      0.4631527457851917      0.5404502449984041      0.3072194056650107       0.7989559400555057      0.2185331743650346      0.3863010939650445     0.9580221844009228      0.3131428980139188      0.6637915851328419      0.5504913075477816       0.05959258885640237      0.4575125045440573      0.3737305323050047       0.2064149949376265     0.09730976432587744      0.4221132170150264      0.4596914146936292         1    
    2       73      0.6451460572722783      0.7489604801107715      0.4516163983033039      0.2239266279412227       0.3175652196359199      0.7082963533195047       0.627475401171897     0.5717723061912693      0.4215835822306367      0.8005403628999678      0.9551964978933232        0.5507078613995368      0.0342960978896978     0.06969701327616348      0.02734559623317586      0.5326761056966562      0.2453350935467623      0.4298785403319118         1    
    2       74      0.2069354123513525      0.8545028676020189      0.2756515857194447       0.850838257446109       0.7174638663431526     0.08858821883978737      0.9743576094378821     0.2235612769016168      0.2572848048487989      0.5537718378511879      0.2459793670012409        0.8269267556723208      0.6820797674991708      0.7040992823571691       0.1680936177481069      0.7844674456580024    0.004093057805827509      0.4986450073373918         1    
    2       75       0.934812779211077       0.196742684691627      0.6823001741366979      0.3223422958994181     0.001889181966220753      0.7544811958175462      0.5050170056146777     0.7351634638177025      0.1642399701186353     0.05995285357219271      0.6513899762998335        0.4903040891862475      0.4434457205365309     0.02813403642891596       0.1065886603862358      0.8693948388151411      0.4641212007186065      0.1757824470884063         1    
    2       76     0.01082783222276096      0.2320873856156443      0.4737964629079215    0.001972154482629978       0.9877132783255851      0.6647307739256777      0.5882539633014757     0.2905495078910867      0.2053940039438506      0.2409547678466576      0.3169816896306454        0.1415769455540511      0.9294496664945554      0.5994138029028868       0.5952172869583592      0.9069112795728466      0.5806930032351779      0.1610659575051007         1    
    2       77      0.6102721994897973      0.2074395831441507      0.8199770694081154       0.552235983830825       0.9802073563022229      0.6905079745868635      0.5059269127371306     0.3340972605937471     0.02883062430967888      0.9928419972446541       0.512512319889437        0.9029260069675122      0.1343492555768332       0.221084172749478       0.1585964059715884      0.7939511302315321      0.4781226837516038       0.492084055100309         1    
    2       78      0.5169606478988297      0.9628231769647553      0.5272652613801054      0.3433096798744777       0.8608383435988799      0.2976905395044014      0.2998311553150416     0.8059402069296792      0.9914717142741817      0.5726750713553177      0.4638513220241294         0.193913991500934      0.5376959333454983      0.4517685064373331       0.9727112921148849     0.09134269756161505     0.05711303855577071      0.8199235602346663         1    
    2       79      0.3424839863566578    0.006249831889807764      0.6880583113576804      0.4385938404503071       0.5147154778371462      0.3081773115089164      0.5907641824904002     0.5877430523745716      0.3575308662528793      0.5040600743235296      0.8936152015476385        0.3901132447645068      0.5226337294689276      0.1798170920474351       0.6579825986525976      0.5895266950402098      0.7548005073292491      0.5645754647738714         1    
    2       80      0.2587954064688853      0.9514510559836507      0.1740035324784306      0.9454074267336789       0.2987328360788524       0.937822412504142      0.5121850658829015     0.5448002123028144      0.5062442718953308      0.1386370631827352      0.8054655341457369         0.782614741276484      0.8786429202559197       0.362988285794078       0.2354907880692432      0.5068357780575752      0.6764901689292553      0.5930705556167394         1    
    2       81      0.9279266671743245       0.621088990844631      0.4985114722771363      0.3032242123296277       0.1624277336729897      0.4323690857557166      0.1019638088893973     0.9102346150101059       0.805387151766465      0.4611476108548231      0.6404793279491262       0.01983085754844877       0.335794981644075      0.4664788023245314       0.2436795492772944      0.9676895047240477     0.09383250455656607      0.4373969672377118         1    
    2       82      0.6898102471100477      0.3286868555755872      0.9771213060749384      0.1568976569157611        0.902543601882644      0.8124708198437778     0.07416655406899129     0.4184592804612799      0.7241831769507068      0.6838459307289062      0.9680011671282248        0.6641030773921456      0.8477286250809104      0.6400995939853602       0.5820071533490491      0.4200254456476412     0.09502790939554365      0.5143971514797563         1    
    2       83      0.2482968547135695      0.7397710663408765      0.6585405064798477      0.9939712468599383       0.1520271594312766      0.1967826722694251      0.1068309993534866     0.7959671678642433      0.3330857754232259     0.08920668688887316      0.8058631949592382         0.607908362059647     0.05700226450701141      0.7511653152902403       0.6011992054474022      0.9337428112760083      0.6934684101000635       0.169114696713061         1    
    2       84     0.03789179790894397      0.9905187238680406      0.5925732788979076      0.5937628088855288       0.8555454493151046      0.3291758548377806      0.2845240112678665     0.7230862682788736      0.1450849280873727      0.4733314025797882      0.5230302273722677         0.600533261269124      0.7240520362975076      0.2419279171723045      0.04210802582221933      0.5368241663065014      0.7090439875558433      0.4465548391104676         1    
    2       85      0.5749714837784673      0.1524171723091664      0.0503066986760435            0.5499819441       0.5192821934185405      0.8633785078353766      0.9989300758461468     0.7118632529331889      0.7142079873812489      0.7042386969331549      0.9654403129204487        0.6690183899365366      0.1391690501387024        0.89103674185721       0.4898562720756875      0.2335130361736649      0.6544088149844255      0.7469541342075293         1    
    2       86       0.221992376272101      0.8618218293892117      0.8983838518395917     0.03500103273998118       0.6485515221345446      0.1307456816869995      0.6553286111279805     0.9648944132508607      0.8565714320154965      0.9441246940172278     0.04038883437816468        0.6206886995182787      0.3727204387710016      0.8007169099058956       0.7749516565559639      0.8150422333894919       0.768840238172561     0.05644061052783703         1    
    2       87      0.1178775775129907      0.5063617005491525       0.938070723745558      0.8620552086853422       0.5345690552248723      0.4384187274392591      0.7398692747914336     0.1861364275462822      0.5811280885193911      0.2499956115200702      0.7693513114082938        0.6306003030583572     0.01697293298525943      0.8115807776248807       0.7981767162978133      0.5417344124534995      0.1687661269214004      0.7746916288548771         1    
    2       88      0.7942020192794089     0.08710132698243898      0.1780272121179021      0.5266038276332742         0.48663160424783     0.03569173683127802       0.482286571051615     0.8222622501715604       0.111024623124912      0.7228309446454255      0.5590786626523672        0.5772771283285693      0.6686519656369153      0.5398472250245201       0.5519170089236771      0.7681495518229592      0.6633752577951074      0.6319035000452358         1    
    2       89      0.4426983825655447      0.1812148891880901      0.7850574629756415       0.677275596670289       0.8388439444204172      0.1592112701166318     0.03011639774130244     0.2218798896142592      0.5755606940598228      0.4351467973966566      0.4299594249783291        0.1470924047973111       0.871213284379337      0.1395508476869307       0.5868081722072223     0.04177390488977027      0.6270382195297215      0.3822053976098282         1    
    2       90      0.6042743970122602     0.01368970974063915      0.0205506388667143      0.4993037310118477       0.8153539143851958      0.5924490948996713      0.8636785186671962     0.1290537588505281      0.1930481460579257      0.6352452362486575      0.8521876558234605        0.7484060538893876      0.9598745127829413      0.5240443854747961       0.9871167956256411      0.9143044490276628      0.2779741800597145      0.3407874633338199         1    
    2       91      0.9179281083828149      0.2693679616165658      0.7522481179705613      0.6867993062336205       0.3560550988535397     0.01017668595563413     0.01821264929474435     0.8148158902858591      0.3670244685891602      0.7291165433811128      0.1009642480717351       0.06151640314686423      0.5117743175826036      0.2383098185295239       0.8701440007011924       0.306656305750625      0.4330815307395016     0.07121506823977042         1    
    2       92      0.9568823112821621      0.7365007940421089      0.1522738846588052      0.4898089634823717       0.3127846823461975     0.09105835964954975      0.2202057469765552     0.7663217826888691      0.2244356890661746      0.5234984042640362      0.3507672344851825        0.9412880596200315      0.6606360123647997       0.777865595873704       0.3326328133608007      0.9171219859505073      0.2550274194670945      0.4808011474656976         0    
    2       93      0.6199201665728147      0.1858501936593611      0.2529274871559917      0.1991473806465769        0.941072468942083      0.5187825136869733      0.3194705276064471     0.7021233313781624      0.2894061220641662      0.1449646992039763      0.9014735626988113        0.4876877816575062      0.6550426351708464      0.1446131540902166       0.4275848404426749      0.5876801313897078      0.5696693643578328      0.9039723086843474         1    
    2       94      0.1254991481610988      0.7077296716859565      0.4796237698626808      0.1650735892200222       0.1584088050217057      0.4660251543055186      0.7019448320795265     0.1467341762669902      0.5885498816871809      0.2156810023291554      0.1573641588135312         0.870027658479133      0.5389495910313498       0.771205485244799       0.2567120169858552      0.8998927737689681       0.629011519815928      0.2231819105321645         1    
    2       95     0.03906010568219548      0.7894723338876956      0.1008689143475042     0.07675839025113318       0.9929307727479479      0.9839406911219057       0.204307158877297     0.4755607076002182      0.1313426564512257      0.8932821381487884      0.2220721554735469      0.001281531080086198      0.3103386266816718      0.7298148412800706       0.9379512173679865      0.8025057760351856      0.8680528549723224     0.03336347724802585         1    
    2       96      0.4783911964054116     0.03488441697037262       0.428486453426174      0.8683663543287872       0.1317001656163484      0.2430243737788664      0.4251763181722102      0.275613721441995      0.1793926919396553      0.8179781673683061      0.2396883618008966         0.519286182384369     0.03227334321321299      0.5666914858583671       0.5002220721630793      0.2947964055631827      0.4478849315149193      0.6933196252638785         1    
    2       97      0.2702094191271397      0.8127424748368665       0.586661739484407     0.02716088804364618       0.6811719122756686      0.5350652795116831      0.7499292184883315     0.6837637707500511     0.09929282021475956      0.8365605809376575      0.8190283756793684       0.08500149584918594      0.9081947482216897       0.854771239857655       0.6686149965130932      0.1905611895167062      0.3818272905450107      0.2858916954512501         1    
    2       98      0.7603789957925781      0.9695290359021682     0.04642449401629468      0.3685539861300236      0.09326968776036261      0.9195096505560085      0.8698021679043045     0.4343747917135867      0.5653419631960181      0.3162675509901924      0.1392461592525554        0.4816372326924466      0.6653162165519056     0.04042546155396849       0.6897134404758819      0.4468051856836408      0.7123137364086385      0.1279826109362249         0    
    2       99    0.001870206068269909      0.1082561397834474      0.7245500331964447      0.3986110108361269       0.2004377694813431      0.1347738216191323      0.2271361774402774    0.07746817658189685      0.7827596948818407       0.592842054566265       0.150917714907943        0.8964641771628522      0.5031661098784146      0.9650367930738463       0.8444567446997907      0.5813490995141264      0.6376554178177483     0.06290386923485333         1    
    2      100      0.8964337489865203      0.6750692369558642      0.7486625043442473      0.4847221083706245       0.9290334631831179     0.01265832209545705      0.4484810760619843     0.1216071575168624      0.7344662002895752      0.7176313971427993       0.280407953590879        0.8885365016836053      0.7133052933922348      0.4974496497255233       0.3720294387571307      0.9524881349540213      0.5461240600471179      0.4848824100905201         1    
    2      101       0.728878398905767      0.9983716593576699      0.3813723562013668       0.406667759469969        0.593533239439906      0.8207672888374267       0.116271301630574     0.5284487443044782      0.8405493848142215      0.9605448451281215      0.6767393933027052        0.4754265968286847      0.8724873693077825      0.5073606325507474       0.4113803001857984      0.7408194492687472      0.7864221411912391      0.1958583249917461         1    
    2      102      0.4216717441734444      0.7769980808267267      0.1299005210723004      0.2483176312279991       0.9462953189323243      0.2720889126804347      0.8369309994806019     0.2437968583622327      0.5037065298516407      0.6714875685025214       0.395895801895919        0.5929777061670191      0.8548773867000515     0.09490024309036219       0.6996267286918333      0.2297751253820024      0.2067118040725796      0.2326331572723575         1    
    2      103      0.6979563790075998      0.5665375724512463      0.6020452606543485      0.1534004104064984       0.3709400295137635      0.9162049321224913      0.6078858447131805     0.1807340718029688      0.8828231107585857      0.8324377005893945     0.07497465701825504          0.23520601954337      0.1847846147591352      0.1676044894033112      0.08307516174649612      0.7985352847479388      0.5057686545924904      0.2593762840946309         1    
    2      104      0.3970185993200479     0.07097405152421238      0.8853616153109923      0.6922552296671913        0.382775118897876      0.9248351097158675      0.2932873776557648     0.5544474966565355      0.2093803917148358      0.1713633009336061      0.2617694695712999        0.7356075095775951      0.3453673815859171      0.1615590169547229      0.09569212580487753     0.06504872164870096      0.2149817024137721      0.5283746010416912         1    
    2      105      0.2359456846309412       0.887568305038278      0.6093387555719043      0.4171843663608242       0.6776634199725878      0.8508785223200296      0.2089898862410337     0.9417359484877024      0.3464297046367493    0.007005914411921469     0.02849793651322317        0.6829782522865572      0.7960633192845207    0.003692305020781027       0.1354257564681272      0.1780324017202171      0.8057680844238753      0.8413545836073657         1    
    2      106      0.9664935376326967      0.2586278301624892      0.9679741294200843      0.7265835670017017       0.4409606943592533      0.6337080467673433      0.2795311733200732    0.02182193698180426      0.3409586240188219      0.6199314570856385      0.1780485929416803         0.936478253615658      0.5184949044228739      0.6140062807360664       0.4392525855322472      0.1029057016544458       0.300663320975016      0.7671938764979132         1    
    2      107      0.3355223497776832      0.2399358731966156     0.06557262907606654      0.7404597678894385       0.3096877798256982      0.8033562139931343      0.4673249584376916    0.08610054150534174      0.1761073273360833      0.9949178040946006       0.375472363917571        0.0522028040761749       0.630007189748964      0.9827221372682188       0.6172131128234065      0.1201983455490942      0.2647877898726923       0.119263965362269         1    
    2      108      0.4369681065074272      0.3064911031875656      0.9081591850651117      0.7361758112066633       0.7042245862113002      0.5415277501231887       0.322801504994277     0.7216850339111666      0.4298702329707643      0.5134133407069992      0.1091013925913204         0.694458992794777      0.9956117837211221      0.8272717564340889       0.4034319375732189      0.5748383302319174      0.5845620672658293      0.4523573424977561         1    
    2      109      0.2870425514320636    0.003512304357718677       0.405924695621555      0.8485204745627318       0.9085549519242098      0.0403956264270366      0.1745678308083572     0.7924529683595111     0.04954670373893653      0.6056169320777474      0.8372015990045233        0.2410612113696213       0.248625886380776     0.03655670144621076      0.02938381523256087      0.1391104480717331      0.9787011572366788      0.3597419004563966         1    
    2      110      0.4321065058983449      0.3790618800881526     0.05831810637092632     0.07148276151856407       0.1811306426146378      0.8696621833472616      0.9208524057227705     0.5112347028101795      0.6530465668028531      0.8551929116663005      0.6386513632566978        0.8441163169724556      0.3878144264104776      0.3882392035357448       0.5480307435797942      0.3561237236653041      0.4387711600025391      0.7420754377005829         1    
    2      111      0.1543450762194374      0.4958920725259102      0.8502942417644792      0.5572031376365987        0.399206253742644      0.3154212454450317      0.4762784624601611     0.6611390686322314      0.1198285370521868      0.5665198942245399      0.1617042449096011        0.3146473449758357      0.3818705082172528      0.8110753429820762       0.5342279295876829      0.0770154082785464      0.5016305105902978      0.4173225645118186         1    
    2      112      0.7833350902617288      0.8923634472186678      0.8021225796495047      0.9844190241872437       0.2121931298519485      0.8088747517542086      0.2642259764252231     0.9698157701757737      0.1441520885900698      0.7410665567123539      0.3856111613373893       0.07171204496537231      0.9358564073194026      0.2271560591102267       0.5673875596762324     0.04907016538135293      0.3755611661420618      0.1044097312208679         0    
    2      113      0.3606082657972972      0.5571164204493269      0.9442521581917794      0.4787994808827837       0.7319107400020586      0.5135679704745094      0.9612043093928757     0.9173509979504161      0.0118530674953945      0.4594382995118698      0.3785522757887116        0.4605351658900165     0.02755425011661525      0.2483236367154556       0.7858678404578111      0.8745456790254037      0.9627347744354564      0.2474638852239069         1    
    2      114      0.3530729060617483      0.9769279320439738     0.08781888885035491      0.8116966177955166      0.06071268812003029      0.6145881328343725      0.9678902975982056      0.351552786200773      0.4410512255802233      0.6014367023482918      0.3330573302046913        0.1853026294136524      0.2504423740824374      0.5838337573856633       0.2845733932258251      0.4911780156673761      0.1660217259130958      0.6220163022724188         1    
    2      115     0.05149098243435017      0.1453723174054176      0.6303795090579014      0.7539838348748162       0.1085696288035251      0.9818141334418519      0.3781633826296052     0.6144054873820601      0.4811485724562469      0.4932381047517993       0.826432097522128        0.5877571111299201      0.9401219153944921      0.5664711879424027       0.7267058710722873      0.5545937109014227      0.5727468258921161      0.8719874769475104         1    
    2      116     0.07982584848974107      0.2033236683359266       0.771970491086702      0.1394137114777954      0.02110684635635051      0.1686039874356033      0.5645766072893619     0.3264513403979234      0.4127047605036448         0.9387218995576      0.4439851186742695         0.208907667425875      0.6889978631360767      0.9459164093623663     0.004030130707865788     0.03827200932945642      0.0660662330997487      0.7368637925764132         0    
    2      117      0.1373776763160195      0.6580099832305374     0.03434891427944724     0.09281764183607366       0.2512712301634666      0.8739110788770227      0.4936781590752718     0.1087779085475227      0.6940765132558429      0.1647732251065059        0.49658252861506        0.7684892286210218      0.4309678727489276      0.2009273901685245       0.4591930952026612      0.1623496397023296      0.1127437077527348     0.05323549609165639         1    
    2      118      0.5401559383207415      0.4110707581948696      0.8334453661964896      0.2443203221295132       0.3054014172430874       0.121227459767316      0.6481475157107019     0.4144851282859842      0.4059285643006054      0.8237913398447241      0.5657384861195978        0.9685730699449777      0.4860684807632222     0.01761396400526994       0.3745220082514505      0.8557362907980052        0.30699884653376     0.01207235351515313         1    
    2      119      0.3177524499038958      0.6095833871112619      0.3194895766882433      0.2119624782767561       0.6680938702684621      0.7836700707570546      0.1529532128841513     0.8214824089482944      0.9837288752832036       0.858348751876555     0.05212662890424125        0.5124015611130744      0.1001021165568899      0.7152347046778434       0.1837368899012088       0.830006505715816      0.9895243363118628      0.2444265645204319         1    
    2      120      0.3244352235665752      0.7216834831012724      0.1954498391663138      0.9246060273506576       0.8814555844887056      0.1114475735450267       0.341240434083415     0.2309021199445447      0.6442881818433913      0.7519655536860228      0.6084509000932384        0.2619227711460553      0.6173192541244337       0.749627740171531       0.1247880696241433      0.7033617655487939     0.04184515208212866      0.3155226890489252         1    
    2      121      0.1839332786725006      0.4373401259718877      0.2855454741175183       0.082354351261165       0.5521447535449019      0.2585679920920585      0.1223380906520308    0.04072391395198388       0.975786705481975       0.310361775670511      0.7419892215674433          0.96035893208399      0.4344856047744138     0.09409679514097258       0.3902921005216841      0.7292612258810551      0.3184281894587911      0.1427557390558326         1    
    2      122      0.6528244781812342      0.4328914098700302      0.4258331320119194      0.5134217584298717        0.125724249247772      0.5543240115757928       0.548949548185596      0.877929918286908      0.4223388773091655      0.4316239141613349      0.4066821504448954        0.9153453387384717      0.4146420816981441      0.3451017802658801        0.892946161578099      0.1480135419574152      0.2980683305856979      0.9420267816270805         1    
    2      123      0.5326351314666681      0.8224218178074808      0.2475631585823269      0.3130425451155235       0.6203627425905628      0.2165408068879818      0.8775796783751705     0.1367966448099145      0.2535541137473451      0.6832115358841192      0.2037436902794677        0.2884974018463658      0.8329597340922597      0.6048626049098351        0.886001668808361      0.6946958786950239      0.9091347847327901      0.4132998303988845         1    
    2      124     0.09116170495205249     0.07486733741049345      0.1650897672399879      0.3483579337635698       0.7570308926592891      0.8803636886088901     0.03478136593346588     0.5590665453837977      0.8621274422388524        0.97520288173368      0.8633114659253301        0.8205391320994951      0.3628661291660845      0.8202668075773141       0.6745256244735276      0.6036502586069724      0.9884951841538876      0.9132953815291532         1    
    2      125      0.9672316037092565      0.6428146438246283       0.661938580751626      0.3815644393571549       0.4570687828663116       0.585060147184413      0.7084717864494047     0.4487776884925552      0.8990228172546874      0.9813653233590434       0.958853314146917        0.8754726959120793      0.9465437109012985     0.08579385872904419       0.8776404933809924      0.6426889069895778      0.2244632655871101      0.2986128514179857         0    
    2      126      0.7092216474663777      0.7721428157477123       0.997249589194285      0.1940900420977009       0.4964952481600146     0.04723630848909832      0.4640684293272595     0.6967800329258251       0.786435559080241      0.4546261568747771      0.9330706028448832       0.08062988439212657      0.2230517621061558      0.4237346528227338       0.7558442689064476       0.398337371647358      0.7338344104794993      0.6606556707411073         1    
    2      127      0.4925968402569804      0.3751892448713382     0.07278253285266045      0.9790132426320473       0.8325492000983408      0.7467566873373774      0.5567964255693368     0.2804242696561333      0.4605661418651127      0.4695406979674266       0.691355547756474        0.1957231613289979       0.748789917362026      0.2087343444776101       0.1204877800101207      0.2464833853468817      0.8666089834140924       0.802487961252013         1    
    2      128      0.8461930842798514      0.3897837130740906      0.9160411283386768      0.9644591628703185       0.7809759789443989      0.9756417384254746      0.8412425384416969     0.9132310872845766      0.3898704858069929      0.7486070566357942      0.8769163907816013        0.5716271984235693      0.3266694513912727     0.07493922409161718       0.9940882026062657      0.8410216453989657     0.07818268598057329      0.0755432959775337         1    
    2      129      0.6772130614987368      0.6355687801700292      0.1097933309320878      0.6153710988595978       0.2320590710370905      0.1419343161784734     0.07034241669526738     0.8043579579654357      0.1969041681175845      0.5309506946553787      0.1928086681019825        0.4294507139284785      0.8091204903101445       0.231021423119172       0.5173884194214933      0.6208418316311307      0.9961287471103586      0.3022586631252327         1    
    2      130      0.8308733189297427       0.874048258496138      0.2200712273518244      0.8093096057211774       0.9350326331668637       0.743757147805041       0.773500247943836     0.9942304346982079      0.3971479733565098      0.1525818693943115      0.7990127735434929        0.9970444914626164     0.08793952906788845       0.923808104354733         0.21687756743696      0.6827543967558692      0.5360754793988437    0.007718030006314318         1    
    2      131     0.07553000855647649      0.7868330232553288      0.3496901162369694      0.2914201310602949        0.883441369539489      0.7767768583092322      0.1199311007137617   0.009844618070767159      0.1875412639540931      0.4963791041376276      0.7888868036175457          0.33976406462801      0.4481527558708978      0.3949416070154662       0.4285494208801538      0.2842026416742657      0.4676042170716553      0.1611742363039715         1    
    2      132      0.5376773428210678      0.4475572342609263      0.8440694036324405      0.1770220217954678      0.03727981435238487      0.5291615950241167      0.7530031105361155     0.1618669250346203      0.7938607565282534      0.9185503920579019      0.3462417259889965        0.7901463888805464      0.7595604476376644      0.3199820465654031       0.8290804145508447      0.3886482872301713       0.350352249835204      0.7156730057658731         1    
    2      133      0.8086751476926212      0.3570421633478771     0.01281110456782497      0.5995473857011853       0.1775809069189968      0.1268369802467836      0.7631149097552731     0.6065873918615076      0.4654397257280329      0.6913564072094029     0.06609876522820236        0.3772579034790397      0.1056071953666914      0.7575120907729594       0.9496464119370407       0.197626864625555      0.4598178421211843       0.305932304836137         1    
    2      134       0.815117011362842      0.5879423634757082      0.5626187493274403      0.2717229655594565       0.7613602740159776      0.2324168046884653      0.6380373785918992     0.2010225856896593      0.9822147705954397      0.3708010410683023        0.84955635421987        0.3322433007079073       0.589064189816256      0.4830822469291484       0.2275729916304247     0.00274896159923325      0.6799754474467288      0.5168672346898044         1    
    2      135      0.7758011578892668      0.6888147706178845    0.003129673011911412      0.7067805536337094       0.4484075888784396      0.6958379900665023      0.4177047611330636     0.8936135723307316      0.6868078497432483      0.7837509466179957      0.5198792673725015         0.136856225797803       0.240399255277589       0.261542118803805       0.4449063687843995      0.5212804214537351      0.2376503508525073      0.5496065579199543         1    
    2      136      0.6373777340567257      0.6283660819521174      0.1266062973028359      0.6797124298418769      0.08271795159671455      0.2541591753342396      0.2720346689392399    0.06177158751266285      0.1131789546744484        0.87723241159175      0.9787796593103041         0.908144560828805      0.8135220338706859      0.5368348428177544       0.5413699051287646      0.6243870627691245      0.8912046147846721      0.6255956624828589         0    
    2      137      0.7819843369316206     0.06560287949396298      0.7564448379665717      0.7186163469670444       0.9517566177373131      0.9328110957854531      0.2288927734402629     0.8988550961573816      0.8164999257773161      0.8707508546921114    0.003281991936576863         0.549940068820595      0.7758428653339959      0.9775961817979502      0.08373101309407503        0.16922039030275     0.07094534127973021      0.2920326281041424         1    
    2      138      0.7363513993526188      0.1313836122216243      0.6209931097497854      0.8307932241043697       0.9126233742921613        0.62816795831184     0.00465849500356449     0.1604713983600959    0.003230982592018942      0.6478580260791609      0.5421819581158666        0.8010941267466276      0.2381824591468709      0.7215474118879582       0.3045813473264893      0.3642321865979789      0.1988450354637785      0.2831924169091508         1    
    2      139      0.3047167389459597      0.6463147744523465      0.2148291132723292       0.913767830010814       0.5087405309456193      0.2499353918544431     0.05479766323826173    0.02396044176744504      0.9327132151138762      0.8440226104511466      0.6831911479692079        0.3364065916135183     0.05489605629764911      0.4910341197185012       0.8811474246981864      0.4580978192091505      0.2424793343176134      0.8104628491616395         1    
    2      140      0.1736737693841052      0.5502040293934342      0.3687286599267585     0.08382820001182457       0.7223876515623285     0.06173771923899444      0.6727745056333435     0.4936644210014492      0.2296072676092283      0.9715791495426351      0.3150475237039952        0.2269124481943436      0.2023757991277509      0.1889902516604505       0.5320810009143315      0.7832363799240233      0.2895652093859907      0.6075736981842461         1    
    2      141      0.2765538813326405      0.1443027768051252      0.8650700078138875      0.5813774304205759       0.4211054454298897      0.7372914984783469      0.5301977351113843     0.4580400543765993     0.02392819670106595      0.9029650537853336      0.4049126292501266        0.1121299986468835      0.2822521710716602      0.5330922006823433        0.228942576296524      0.4985566728321525      0.9488073004681308      0.6000907170469872         1    
    2      142      0.2521750278913209     0.05222039154937698      0.8816879215055249      0.3666204401770503       0.2063379103602428      0.1796382054570131      0.8974582707884515     0.8488291083330599      0.6565922101118808      0.6518681841721344      0.6714253723970615         0.727242619144575      0.2143270310014486      0.4068084729098094       0.2633448190016983      0.8884390369652668     0.08881755451309599      0.9878057103617014         1    
    2      143      0.3141756752247198       0.225147681344404      0.6265704793273471      0.5016090651107434       0.6864878756226972      0.8929837041017082      0.2412669550795626    0.05758269713906985      0.4997648410382681      0.4462371907675536      0.3393791192793287         0.417584256195308       0.825764676660765       0.772926977977881       0.7446125389270795      0.2798625265998352      0.2028188720345497      0.6376817612326704         1    
    2      144      0.8526234699529596      0.6016590601195477     0.02701591121601976    0.008830992312222306       0.1470685183588002      0.9620637300527758     0.04908767235982749    0.06844793995583637      0.2170126656691233      0.1606699126953673      0.4195155587073209        0.3804769222960911       0.157755841636875       0.789583734691971       0.9514928313062734       0.683517077677728     0.05447120794560761      0.2537431256651568         1    
    2      145      0.8412248961407588      0.3249341183005729      0.6552497250209045     0.04397436560053999      0.06279763347702101      0.3702351025564389       0.716014170645374     0.1911661044073601     0.09365802722491531      0.3502102462768866      0.8581378482683149        0.3567044718669624      0.3174141545288471      0.6185327595552533       0.4631988641818882     0.08098677965398464      0.1319666989458104      0.3904039582341082         1    
    2      146      0.4256173244263563      0.9840283772921087      0.8684039170465743      0.9057467699387214       0.3300850148170462      0.3563824879225447      0.3595128464020996    0.04868665030096761        0.33657965238025      0.2616558372715695       0.724893625459582        0.1581622948404401        0.26322016890109      0.8836401283779803       0.3100187524752174      0.9020031185070467      0.8797923230721305      0.6120168682019641         1    
    2      147      0.9936267749354658      0.5230051451582566      0.7989294740306732      0.8415376687965667       0.7456689267923745     0.03109894910206398      0.8281872514428364     0.1687330064312038      0.7329750808188693      0.2923635239971595      0.5967951218300085        0.3525757833047667      0.8964315304480908      0.9682698216483308       0.6118540621608393      0.3928667244022815       0.804217025931252     0.03169985881152874         1    
    2      148      0.9968405009894115      0.4575196992437769      0.7901098690952899      0.9211238659271557       0.6248768587777805      0.8876958406944243      0.1370231072651222     0.6537705766761469     0.06650936316388349      0.5565220848256205      0.7476278902484208        0.9259416189070585      0.9505203903549247      0.9410079997330386       0.7678697264106531      0.7245478282915429      0.8397930320740367      0.1799257483385089         1    
    2      149      0.8745125469919811      0.6923914174471671      0.5333482869577387      0.2643266741807263       0.3878741346855855      0.1501085374193887      0.6652782712869035     0.6004763269020865      0.9971720195155488      0.0276048496663053      0.3642510852789403        0.1545474951362444      0.7908884990869816      0.9581967673678365       0.7301985257098245      0.9740026061668888      0.9128815392795433      0.6748368768888112         1    
    2      150      0.5473438708008164      0.9406174606255566      0.9192484327229775     0.05323194272867922       0.9727383969274039      0.3428761729892965      0.8909087936691423     0.6446266614172298      0.3181937656882736      0.5406896890891302      0.3603902564513394        0.4398188810614455      0.4717205495043244      0.7105963161577368      0.06385139684166967      0.3250130599920845      0.4443715924979187      0.9996550288051367         1    
    2      151      0.6779272182055542      0.1035841397695347      0.2613112079509948      0.8759340160603946       0.2765591684677121      0.8243331505541898      0.0597026800762655     0.3925849912882162      0.8484950454038982      0.8998556302381784      0.5905191835817984        0.0244803229191651      0.1225790856600118     0.06262905809045252        0.916449274305099       0.959477417714273      0.6711321643191493      0.5589836526597436         1    
    2      152      0.7548231378870291      0.3428569216617487      0.9887806134660625      0.5300474325311371       0.5039396967092115      0.6683526878904863      0.1430710462038405     0.2835413336107093      0.4835848142962075      0.3055063088114063      0.7206372571281261         0.704898115568277      0.8204910798451035      0.1098699833305242       0.1143699760652251      0.9656984486668888      0.6581892342565374      0.7635383672533661         1    
    2      153      0.8575353482440632      0.3951799022085551      0.7764842014604559       0.856684964203224       0.2241945310456989      0.9030202956145836      0.6695773978083809     0.3737074939818639      0.5557721800985747      0.8471106484403006      0.1303057773750172        0.4355929304134205      0.4512734610574424      0.5141854835518948       0.6104689074033458      0.3120570123454349      0.1583837857702747       0.369847705868435         1    
    2      154      0.1611533729579403       0.926149335084483      0.3097203635442485      0.8213546586197077       0.5879633151395764     0.02768012458820724      0.2579154573846609     0.5622558769045605      0.4687349939977543      0.4439253459800966      0.8785351525293663        0.4102267787520153      0.4736805993947201      0.4775242013313498       0.3471701531658052      0.6500512103459591      0.5626904429816123      0.4272253194746251         1    
    2      155      0.7247166185989045      0.1627757023787126      0.2048786005522642     0.02856455748874901       0.4294530062936247      0.5494411644396476       0.396637037940996     0.8317237658025181      0.8351666580833909      0.8092796049714606       0.274929419071931        0.8918897243475336    0.006716442104273786      0.9996894557805112     0.009530045036485212    0.008029154733392514       0.782901614280935      0.4704921564669348         1    
    2      156      0.6868599059862188      0.1218354644616031      0.7167846882470056      0.5861733881433288       0.4806636583047091       0.620981605072868       0.165217013459187     0.4516299244624356      0.9648177817619096      0.2808458731561486     0.01548064921387575        0.1066609866425602      0.5509657074968952      0.4572255565681391       0.7181714121989595     0.05360157372326487      0.9283245449717571      0.3723386585712433         1    
    2      157       0.401945878219946     0.04876930083717324      0.9937342041598943      0.6525199205511146       0.3367761695589353      0.2875153921622162      0.9545493641790624     0.6575163327998275      0.5158522236445505      0.9321765661705286     0.04736698375393947        0.6156544563670954      0.7355384613451963      0.4144870047172946       0.9960059971341656      0.2217064084976705      0.4239691956085153      0.8319958555098209         1    
    2      158      0.5803799441963848      0.5351167849032208      0.1910197790556898      0.2874960420446263       0.6025654716507739      0.3258915033864064      0.1283320815418847     0.1423692298600347       0.665925495498555      0.7938414187429267     0.02241330946950863        0.6404500969646809       0.761145716553761      0.2823741815686743        0.686995042498327      0.2595231621720208     0.01663221943114574      0.4438896676279708         1    
    2      159      0.9538915808338465      0.3190262699719622      0.1471863836515695      0.1685574763790808       0.3245685780770146      0.5585326857670831      0.7382390362818519     0.4408628935615221      0.2781635222788383      0.7585175326986549      0.4879490070872837        0.2446465140971769       0.284429399015951      0.4280258989504849       0.3253378581178064      0.7567160332019234       0.287460688687861       0.403344120107229         1    
    2      160      0.5678304864740413      0.9448285146991516      0.4131113128089864      0.4156887976517384       0.6998377845027587      0.2069780827745692      0.3463033741999728     0.8592485795806473      0.5236717596494903      0.2868344287853688     0.07905631537368107        0.9329474173848414      0.6412611486144468      0.1340668988297694       0.9651258158963174       0.124220007568753      0.5521043496426299      0.9907124990092901         0    
    2      161       0.449740451200503       0.191086764632362      0.8592390358098784      0.8944084440474399       0.6363064956243356      0.4131661364394758       0.905387840341104     0.2063922404428013      0.9374022632087063      0.7055919573306003      0.2593770910882288        0.3179791445339409    0.004332210045928757      0.4498145199160919      0.04989382872849496      0.4416786500821925      0.3116152587049227      0.7801211946915525         1    
    2      162       0.196752961512862       0.914178373686607    0.008919631084427237      0.8826198219114707       0.8935708970698115      0.3975393741326925     0.02414950397020827     0.9031428933091876      0.5936062917941146      0.3795071915839799       0.124151259532664        0.9876862879079353      0.3125818992344042      0.1728149932783304        0.713178688470119      0.4654036716570975      0.5153062202437367      0.7043801976587728         1    
    2      163       0.128827133452675      0.1159577557894712       0.506160126453162        0.74875410690438         0.65256845599118      0.8581285680851175     0.04143992794755225     0.6922753508163927      0.5981768375792954      0.1437133578350767      0.7127215456023502        0.5625386800228929      0.2081505022490294      0.9112699510309742       0.6476412627884808        0.32951069755816      0.7211613127573704      0.6997561492025852         1    
    2      164      0.7681185985566117      0.5167427542244292      0.2981012376620331     0.04537345442610483       0.9590626685724905      0.6788915768770191      0.2118295110878535     0.5043236063625146      0.1259853109432798     0.03906839715782553      0.6854547742404975        0.6272768014860857      0.0744642482022755      0.1963782552034698       0.7900585752161634      0.1083337270577128      0.1411905007579157      0.9074720076518134         1    
    2      165        0.58752267176363      0.7822561158345909      0.4026528500796606      0.6427602683504423       0.1382120221103024      0.4945949450225777      0.5814681915695676     0.3311854263353679      0.7689792370139105      0.5867558332030766        0.91015277302617        0.9511602149228566      0.1695643578746563      0.2908704454143946       0.6661085855759059      0.1534318858628265      0.8741167016404991      0.9498633832321504         1    
    2      166      0.2434565795249202      0.4850076342402543      0.4481784799136222      0.5108420680341724       0.7354158975248639      0.3202761887624446      0.7694050096751501     0.8864607354432035      0.9548511894833711      0.3653704345627274      0.6136659924044378        0.2513816076292035      0.4919838511941231      0.6448113911772251       0.3407578565645963      0.6685087790790325      0.5441805808934279      0.8915547275126705         1    
    2      167       0.718829408478147      0.8292180479853415      0.6447787802640556      0.9521551102658528       0.9203792581671022      0.7250706319645461      0.8062122275561302   0.003399528313376424      0.5444958918158793      0.4268204961993938      0.0055716538698309        0.1649730072900032      0.6946191889751289       0.417354203770972       0.3990401719903781      0.4137367566931062      0.6183969488871905      0.8118167975361252         1    
    2      168      0.3082749541409107      0.8393490145526206      0.9449398966312099      0.7591545135623569        0.705560752173834      0.3016302183322194     0.01198039569555678      0.368697065284424      0.6988732040665733       0.394326562653037      0.7540255053007665        0.2955160774083601      0.1662363401562389      0.3696000882851271       0.4800350502948277       0.183373407596567       0.330471372925159      0.8553709740970387         1    
    2      169      0.1931190019460498      0.7948679151349806      0.1859318389130446      0.4041780838057296       0.2340195857441156      0.3334960122282307      0.6323812867657075     0.5173633931670338      0.6032690681452448      0.3296600428901406      0.2860563318051088        0.1745494173593923      0.5582478114326175      0.3393542984785098       0.1624667676825387      0.2089161945105945       0.260998994705733      0.6437834862050498         1    
    2      170      0.2928830328733764       0.290686502339991      0.5597852253419762      0.3915624307494404       0.3421839392925096      0.1848637775660286      0.8243666853147766     0.7843493668000318      0.2998798356081049      0.3206593160297618      0.8153900065459311       0.08951765089425155      0.3980785843476446      0.5474686591135752       0.5121790784863859      0.9818137209940082      0.1093292436174427     0.09791030591069202         1    
    2      171      0.8635847956627711      0.0167156234719894      0.5509465971974553      0.1324189031457839      0.02640049087219975      0.7932651283879144      0.7585458713040376     0.4806358970779305      0.7521054194709803     0.00488265718255813      0.5325856924147552         0.947906377637345      0.5734408407459139      0.1578535311415585        0.314206548844878      0.3343417675389598      0.6496879275280258     0.09144690457938447         1    
    2      172      0.2123340419545356      0.6972387789606324     0.09738333401425431      0.2804188888972729       0.2203814367504998      0.6015152984376375      0.8022833867464215     0.4018050734432311       0.361121499136142       0.627530152658518      0.2346856382571989        0.6481122139543812       0.599221114466329      0.4437107536178599      0.01234888335327721      0.8259232172276826      0.5946336703387917      0.4064155433003584         1    
    2      173      0.9743815208785236       0.138692951534823      0.1200782332608166      0.1836208104349983       0.5770934380461566      0.3633448783062502      0.5195872129872442      0.153257140594845      0.5335166036940386     0.06708358185909068     0.09403835957378356        0.6776609127202796      0.2672942553064786       0.300685705534286       0.8421726375119761      0.9429247150831442        0.91700822070836      0.8995436726370827         1    
    2      174      0.8187283236352313      0.8040594170943627      0.9322929646134274      0.1061623609456648       0.4553061274746951      0.8467319871868111      0.4009918336549567     0.1958471769234165      0.1515875580940499      0.9100656107132737      0.9722283671002111        0.2599639014560833      0.5871381430084714      0.8405640638187631       0.7800175810465589      0.6663702050172207      0.2178027761142908      0.8665164934057329         1    
    2      175      0.3655350756663311      0.9197013239001132      0.9660482379543182      0.4451461948713081       0.4750196867932877      0.4581871649806595      0.7982015726014248     0.3470305563558617      0.4018950628504778      0.4209647684849592      0.6222949103400526        0.3626681257401489      0.2609886891997626      0.1555370553228487       0.2922916854356623      0.2416112907515425      0.4082749089264932      0.2682017247942793         1    
    2      176        0.36933213983947      0.2810433512721728       0.515331181704015      0.5333383591237685       0.7144359403846061      0.5052318150294013      0.7202153506274852      0.253366965893656      0.4347906446614717      0.2262390396674164      0.5448050212852347        0.9936598173769502      0.8842327110960874      0.3142212441980115       0.9006432203239658      0.1760434782080766       0.491006695618853      0.3341542905416444         1    
    2      177      0.7022029612601425      0.1723296344073282      0.3311112863425579     0.01762700689723715       0.2885086909182266      0.4473810475280819       0.363958765558588    0.09735670463932264      0.3246222011279315      0.5217928410779374      0.7794778237390952         0.445530264498666      0.2908662521681334      0.6106448239543373       0.6383015400484308      0.1319452928495594      0.3904834638996464      0.5698233686478084         1    
    2      178      0.1158021341595385      0.8458302406607092       0.281722978507686      0.9315535645699129      0.08565386695295781      0.8356251115587333      0.3043972036038111     0.2636840227991343      0.9694922339287586      0.6992720248371673      0.5847130519622523        0.9204164973110892       0.720655287498246      0.3820247761206702      0.01718427466952966      0.7207672122167423      0.3387940814369358     0.07951124892828779         1    
    2      179      0.1059812117264503      0.1699654995890645      0.6131168208227287      0.6998321720942233      0.04102175948986163      0.4742446410935373      0.9423672177751238     0.9829116965372426      0.3069412966155344      0.9242938195083601      0.6589437217412827        0.5339352340579757      0.3004248471878883      0.8595066081965342       0.4107673120801337      0.2668831064572765      0.8842191141680815      0.2122631371202361         1    
    2      180      0.4574509306991887     0.06094263119157404      0.4376987275201827      0.5217414986251647       0.8019609010390317      0.4423225863280499      0.4357283279933553     0.3876480033246076      0.9089052781760175      0.0332447590565102      0.8958835953251563        0.2138196729951435      0.3891191195166256      0.9331906934385188       0.2157067762804218       0.660153403698415     0.03384644413729095      0.3552763247306252         1    
    3        1      0.8095433673523884      0.8375111184833158      0.0734416513147557      0.5898919988151951       0.8684310301672667      0.3511307811002351      0.3899012343789865     0.1881234502562115       0.536543353414163       0.732255933726103     0.005864469308613075        0.6610656328563992      0.2242114692797057     0.8429520368239739      0.04843904906754486      0.3302375001224896      0.2557280915349515      0.5654395764357307         1   
    3        2      0.3699235455352917      0.9876988257514313      0.1704303771283271      0.9815632511861623      0.06874149733662813      0.2806204180711777      0.6139803831517283     0.3212361459853127      0.5432368505629711      0.2836517630972796       0.2618273664304676        0.7372217769398252      0.7752596553803112     0.1968281322857365       0.6062493149682673       0.750256200236941     0.09415387418897202      0.6667421410338851         1   
    3        3      0.7142875281731702      0.7924183045216423      0.7899535990708197      0.9067483896402538        0.863045883201994      0.3867048189341505      0.5933172419887139     0.8816424498774318       0.622043891903013      0.8366720126346788        0.257203953821833        0.4590366331821618      0.4010022237444193    0.03931342288463687       0.5918840875124766      0.4324478945216268      0.4074218076472688      0.1758433029922243         1   
    3        4      0.9675640802739912      0.5419316993444226      0.1331470725566356      0.8516427067806944        0.628999406301106      0.9217854564867191      0.7722713881702576     0.9421689616658517      0.3793948674483949      0.1270109038243795        0.476791052625049        0.9973091822389203      0.1633343402322175     0.9521493910928257       0.8199024274531338      0.9523238870134164      0.4940926003425072      0.6074609413109203         1   
    3        5      0.7496357478149649      0.1781364234254902      0.4280314729988782      0.6314597773236326      0.01796258927012483      0.8596044568125055     0.02839724541408941     0.1261867137987994      0.9223810643112909      0.6495271772909392       0.2816404427996733        0.8707039481442835      0.6404603245189517     0.8274443618125387       0.2238571230386798      0.6504700320785762      0.7999454224326958      0.2295888994626391         1   
    3        6      0.6415772025460481      0.7211593981922811      0.9328955072883723      0.4381721290927898       0.3758675870925395      0.3075978382542316      0.7843020896517878     0.1385383294041579      0.8947199487347259      0.1115119238280588       0.3201502392883412        0.4637337420847163      0.9659255282992187     0.0198657322442159       0.2498518748208881      0.2535314123159171      0.6214152920680742      0.8973812424383748         0   
    3        7      0.7723923067238907     0.03545108843439569      0.1018048748606816      0.5186964032343693        0.513306068450523      0.4242126634447939      0.2708447216156249     0.3229330712036851      0.3278218170886653       0.383811614161823       0.6909810456421434        0.7854440889709319      0.5168697951710783     0.3899533544084989       0.1093960145320226      0.5605053330008458      0.1009633129811846      0.1625887622267732         1   
    3        8     0.04910522097876917      0.1385900316527113      0.9751460719918315       0.783244313500149       0.4945501600133462      0.9444833038297172    0.007609740962895255     0.8478893093493146      0.5832388914267843      0.1692314384298192       0.9048118220836234         0.262853660980343      0.9001191445160658     0.6656546509397837       0.6973634151677187      0.6366164184408262     0.02995636242105522      0.7449913188491741         1   
    3        9      0.5916562324687321     0.05305946162487898     0.06700991071864135      0.2097776469270078       0.5956234016015919      0.8873551361262799      0.2914943171613333     0.2836374100828026      0.5482131481325876      0.6205992396222427       0.6445063372491859        0.7597364195622504      0.7158215145774497      0.192595749520438       0.8495928224344323      0.3058541598445219      0.2770563383418549      0.4039762615704806         1   
    3       10      0.3922712923971833      0.5487146156503716      0.8436286280837118      0.5427462891416831       0.6056692685983662      0.9043710206376596     0.09642392525759835     0.1044980481745572      0.4431742776819091      0.2666140830260701       0.5460319019000357        0.9622288026109649      0.2864625926763337    0.05492438444117499       0.6390039768561514        0.66890270977488       0.668092016901614     0.03288525609920422         1   
    3       11      0.6494657449398397      0.1492446419006835      0.6861132025059002      0.9771181869799168       0.2541177334884803      0.6846113408424167      0.4375005652274316     0.4466676238199903      0.7147132877984809      0.6002326756909799      0.05615769711245473         0.390560373390973      0.3348966194678926     0.2670619150610744       0.4292551963020944      0.8391172060484273       0.304012100962508      0.8229399063326936         1   
    3       12      0.1541221941782472      0.4661699105222296      0.5318874750144056      0.9575931223109365       0.6822896443268595      0.9225609386223369      0.7327479111936152     0.2778011771772678       0.170462606050488      0.1303985847638817       0.9283434688631031        0.2034107967305722      0.9081384615856223     0.2985002045273885       0.3954126721881848      0.9698712041717954     0.05432107625270469       0.638404806112198         1   
    3       13      0.3739444896501178      0.6546590637195752      0.3562036501217841     0.04175115439187115       0.1106321146582357       0.150119901910269      0.7521279580735912     0.8732962251252805      0.2158068750571046      0.7894033710433481       0.9808363285122647        0.1159296532976441      0.3579275869208181     0.7551077288795366       0.8500520834052521      0.9797747368122348      0.8450356522070555      0.3934919962374908         1   
    3       14      0.4493277623550967      0.8861957252762902      0.9813627282817228      0.4943617536531141       0.4080701146921557     0.04748577529874941      0.8026695271216644     0.2425022496751303      0.4956477148665323      0.9751090332309509       0.3602916760745252         0.528245105567233      0.9598940687538643     0.9075711869401857       0.7747330293848387      0.6859839557178525      0.7657986512226571     0.01825754468769042         1   
    3       15       0.756744826622566       0.893318804644514      0.4919380385389862      0.6601896132756438       0.7023807100705907      0.2406380356095421       0.741400523768324     0.8087209215607598      0.8918858731695866      0.2469901473183806       0.6224594067018997         0.770130537582251      0.7467460852724294     0.6692620911182733       0.3176052841357886      0.1839112836738221      0.6787908859292252      0.5303688740254277         1   
    3       16      0.8203653153976322      0.4774322155811307     0.01425888632268955       0.986932000052184       0.3050325315445662      0.4811307867419803     0.03589054583571851     0.9185592160081595      0.4854743810111864      0.2603158384432189       0.6414723959596207         0.018333009210053      0.4196809010114521     0.6059072542275924       0.5615361157740052       0.117171966825198     0.06024500260440012      0.5080352833378129         1   
    3       17      0.9545165415400536      0.5840575194581309      0.4334981856570165      0.3347932118534421       0.5632322119924033     0.05200319075310189      0.4203141900076945     0.1166656847590477      0.4617810580323243      0.6870335373988685       0.8464203773855439        0.6841882402413628      0.5431489101818038      0.449516858767149        0.283710962786184       0.139710078384572      0.7068082429429827      0.3754442526312131         0   
    3       18      0.9991936158763969      0.7311153936251584      0.1110639467473245      0.1777283312532947       0.8745783409052011      0.4471226088547459      0.5377230713971787     0.2258318712831371     0.03556103493707875      0.9832549728103914       0.7856854002702878        0.5922301970499878      0.2150201714791668     0.7560283903705163       0.6818910580762249     0.01505698536703777      0.2211333807570756      0.3487425291186406         1   
    3       19       0.118541416264553      0.2572322525679031      0.7792043177216935      0.5091500927603596       0.8090312855822656      0.7349836780857812      0.7937371803046619     0.6267196656554006     0.02718441075412557      0.2526180815287969       0.9656696416903288        0.8247497018982864      0.1162296144252953     0.4357274730211227       0.4920568153288009      0.7121720906760958      0.8263757450092171      0.6472595224195782         1   
    3       20      0.1587415793923558      0.6989756538584414      0.2181700685591851      0.7545550791533767       0.7884123280282236       0.483894427630326      0.2494966568826284     0.7481983169357086      0.7063662835370956      0.1864546102937311       0.7559928756116683        0.9422027106888385      0.9761335235270154     0.7640231509977539       0.1774379415204748      0.4597995120139482      0.6768346408265643      0.7575769713277825         1   
    3       21      0.6673643345634144     0.02386623278337841      0.3429762095316417      0.3828930850994463       0.7626266469739171      0.2628394291218784      0.5967107380248813     0.7155016364219289    0.004504267202638503      0.3582666327918155       0.9675034654999359        0.1569447840512213      0.5129265353613948      0.697204847950747        0.883171435396394       0.909625719274239      0.2155035140691325      0.5894535047972265         1   
    3       22      0.9169522664768415      0.8598357840842155      0.4851010251596259        0.94817520072425       0.1624558363316788      0.9645429199328647      0.5689479823819258     0.4830079379375093      0.8293696301614142      0.1586180187205577        0.777146661906348        0.2744561146944762      0.3075471276003454     0.5916841107963895       0.4214660100574191      0.5244897011719231      0.8021587243213112      0.7671076339165059         1   
    3       23      0.3350751635411547      0.7574773194190736      0.1771054575853567      0.9442536731263519        0.673287748269892      0.3692253773436985      0.6801398665256178     0.2572378750243742      0.5527748825882252      0.8719269708846696       0.7379606093797419         0.777674754376575      0.3181565472041257     0.7254106422756902        0.931643441269019      0.4937999986435494       0.789752204842969      0.5983897932559356         1   
    3       24      0.1862082971350497      0.5923360631995214      0.5512635884237372       0.204368139784007       0.9867994595836435      0.7231455046929316      0.5076729257409978     0.2042789632079399      0.8783892630263128      0.6978159029786992       0.1553715963317599        0.5166895546329519      0.6226925373206743      0.477887887448176       0.3727964950544346      0.8237199296127075       0.660421671340656      0.1105597043435814         1   
    3       25      0.5105494175740104      0.8718673084565025      0.9116173578516787      0.7157182063157153       0.2911630904146781      0.6082739502838296     0.07363574588283277     0.9815503808307565       0.746981186084708      0.2977404726850283        0.819974689952667        0.2091065166013626      0.2215631295823389     0.2220596998891173       0.8355835961449581      0.6425775462464016       0.550949934066739      0.8618892121904841         1   
    3       26     0.07790637370328315      0.8510786048110781      0.1252690351348267      0.4598082010556633       0.2717116831323235     0.06026540928158082      0.5867486761533656    0.01000333599513397     0.07012417082053919       0.635019979347837       0.9266380317289279        0.4236263165108135      0.5299149262925817    0.05783524764313673       0.0873502135043964        0.80182273028703      0.5173108034262744      0.2977030661991901         1   
    3       27      0.6247869541946178      0.9457101751105964      0.5575524404683772      0.6528530230771543       0.4814049587559162      0.9314146563410759      0.6018841387109003      0.663664866607481      0.2478804094251245      0.1665003622519887       0.5035061943771628         0.404041146970768      0.6800033257627446     0.3695997230255873        0.378028203228799      0.5177056310866546      0.6278221816872247      0.6017931856473701         0   
    3       28      0.4887384130852297       0.926273821038194       0.755187514049208      0.8703318491810933       0.9155861465014621      0.4758668486391091      0.3873467588266876     0.9044653256126266      0.1354987804351064    0.008441999945272175      0.01987526775855157        0.0579607449277925      0.1700534720801645     0.8807125649893552       0.2308181914785463      0.3934481173275142      0.6657579917279589     0.01022657570687847         1   
    3       29      0.8837676353092927      0.6559900697863971      0.6646627647258962      0.4885000980290998       0.6867395119663949     0.02372923428580786      0.4687274426027822       0.50072725976481      0.1727454971884274      0.3825993191942366       0.7090732814485414        0.6388935332471092      0.4584660468532497     0.7973171465370494        0.256650105448595      0.1376985106707758      0.5147237458822526      0.8701045571360737         1   
    3       30      0.8935695830693779      0.3552122037806031     0.06613264977026524      0.2546347645758134       0.2391653812490404      0.1472235294459905       0.255414268700406     0.8680109139467176     0.07602714139502496      0.6128714784371874       0.5817595354811703         0.434276497294195      0.5514491462485037     0.1628189098633205       0.6577561572789111      0.8521780277227259      0.9627802489118444      0.5602924099321374         1   
    3       31      0.7215175952736496      0.7644300413369719      0.8471492898327091     0.05140575998747308       0.6497404104150418      0.2351013211261792      0.2317722595257995      0.314433382725757      0.8166770272875308      0.1767887166352011       0.1096721893189371        0.4907046226642302      0.1468939757440239     0.4694552857001933       0.4339230127166957      0.6455156661298437       0.650623594237388       0.959569005562096         1   
    3       32       0.453812782423726      0.5825111809768715      0.1993681081130894      0.3127363703006671       0.7177422869174431      0.1943831094734681      0.1278795348234578      0.974618039600965     0.01452038048171542      0.3612894736049283       0.4455168961521445        0.8012766320956871      0.7961968782564832     0.2736946562447379       0.9880264663072821      0.4452513256744068       0.454492584136056      0.1050269327359274         1   
    3       33     0.05065122958815967      0.3671072958166608      0.4507525999409457      0.7357899081272384       0.4743523363075737      0.5606071372671674     0.08466409289329831     0.6026863797865291      0.8036541206425885      0.3479070642096405       0.7128633206128143        0.5564198408327583      0.9819347416141279     0.5313482853648667       0.9639576143714496      0.9364057199279261     0.04708440525120952       0.876196470464735         1   
    3       34      0.8817131416432352      0.2718590674365663      0.4419963626734291    0.002652318368200213       0.7310246281778544      0.5851399702459781     0.01141918996711158     0.3594996960950084      0.5603523718930471      0.2746505623347023      0.03360286244812111        0.1058308664592914      0.8127321579364232     0.5560779878352251       0.5527249844537842      0.3715858515895282      0.5410095437222885      0.1315487854531966         1   
    3       35    0.000414013277946247      0.6485764212065583      0.4571654410166148      0.6388941395678558       0.9679810670269136      0.7936073568921227      0.6337091629173502     0.6383547187821629    0.008000005398773484      0.4527023463742808       0.8606759540749611        0.1394531152702661      0.2285165386649573     0.1683292648250548       0.2515637138703217      0.7314343081644944      0.4799182014914954     0.07775628681863762         1   
    3       36      0.7996907035134629     0.04655547671847873      0.6515874100383371      0.5959116372616133      0.05684216671830251      0.8795958067575056      0.9730025439497291      0.581155593347891      0.6383991478502543      0.3363443129256161       0.8015068508425935        0.1370993851619359      0.7815998809942458     0.7365963496410082       0.5976301302525422      0.7005045428587539      0.2234172018490628      0.3004266570270475         1   
    3       37      0.8279604911713655     0.06359032698415427      0.9361399144399911      0.2880642718169838        0.350027484279902      0.3119473981890931      0.1701074335103234     0.7639196495266839      0.1296317276247363      0.1353773505038892       0.1458048272438141        0.9563082472408294      0.3965934900851507     0.3561576508127877       0.6874918877263554      0.5491323759016168      0.7171275649478452       0.630370561464224         1   
    3       38      0.3840578258309203      0.2776033655869671      0.2088687548530288      0.9170325165601552       0.5908288728833819      0.6517094716701346      0.1617842123597964     0.4547226375525093      0.1977678177658365      0.8745040517222757       0.8914629138734502        0.2366467969530883      0.4519745560207715     0.7477614719963943      0.05688611463669481      0.5440056831058528     0.07842793982191425      0.7537636661940875         1   
    3       39      0.2428771474683243      0.7736870176055366      0.2617153166068925     0.08317181791515194       0.9514135517516278      0.2006398696193679      0.3330361004867073       0.63157141958234      0.2793193177449413      0.5387946718385339       0.2128727360835506        0.6304390728396053      0.8167307736947098     0.0658772634406988       0.6142481334054739      0.1130251648745293      0.1483199326851819     0.09010614179359336         1   
    3       40      0.4755929460878381      0.9673907904730489      0.8797682836470712      0.7445214221279861       0.3599342593742121      0.5109140256665543       0.069008288713586     0.6503826980013401      0.7014438878111025     0.05426283321446843       0.1708570754582373        0.3662443813324596      0.5581118868198246     0.6807741765243313       0.9766035034191898       0.388041636253345      0.8184460363402548      0.3080504198105903         1   
    3       41      0.6977299880753789      0.2803881881862051       0.254877779186548      0.5640689308250634       0.9946513745894966      0.8139542183968135      0.6574296274002538     0.7258465616459338      0.7525686137171255      0.5851671717918685       0.5540805667030833        0.9014416625231711      0.8307885255367081     0.3039785837263076       0.6889333114584183      0.1321295839786116      0.4014614540514433       0.678472547115396         1   
    3       42      0.1039358023929203      0.5735244247402687     0.09501466193986642      0.7198704400061009       0.4194157050599137      0.9077526790917747      0.9168509864985633     0.8012253538821824      0.7650173991569319      0.9525465984350174        0.496672454290092        0.7213498894771975      0.7237420482819693     0.6432343093704226       0.9402826638439566       0.172638292147571       0.500734103402485      0.9178482057358552         1   
    3       43      0.3507271582403014      0.8753981435063503      0.5043039958199693      0.1093129830797099       0.4228573837951343      0.2304398601396113      0.5460249164555636      0.487095694814343      0.9725840221340251    0.004065581303762479       0.6350605028060575        0.4472713335145576      0.2432124024140649     0.6195021161098136        0.651336869941507       0.772793474012158      0.9532538078233808      0.6194639077953373         1   
    3       44      0.8450137708814711      0.6108522389019426      0.8349038930299382      0.4467023194366549       0.9766383870065005      0.2833413038842587      0.8670551221546097     0.1093071057448267      0.4205717170947335       0.571559935523611       0.9565401894881184        0.5643237401149236    0.001312318150626703     0.2034490167706584       0.4092948867318531      0.5329120885425558      0.2537133401751311      0.1842219835393027         0   
    3       45      0.6878128749266681      0.3447744003704025      0.8248135988885124      0.4181176166101876       0.8588321519653417      0.7460621943891359      0.8739556882349361     0.7084338664995611      0.6795453693148577      0.7533644867258974       0.2399125536075897        0.4303838722575974      0.3711590711790551     0.4852398991326077       0.3315979910768672       0.438787170393496      0.2694615950083567      0.3404671614601588         1   
    3       46      0.1288371301243185      0.9545300634474391       0.688979975770538      0.6163479293890608       0.4430687621610964       0.259430929640722      0.8320162842722817     0.3893828107367477      0.9646210368645067      0.9995359712357943       0.9506610785106508        0.7012935992537274      0.7429456693896404     0.4750391612023426       0.4998116823973962      0.2784660066180449      0.5360520071130143      0.3331339197996486         1   
    3       47      0.9651883929424609     0.04344518437541815      0.7556480290859731      0.2350547761307098       0.7089733948077386     0.07426527003343736      0.6696740212048301     0.2920615304377862      0.3895575543231745      0.9852632735196191       0.9414915640683224        0.8163245756541275      0.6085437931547253     0.2098852423019708        0.134386219688329      0.3254390353608566      0.6052705260433463      0.9832640601567821         1   
    3       48      0.1337153315143142      0.9792263430646725     0.05006513994626908      0.7932097402375399       0.9077370830721015      0.8173251025766755      0.2977323539128217     0.5441319802297383      0.5199167710625464      0.9438463309210622       0.1290479079095854        0.2433850544608302      0.4422250056160718     0.2860800314241917       0.2765927661766505      0.5147832951599008      0.7843827204106169      0.4688840822549537         1   
    3       49      0.4211749248297161     0.02018753939127136      0.3633182558567367      0.3237145310914558        0.601064147753641      0.7714878033678462      0.5604894210286956     0.1600761269413245      0.6069760806509295      0.6546453196477766       0.7813699598411201        0.9771208569562684      0.8606627321323485      0.508371518271613      0.08016776728780113      0.8473454691456734      0.4171813333135409       0.685659205305597         1   
    3       50      0.4416644593312715       0.198645349624308      0.9672230113672817      0.8223796449756872       0.2125413199188188      0.8550795779382396       0.757120025185092     0.7394489299531819      0.6041850105535963      0.4110635766048088       0.5321102103891058        0.2602993204724044     0.08132583038596851    0.07342587854946032        0.664073756427711      0.3730993981046292      0.4852725872368966      0.4532152330153622         1   
    3       51      0.7354569747681834      0.3762170173602903      0.4246986578826585       0.707017113634437       0.3153550731199276      0.9557236412630624      0.2383548406586568     0.2357622117347394      0.2214417548500933      0.2325897090913107       0.7912939524472071        0.9461850141097482      0.4159750463272859     0.8072905701623919       0.9566806164169167      0.1089212175937266      0.9904526820380448      0.4308772962928439         1   
    3       52      0.2341977820421259       0.895666036686291      0.2998280189827913      0.1255211815897686       0.5850776417995803      0.8296697668821759      0.9320964499299105     0.9154876850946392      0.4930178230395541      0.1981605930033968        0.461418661979648        0.4714237880078144      0.2349136516516511     0.1338838764906136       0.3122821957959483      0.3979076115142865      0.3948894448733579      0.3669820574707248         1   
    3       53      0.8335252471785579     0.08935732163566476      0.8849530607824111      0.3208354259478963       0.1325477818609216      0.3187716445833859      0.1561288688280102     0.8149043304030783      0.1418147251630823      0.7003942810464651       0.8752986903069541        0.3766623769925597      0.6757160075590947     0.9773315714141871      0.01182098722783849     0.06096555335421323      0.8421101135951985      0.2846733253358656         1   
    3       54      0.1441981958859186       0.913333385252756     0.03011130762752146      0.2397011736601902       0.1690159496864201       0.218676656343612      0.5777727904703676     0.9078040816239081       0.909328551167467      0.1402262303176233        0.540142355462174        0.8177737341947957      0.2005341315111663     0.4005321345369642       0.5861383252815965      0.7961119792747519       0.474200292031229     0.05011595123602699         1   
    3       55      0.9298457832722408       0.470367524049814      0.3901411363816199      0.8207587844446405       0.4353159904609331      0.8734047267068592      0.2421267559325012    0.01509484099482911     0.09920705844156651      0.4256546184627546       0.5115438947454095        0.2789045877263157      0.8638531796233212     0.8215399152651015         0.91814718112453      0.2840810159285967      0.8320222173002549      0.1491934537460717         1   
    3       56      0.3459043846219881     0.01208508486937111      0.3335973253939301       0.385833816540738       0.2224162499782526      0.5474081166049777      0.5832427751363463     0.7005081067844812      0.7256903475900698     0.03707374850701955       0.1901966946820418        0.3868820333801624      0.8101912022749376     0.2480629960450137       0.7033832070598793      0.8337055459941944      0.8733436556597655       0.953905657286911         1   
    3       57      0.2451299975716716      0.3802056653683798      0.2739279301423166     0.02592257406795398       0.8399739715193087      0.9366263230447658       0.632204722345341     0.9629140287184984      0.1074150477561893      0.9325782653009002       0.6966304418682638         0.751785766819699     0.01296432863843317     0.3340982258694971       0.8315526639654612      0.6199042560209314      0.6977592308151845       0.774440095145514         1   
    3       58      0.9110707259154879       0.536280404491764      0.5657427788414578      0.3770133776460878       0.2088883104695318      0.5411062547859425      0.9411001142644737     0.2461467688954953      0.6563309438630111      0.3990436655055318       0.4161878797846536        0.9107010842934768       0.259356336571121     0.3296014713757258       0.4693417288375915       0.896445430103793      0.3838086294721709      0.2907362102608507         1   
    3       59      0.4893840243522492       0.806054787674091      0.6062934079142805     0.06199311872995977       0.7355186872248952      0.2754457015996903      0.9100894308752484     0.8600125165578599      0.3696108928816911        0.78590916278384       0.2223848488595751         0.925075974883253      0.9400556760400327     0.4641176128281384       0.0167349640512839      0.8209245282807387      0.9772653142404225      0.6890352070318638         1   
    3       60      0.5617778742970485      0.9593241269325113     0.03537770348808004      0.2261615619322078       0.2807736932494057      0.5805134566190343      0.9856928890001857     0.6137490562577215      0.2266606440858191      0.5031579150365562        0.565574909063677         0.789564477867033      0.7176204127802824     0.4129613671180172       0.3607621190034681      0.5022121486435127     0.04197267282159171      0.8439211295426099         0   
    3       61      0.1116649523519704      0.6927015780820511      0.4020227049697294       0.858694223027366        0.885349359898828      0.5532261080845881      0.3701496372956576     0.6978810942356681      0.6454190888817215      0.8625524309476734       0.9751025162391468        0.8576924487663847      0.6879340031261867     0.8726102712150249       0.1874847226103561       0.427479439349069      0.1328321819749868       0.523391235282179         1   
    3       62       0.691643702374616      0.4830726920782278      0.6309964473630922      0.3988579094306463       0.8214476799566506     0.09910346259776917     0.02063341746624145     0.6718351097402371         0.9873286392488      0.4913782002869994       0.3150623458217726        0.1929112239003492      0.3283657716988172     0.9264872644976196       0.8707709480555625      0.6754320584910198      0.3144718665034614     0.08521650837372162         1   
    3       63      0.3313568931473936      0.2055382659322479       0.466026776660389      0.2932239734050301       0.7552385556382231     0.01408330278160671      0.5241787230647686      0.534283537493967      0.4325908538251598      0.7588962020455963      0.03999518394703046        0.3497371673454634      0.6360108185960497     0.5248843775622341       0.9084667730817778      0.3602232067975112      0.7474219426279888      0.1376071494137351         1   
    3       64      0.5732365291177607      0.3965483010850019      0.4463416660553776      0.9340377769601118       0.9566745091087392      0.4024332505004067      0.9477882879281728     0.7683678096276708      0.7781955480924808      0.4142961618050726       0.1774942541236265        0.3989805457233969     0.01846453171197532     0.8999734238799041       0.3399889623086589      0.5349718201012972      0.1924043071727889      0.1999808190002417         1   
    3       65      0.9593017244983154        0.34369842395471      0.8890826851271818      0.2636509291219732       0.9292596155738769      0.5976216925411588      0.3028884501636235     0.9877587367586481      0.6267665294710444      0.2071544383691314       0.3223710959027004       0.02955118170551335      0.9512276721769013      0.450555665175327       0.1929781213700254      0.1583416448401598      0.5732563085388392      0.3228647841063018         1   
    3       66       0.947801344583018      0.7950980680541964      0.4774451289895095      0.1221806381169396       0.1770120066681152       0.989752279168978      0.4529462414509099     0.3862757295615868      0.9052214197491089       0.553811464461291       0.5675432116000189       0.09187255762258752     0.04964184663905245     0.6289045244170767       0.3710477644461208      0.5652210996253416      0.2831290763828697      0.0464756226606874         1   
    3       67      0.1108175046703157      0.3343670875959409      0.9052928828246271      0.1028791131425856       0.0659350985622344      0.6343377356805527     0.05493030118135115     0.3298813590094344      0.4590062577626668     0.09776915160990837       0.6030971812213667        0.9207237724538169      0.4330056444043294     0.2617965087359254       0.2191904910413238       0.598292501442807      0.8892051863859202    0.004457180509861145         1   
    3       68      0.5209779084375542      0.4361077208240103      0.2355933540332545       0.132018679763294       0.1252366762854056      0.2914050995139406      0.7661142408731394     0.6589321954835516      0.9400071404408663      0.0220473388934301       0.4842129334471085       0.01604355201901247      0.7098732481594198     0.8911535629084231       0.1036971769541399      0.0488551557283952      0.7051705636614417      0.2515683308670608         1   
    3       69       0.469471432791195       0.255339133029338      0.2874635423236113      0.8140844345480824       0.5590108385309577      0.7574649799343509      0.5009693081814072     0.7369739693188523      0.8476315935181143      0.7356031546032885       0.1990743677752713        0.2877243014725132      0.6478834642084419     0.2370368521634696      0.05142097945532038      0.1457785877748393      0.8868107340841865      0.5415694767298798         1   
    3       70      0.2842754306491568      0.1613834703638632      0.1814997159009282      0.2462882629957878       0.2208931999604425      0.8616146348429741      0.5307520629113747     0.3745820350453465      0.1571140432303461      0.5901040293625556      0.08320215054813565        0.8926976256745144      0.9951643457092966     0.3993424320865113       0.2966753462394182      0.4540719801896355       0.946802668093652      0.5695753407457637         1   
    3       71     0.03093620783183724      0.9895374698215165      0.6048574974255947     0.07594620524129521       0.4451456129072338      0.7623068164232084      0.1520257869916451     0.3466323824728735      0.5912740643187944      0.7065633287407562       0.1378138796736797        0.0509168557706289      0.6894759677376391     0.1103584862883306        0.385528276868475      0.4765564119637323      0.4243749316639474      0.8145219302645678         1   
    3       72     0.02709481828432116      0.5261415275331173      0.4977183469027902      0.8965042137489138        0.483843830628838      0.7420034673853985     0.07815178490709514     0.9280379844260299      0.3451048101440796      0.2940459206079444       0.9475769871910518        0.7446574289675078      0.7880393831253362     0.9438713445806772        0.154918487685629      0.6789888058336349      0.8579666393744346      0.9330883153028683         1   
    3       73       0.781229673144925      0.8269217752282405      0.4063539691023632      0.8338445427685252       0.3655779015919607      0.2683198854766993      0.9686142559240882     0.5631840917863883      0.2936834580226181      0.3720781869513707      0.07387926170550702        0.1307350775912508      0.9140753413046089     0.1305854119244032       0.4231311169401225      0.6953442574724451      0.4602853224237656     0.05564965578442854         0   
    3       74      0.8276514098500937      0.6698272143813989     0.08531512163269024      0.6855465665537244       0.2857101335086756      0.7812737005814496      0.3992501816000893     0.4403482075418449      0.1027003278748857      0.8183021785678445       0.1819319615386323       0.06967937069712207      0.2685663300721596      0.149036272146946       0.2933979543934887      0.5809144824536311      0.9375223007790434      0.6619284469013412         1   
    3       75      0.7307840858405042      0.1044659332514534      0.5718495679204352      0.8444589526871116       0.8462279806482709      0.6206912496618719      0.5623667909285157    0.04084296793573432      0.3960137313658683      0.8820544729203296       0.1232745054462511        0.4077434643883155     0.03562413919329022     0.3139512779747343       0.7241866374530622      0.4852707968390961      0.1147085283624215      0.7812517646428508         1   
    3       76      0.7070142056741234      0.7466585101404538      0.9947552745903118     0.08754168102103804      0.05459430455100826      0.0300330006207029      0.8428981338187845     0.2083231217020916     0.08288702511151011      0.3926591651708198       0.4008428355898812        0.8498955768610661      0.3422991689695563     0.9849262450627673       0.4114070705668484      0.2197841449110355      0.7356547426639333      0.9488555563807799         1   
    3       77       0.407445527787786     0.09893182226482572      0.2580772745177254       0.496045273087091      0.02533449645593969      0.8692841568793584      0.3203195377240061     0.8551040479292472      0.9684432716897896      0.8487472105305642       0.2667787698692539        0.7663670665481025      0.4105088016005337      0.603167085606967       0.3247409662723335      0.2631741129534526     0.02406564539996907      0.6956763561802088         1   
    3       78      0.3962987791876206       0.186962397022742      0.9107961421806572      0.9923337830903216        0.101732636644091      0.8951321894121874      0.9642712731392951     0.5458639590302483      0.3511836167631878      0.7792683776506844       0.4190165689616051        0.6699618314289385      0.0745719175410664     0.7082654260629271        0.234523039466391      0.4417195119170679      0.6381002596424271      0.6126705411976825         1   
    3       79      0.8598114127332035      0.1251036617426305       0.535766623455048      0.1910429267523189       0.4535119146031017      0.1032533781305473      0.5205287995605937      0.075624333252199         0.6437248495886      0.6779968136365319       0.2737904968736176        0.4186928427299588      0.4673245959837611     0.3876092171102452       0.8574780835498436      0.9574641971228024     0.03826566635268844      0.3151190982536516         1   
    3       80      0.2827787712048222      0.4006294959599877      0.6339528036898829      0.1593101520466411       0.3480354589229036      0.8002586581433814      0.7973773902747781     0.9488598069628805      0.4248434064547635      0.8518409160470279      0.03172227517029064        0.4887606671338694      0.6297542074423593     0.1789816811383288      0.06169115791562945      0.2079200238002361      0.1213848770259776      0.4261378825267053         1   
    3       81       0.896683751566646      0.8499927366178276      0.6231342467207772      0.9014387912013465       0.7119375824773063        0.91577434697473      0.3354500595441399     0.1668428616585313      0.7711585586437852       0.841244277655561       0.1604713061720961        0.8414417808707286     0.09135818265818267     0.5448600182853018       0.3463104293681681     0.06641806962822254      0.3331098326856995      0.5799605322342056         1   
    3       82      0.5152290091410073      0.4971032365807332       0.948604097426869     0.02059043883604722       0.3832125640590675      0.3344492863501526      0.4323133659355032     0.9517739210174316      0.2016170987212617      0.4558834364120331       0.8547757732319748        0.9526843987081924      0.1608132303834686     0.3623393808504463       0.5001061252253648       0.785981656336743      0.1690111669789379      0.3580373044151606         1   
    3       83      0.2555373652178484      0.5220003350366218      0.3222534151579667      0.4676000350232546       0.2480877097463235      0.3008185077277529      0.6535957270482969      0.591870584535516      0.9137456437676317     0.02549578393033395      0.06184807017238604        0.9370630259263433      0.6669927877192904      0.614952875871677       0.7665383163296308      0.9127405447225707      0.1756764498629814      0.4620955739817065         1   
    3       84      0.5431267153756278      0.2150301865897038       0.307988512231451      0.4821869814975394       0.4278606530718713      0.2071597939512382      0.5530837830388919     0.3702332948774307       0.308971038821619      0.2019162768989595      0.08862550921945109        0.1724788166647259       0.849744836131059     0.9182582429467908       0.1663469405663717      0.7903804075904192      0.9574294532351714      0.2751464620465413         1   
    3       85      0.7030692919752458      0.4562927529435708     0.04915981958878951      0.2133794826662375        0.237306703795265      0.1982555107989659      0.2846127641594244     0.8939727759674295      0.4070536915976037      0.4876567229977809       0.1168543422077265        0.4405308103382898      0.1871464345513636     0.9997948201062778      0.02786651202218814      0.9283943654865855      0.4351566235754742      0.8930597611120903         1   
    3       86      0.6730243332748715       0.735642759642926      0.8553378294079771      0.1718126297617952       0.5782216270350748      0.8073481120544279      0.3605018014062403     0.4341576415618572      0.1454462543608517      0.5595033903942547        0.745443783073117        0.5103296854442709      0.9332492486289186     0.9710440060343697       0.4013993166425887      0.8575099248361464      0.2623513516594863      0.2152002837638267         1   
    3       87      0.9224926961146088      0.5718477339703693       0.820248468832061      0.7885969682738909       0.5379629437591777        0.36381837257003      0.7380256673903205     0.6809951313538477      0.2951014523549627      0.4474224900619851       0.7437996830687755        0.2904721140719226      0.9183428151287243     0.7847730996604595       0.8890170089952234      0.5943330180197437      0.2945709268963482      0.9966216041835853         1   
    3       88      0.8513859050076765      0.9977590543101542       0.580561083171051      0.6791209693907554       0.5302268524279093      0.1841327879008734      0.4003078572853055     0.3541616625281879      0.3116985878402678      0.9585063787461776       0.6752657112057528        0.2185022645927448      0.4488451022344331     0.3066717163181036       0.6251889424398541      0.6576744260939045      0.2498161509917635      0.7037576269668838         0   
    3       89      0.1627284658076759      0.5046445080389579      0.6560269547846271      0.4265800437113891        0.939807655217333      0.8251555502505249      0.3491734629574542    0.07902265645356642      0.3413722457868668      0.2420337975840084       0.7622864857975705        0.5351488122082729      0.4346834277863511     0.6345633751777414       0.7827251865192213     0.02771600439316697      0.6165862623796178      0.3367201438251262         1   
    3       90      0.3176333526446898      0.7439688327955083      0.6491122570044051       0.544491027666825       0.4165031756468428       0.776086317608133      0.9543019478054097     0.3981137064828848      0.6879197129889184      0.1813124648476434       0.6218726858975263        0.1254439282696694      0.1977677545975894     0.1602620856163816       0.3920569674564629      0.1015577477299505      0.8529936173840219       0.460663038587922         1   
    3       91      0.1979240612928859      0.1097769451586323      0.6981261808606278      0.4542516271764827       0.9937355781957093      0.5257727617824761      0.6468871001387015     0.2700598858581442      0.9348428997275834      0.2136412014046477       0.8095066327472321        0.9319629610658416     0.09487678012034545     0.5007098261693803       0.7674428819057842       0.237057957596456       0.567887764045089      0.7394397026290083         1   
    3       92      0.7243611960788258      0.6289868911482497      0.8960965222200483      0.3287221982415455        0.195919934017325      0.2463738272212342    0.004590135385903219     0.4584196180609676      0.4376269190598072      0.8891229524781618       0.9373248858985285        0.1838879487541918      0.1104298358343335     0.2904348594175342      0.09500837944473864       0.630368331016507      0.3510207404680033      0.1116423957709533         1   
    3       93      0.1782523457646474      0.1923190749327963      0.7363213278650721      0.2805743141630147        0.186312175302818       0.140274424409856      0.4078657529368583     0.6217803885953295      0.5651402643778258      0.6252013571211137       0.6796929635806009         0.732387926331204      0.2541584757221345     0.4947400539337347      0.01100230858687104      0.9228995586292715      0.7120958646229054      0.2703846973677476         1   
    3       94      0.5046327777258638      0.3874612018866982       0.367462372311598      0.8859555139490921       0.3319075135734036      0.3246335596505863      0.4740757310400821     0.2197184320849677      0.4723250593653777     0.04915481471172017       0.4537512908120536         0.835208330440542      0.6011691337477209     0.5995248189390016       0.2409759987417298     0.01708184822022708      0.1260649131598055     0.03854923160850174         1   
    3       95      0.7902743280153826      0.6854425963040235      0.2889517964433051      0.5118003253087713       0.6612573903959451      0.6028325520675732      0.8912754704994668     0.5290616365136682      0.5744786115195085      0.1553105744960097        0.113725046993285        0.9780016057555461      0.8670257420848227     0.5644948446554028       0.3005282735387381      0.6054733518472252      0.1510415058311385      0.8168709387407741         1   
    3       96      0.2593592771484207      0.6361458589956681     0.03905961600442728      0.4102456393017848       0.6704312255593121      0.2269181724844707      0.5415789273942614     0.4754529215899918      0.8439268721345191      0.4704392616016169       0.3676002172158204        0.2718876676388188     0.04287440134859127     0.3531048760490699       0.4655277410366883        0.30219076112456      0.8951535519936846       0.583824165049009         1   
    3       97       0.939355733347798      0.7510891029468945      0.7042356336851502      0.9705514745631566       0.6428961277163278      0.5676507277207242      0.1938477369141765     0.1616192918852903      0.4822172881168728      0.6647829661533857       0.8887022768418926        0.6767109105686865      0.9333862278584598    0.03808530261352037       0.5291679013740375     0.09758761209927293      0.9261384349898436      0.2342135981721286         0   
    3       98      0.8045949798129085      0.3623668446386647      0.1158991793985479      0.5803263823928623       0.3236712656113216      0.9739894666502045      0.8604291499799325     0.5880714692589309      0.9581802412000899      0.2183494706974468       0.9159157755034458        0.3794484071446479      0.7362035926521964     0.8306421967365573       0.4559377959800056      0.4702804628500922      0.7290214840516759      0.2408211201649263         1   
    3       99      0.4040261984531147      0.4401764578483481      0.8107924671688428       0.115725758652358       0.8297821597312578      0.5726146893925034      0.6887440942861658      0.896275296956042      0.3665437081026741      0.3267098342948076        0.408179844811093        0.7950698143285182      0.3532708675820485     0.7810101345983438       0.4840994428118898      0.9025631305878051      0.7714494067658153      0.2222277518969754         1   
    3      100      0.2127507323347446      0.1558777172920398      0.6433793931953713      0.9251874272362329       0.9001698515727184      0.1716402065603891     0.09384584766295222    0.04637923926218517      0.8357553501923879      0.5227189161646594      0.09612592855183821        0.5009210731200356        0.75655987902234     0.8538888793451608       0.4756317969709118       0.993639051685265      0.5653877797200241     0.08141785726313376         1   
    3      101     0.01914986820581059      0.6041117834806856     0.05657936532127981      0.1499233018412876       0.3710138971102424      0.7073216969406025      0.9055046494946711     0.3623575310985971      0.8060071179630338      0.1004628908083153       0.7267409689737381        0.8972713280818425      0.8904124250001688     0.5215542506555924       0.2124598684203294      0.3541144209629339      0.5324227831740347      0.2470425694521206         1   
    3      102      0.6170726340147666      0.3278372456035059      0.7176457418232328      0.6739136696728464       0.6578996099337625      0.6234413191482114      0.8504548112719527     0.4066058620771704      0.3581802471126947       0.563794666259653       0.3799632219610632        0.2460008747862756      0.3163653990176196     0.4330957114398997       0.6302894391934387      0.9770440892484556      0.1998993257461633      0.4870873733074405         1   
    3      103      0.6665748410547773      0.3610883231572289      0.7486822747405515      0.3111024190904573      0.03168610464781523      0.7836549629172724      0.1857857029497003     0.6401244977152803      0.8730265337171861      0.7761114889962806       0.6086957978524475        0.3698215682822694      0.3657030506732149    0.09328987782355398     0.005067590666779627      0.2769627839197508      0.2056989314875359      0.4360299047095598         1   
    3      104     0.06592198489233853        0.30901738108886     0.02091409895931267      0.5551022463206513       0.7483780409468132      0.6294780521640657      0.8220762439395508     0.4307539091135065      0.7854313899142047      0.9716095121344551       0.5246431285903479      0.001187601301353425      0.8872831928828319     0.3204895594053798       0.8011092198262405      0.8289995500416909      0.8084579082593943      0.5002166064650131         1   
    3      105      0.7635499044230933      0.5665355162268194      0.8052733808031514      0.5025552319737876      0.07871303926868778      0.5896898859607367      0.7125776021767201     0.3792677957900903     0.03292316171573476       0.418418697155236    0.0004979231886358725        0.2263763354741968      0.7657834624638782      0.701266673546181       0.7208033465909668      0.6639445661463671     0.06156531311700949      0.3189085200907559         1   
    3      106      0.2619610091451452      0.8038595987276899      0.2148965689948656      0.8107967490226858       0.5452485103121338      0.1335056318384078       0.106240793915155      0.493509083481816      0.9313395036953606      0.6568628029587368       0.6835977869095384        0.5814289219509293      0.8729575147955781      0.250006718986616       0.7294818960595877       0.124724738416262     0.09795986249939435     0.02233737787205933         1   
    3      107      0.3077045189371954     0.01077916880474529      0.1428975137273988      0.2736548285194052      0.09901046570157632      0.8416134316409525      0.9591556144942944     0.4179629012476653      0.4116098982075023      0.5968152830079715       0.3952180006735337        0.5682274309193922      0.3470681389004717    0.08267725415062159       0.9943807726738871      0.2038967052241787      0.6889893797446146      0.0944901769204686         1   
    3      108     0.04339050538191158    0.001922088248344759      0.4200961938748757      0.7438704403440676        0.767605529289641      0.0208046102999813      0.2741669386638225     0.5998473407985229     0.06367057583087848      0.3069995354175464       0.3445833218232211        0.6193057524777639      0.5745634959816623    0.04950277342900841       0.6336470775616665      0.3385647195391358       0.468064660881646      0.1811575700153804         1   
    3      109      0.5457341349787183      0.2078173803540671       0.353929618832707      0.4771634775136288       0.9271246850813947      0.3932861248458115      0.8132366798391255     0.7596578651263068      0.3860557606262672     0.06994784143494649       0.7211296950816177        0.5876405517001533      0.6981295956195228    0.01021061627996258       0.1321050957621386       0.010668924694053      0.1341055260376177      0.4057858166414209         1   
    3      110      0.1692871022723719      0.4283197508180618      0.2790063026257688      0.5294953120600743       0.2318778299338495      0.7208966964157298      0.2586812671830154     0.6937001106368067      0.3245012466562912      0.9457056581391954       0.0464338452115448        0.6957986038656802      0.0861719260380293     0.9301496508738233       0.5587846918199729      0.9451901360738298      0.7745207062379147      0.8587592219002546         1   
    3      111      0.9021793778119092      0.2428067084608806      0.1505897094754295      0.6712447572732345       0.2017404923112028      0.4942329663977338      0.6999530046738477     0.9927053184533078      0.5024571596011002      0.8236244216509578       0.5598833608091809        0.8547135091761852      0.6164522507085672     0.6591108659036561        0.542817533265851      0.4020361953337366      0.9784397588784083      0.4933815539374741         1   
    3      112     0.07762986601770132      0.2885549682735776      0.4696568472039265      0.3645078245938445       0.6948410909467687      0.1790164548567393      0.8959703433599013     0.9343833205328944      0.6993655008496716      0.6393305642465648        0.507449736193909        0.6651332117500715      0.3824911752974408     0.6233645046970601       0.8966442142962479      0.3491972316716176      0.7237136947560228      0.2800119070530248         1   
    3      113      0.9762126601003628      0.5609329665933426      0.4781205390140207      0.5262664178839057       0.7576202542404644      0.9673409392682111      0.0428217700850736     0.8402350840831383      0.6639990890657322     0.05817639245134261       0.6721825058015789        0.3115574826408798      0.5926596934156907     0.1391453059842914       0.8645853274851106      0.7670724271330983      0.5806348934135814      0.4820218294923608         1   
    3      114      0.3418508123619379      0.3942782339109625      0.2002516285878503       0.865861183380346       0.2759186640899215        0.06985134833958      0.8386118974989384     0.4641183040415248      0.4538348853872675       0.546628566134152      0.02251119441094084        0.1204938881952936      0.7904986690354742     0.2147928313494453       0.8228995584727576      0.4092291997538672      0.4414057626815823      0.2576749982558088         1   
    3      115     0.01372158455584819      0.1668745812429633      0.7227454701438546      0.8899635037446084       0.2655740079457044      0.1285927464512901      0.4226690482917345      0.572336060817664      0.8646041789622461     0.06503244037222532       0.1398076746379957        0.8302569838163133    0.008183847912328525     0.6748010752916647       0.3514584657205786     0.05551248408026166      0.3415688324163461       0.514524931976727         1   
    3      116      0.8690887348648781      0.2965469151373125      0.1867834696636742    0.008685827599320975       0.5187849052741917      0.5656774083436984      0.2144672950057106     0.1937636598090952      0.6675978435371589      0.7480345149912562       0.4436550954912996        0.9668751972184206      0.5017348997230228     0.7164506735176676       0.6701636822894216      0.1913524547126144      0.1644851521265486     0.06172433266442063         1   
    3      117      0.6012713427021582      0.8197456484932142      0.3869379175995063      0.3504528053182488       0.9355422495243451      0.6893239290350013      0.2250038705727396     0.1285199903443249      0.8558525582400358      0.5808459118060354       0.7544191880074019        0.6133552947909469     0.03156581219777258     0.4893812877682245       0.5750381688044097      0.6919133179717594      0.9709328652307805      0.9034146786473382         1   
    3      118      0.2184929776897964      0.9385340032491108      0.3188720962575947      0.3560518447477888       0.3868791807171268      0.6558683662921087      0.3435283678596736     0.3334586351152717      0.5244985492330873      0.3141267614154559       0.9915118430650587        0.5968478868482634       0.752242333542866     0.5154216553110423       0.7334653387648158      0.2225632015331131      0.9169465318179897       0.218584923278023         1   
    3      119       0.457640861463733     0.08213810009700764      0.5240930360496148      0.1853853104868904       0.6345632338935199       0.715080015314743       0.879806846121533     0.7189228993995737      0.7594765642528526      0.9377026758635313       0.2278643345693126        0.4541892373921453      0.3259945091907867     0.7283593839681191       0.7562714650670791      0.1960498581407592      0.3802101299852236      0.7294472165535102         1   
    3      120      0.7406767014013086      0.6211740545812063      0.9614115535100508     0.04975009387384893       0.9472336978586909      0.9533599528678073      0.5152629336381022     0.1222139076122807      0.5715432513699246      0.4976776989539051       0.7708239930061003        0.6015231442495456      0.9467070197065672    0.07109454694695563       0.3629837248461424     0.08821744127457755      0.2871828323579393      0.8830868674390432         0   
    3      121      0.5561504752219966      0.5549262643235529      0.9270091595865476      0.7329108419569417        0.650768416095525      0.2517883976882634       0.934304947016709      0.155317791349565      0.2887339238374908      0.6295257476701711       0.8366048193368544        0.5754412774074202      0.7024503394599176    0.09617996664666054       0.5203161256555986      0.8618186189055754      0.7832950055689758      0.8554449897181864         1   
    3      122      0.8149865328295467      0.3030742564264478      0.7101528022270133     0.09586210168328964        0.180507476366539      0.1198318292606726      0.6936588102537725      0.970824174864942      0.8131241430735423     0.08633987009654651       0.4709213077207096        0.6091812073123746     0.06138580113442408    0.00313882917786638       0.6001154780051567      0.4142299896584721      0.8336989473913693      0.5743784303298324         1   
    3      123      0.4640118964753735      0.9051791200815287      0.1495960363355051      0.8763145498737382       0.8344504352296807      0.1633865421741373      0.8249344146137851    0.09866885376266307      0.5295029645281223     0.01251650916722914       0.8617228152980615        0.4133694264313413      0.1928683304434849     0.7914766110712663       0.8766203056775137      0.3219763340674237      0.5462001078335259      0.7844683802621957         1   
    3      124      0.2074525819806796     0.05556077296172993      0.7958268483725583      0.6995855380017828       0.4004747356107045      0.1102731912241628      0.6758653996266528     0.8213926954181968      0.3198970857231567      0.4291689780928816       0.5939775177691546       0.03948146323673427      0.4872415759005687     0.9651487570915682       0.4821387952452319    0.005380834375197689     0.01296385783934966      0.9227391356343611         1   
    3      125     0.09584391037933528      0.5996529706184649      0.8747263923869468      0.7629193551049361      0.09263563517015427     0.03774881771274118      0.7232802479928877    0.06510386278128459      0.9950494853559778      0.8601920971840931       0.3654998465285947        0.7105862530530431      0.8785273927457941     0.9342648044435514       0.7105981447695134       0.267105643135599      0.1871273222250036      0.7992616012860607         1   
    3      126      0.4276461780407569      0.8329277646533835      0.5765345897473809      0.8428357221250836       0.1153351739036023      0.5198932223785152      0.6075640375700055     0.5704101171124623     0.05076278608499302      0.9206082081124705       0.4256146928243753        0.7234669520299778      0.6658651391833296     0.8492594235615495      0.04284593109558854      0.8740119521557871      0.2293935389257968     0.01641245612279615         1   
    3      127      0.8756653158576228        0.31292314403173      0.8138079930484916     0.02966617325889982       0.8252110300236383      0.3405288962647319      0.8465905641140934     0.1474621860957187      0.9800272000436154      0.3525131188811631       0.9999417883693241      0.007529582761021125      0.5222897197753709     0.9493431073885101       0.6461183353068515      0.9955788616414389     0.02040610378608108      0.4742833284816395         1   
    3      128      0.2004677837507592      0.5101348702627648      0.3445134495928263      0.7601320440505838       0.7272479656566349      0.4110247619113782      0.8065566292808701      0.180774296366144      0.6528967960129699       0.072635133669246       0.5855220621270646        0.6339598082691534      0.2460195581376967     0.9111781882497275       0.7133218877108044      0.2324321945327231      0.1787034318019222       0.726347592806754         1   
    3      129      0.2750355493251442      0.4065227256441075       0.776124291246136      0.9655665877702025       0.6115843171046841      0.4535959142415474      0.7667466151903177     0.4010930420093549     0.08890339209853361      0.3772493165245073       0.5365992593320293         0.331557787124378      0.5616740398264179    0.08715852341200743       0.4528820598886038      0.9863036746818883      0.3061879023547388      0.1525651350539798         1   
    3      130      0.1252490004149473      0.7225785229781952      0.7314308101246652      0.1393217725795694       0.5059546619873597      0.4604110558918263      0.4424576199522966     0.3404733806732111      0.4485500593320467      0.9131617513187746       0.1029026457781179        0.1964102949843639      0.8011763038036104     0.6548648334561019       0.8407644564441095      0.5547805834070055      0.9025964322693957      0.9662729635550124         1   
    3      131      0.2246187325683422     0.07322567693708051      0.9516109185823654      0.4287159835790388       0.8119554791754733      0.5032046715819484      0.4132788308559814    0.06042618964953969      0.1120600975403148     0.08319728359088509       0.1871954485347184       0.09835565151491513         0.6560666069466     0.2224364218948823       0.1489177664703069      0.7644587863831678       0.813259099805469      0.9078343984981377         1   
    3      132      0.5385580571471816      0.4124794752091273      0.7652678335447692      0.7759076689719223       0.4566383644783248      0.5153335728216917      0.1151235789086463     0.6474289732894654      0.6165287381969393      0.9922906336594477       0.1648272514886533        0.9117132306111873     0.02313606506472247    0.01645566511562922         0.91127797115025       0.940107399590003      0.2397114637631199      0.4113325507082563         1   
    3      133      0.9855683833347737      0.2348068332791121      0.2446975319128898      0.6004572416810939       0.6186557618331993      0.3292412142579754       0.703265897378636     0.8616833169323703      0.7184157961074056      0.1072939461523977       0.3386748518018673        0.6235863042646088      0.2945524233186411     0.4210979440702229      0.03517729909443814      0.8882127347428146     0.06983468690499042      0.9151445160154253         1   
    3      134      0.3036749833159976      0.6130918338752559      0.5465106639985202      0.5702209131714577      0.01370231536501605      0.7981134055803221      0.3544903083613867     0.5110059493609393      0.6895375583954673      0.9233406759229386       0.4579806247609667        0.6515235086023394       0.497468723244189     0.3747831729926273       0.7982849612392279      0.9634633541792735      0.6422041812691734      0.5536693013868191         1   
    3      135     0.05715254256243094       0.153102139025254      0.6709058610851774      0.6473310295983943       0.3421403111877023      0.6611216318017492      0.0635672617626066    0.03598304346281414       0.045679967052355      0.4750469623883773       0.5730146231103896        0.2144437401710699     0.06936184810862565     0.5399116617446351       0.2039534349925816      0.1633750091694916      0.6446065909164544      0.9409354964491083         1   
    3      136      0.6778125976807334      0.6435965421609581      0.8592181639655287      0.6936354564011303       0.5019196098864389     0.04002898219688278      0.6273867364157922     0.8867808611300361      0.6301413972512819      0.4337540563428774       0.4798357818676676        0.3437616506863075      0.1194981158516991     0.7687509820434368       0.9041953361826017      0.7272116339713749      0.1432939110427267      0.7103427429761117         1   
    3      137      0.4336121682116452     0.07047106380470924      0.3968857094800721       0.535216827019273     0.003973858478841268      0.6473003269069725      0.8620479580855722     0.2317570546797166      0.7914707945543342     0.09087554939324037       0.9883577321462024       0.08289075860520825      0.4916790352655678     0.2332827037872953       0.6768799028915561     0.07910665904637426      0.3213550675556892      0.1178587913590794         1   
    3      138     0.03630109641105971      0.8157134512465241      0.8647501788813517       0.198483518901695       0.4679565654123305      0.3739308043965139       0.927326979702856     0.7968145659969499      0.5844062877974163      0.2349104247586284       0.8121853380489887          0.31882351115734      0.2083676164103155     0.6849422690148155        0.951587024737253      0.5099475445898457      0.9428856776393433      0.3852120828362078         1   
    3      139      0.3234386947251753      0.4879977095846293      0.6806034322051953      0.2221535227274419       0.1524125914503303      0.5345565263311275      0.1477484772654457     0.9953743555117399      0.2573119043411377      0.8152213887001077       0.2092513302211753       0.07692671175916783      0.5841523540038098     0.8112941314000637       0.4475797546471262     0.04439747420450052    0.008039638361272713      0.1941877306956384         1   
    3      140      0.6306832929064209      0.2217617069603875      0.7838082247465435      0.8330505854915828       0.7930305317290025      0.1742645877568672      0.7205348809754165     0.6851315409281394      0.9537725617242461      0.8953607740462758        0.285695749152607         0.474952618431093      0.1538406168201214     0.6486847074650642       0.9991552391542226     0.03756918110884726      0.9850526574313537      0.1593750991069505         1   
    3      141      0.6503461773817738       0.973834589858436     0.09047564958843092      0.1644279788894993      0.04027295038492108      0.3444587144379814      0.1202754840435874     0.7727439141457176      0.1941936469391092      0.1482724678573302       0.2527294541605645        0.7162635986098193       0.262767669147191     0.2442728767417268       0.9255761776041861        0.61321562534431      0.2915510949549369      0.9671898724511265         1   
    3      142       0.498655380077091      0.4169966798081684      0.1185679857606172      0.3900330472013189       0.4624885063980603      0.1568743431837195      0.3140956214732594     0.5514462465640262      0.8229553208181946      0.9024384436831396       0.6528262601091733        0.8100510254114246       0.142786440880607     0.8022118715957428      0.02719296507873676      0.3436059492135731      0.9132204005585259      0.7904295645693007         1   
    3      143     0.09134904349533221      0.1304781142376467       0.166374877273726      0.4023711737504022       0.8038512768780088      0.8374433676996786      0.6638317941765611     0.8263197467274344      0.2551076899411985      0.7271563422219414       0.2980356425033986       0.02337965252291825      0.3923967289634877      0.739086739328276       0.5081015945463958       0.812870763515174      0.9302965879996514      0.9360679115647347         1   
    3      144      0.8648775539283331      0.7104337377499582      0.9207995914103878      0.3040122790184493        0.964131992637542      0.6984963179462486      0.3073169099749066    0.01925096545213213      0.3020578028297879     0.04341516941397761      0.07108605025827677        0.3611001247462506      0.1330855361405864      0.580487040447123       0.5238231885609114      0.6085690041279628      0.1609362964570109      0.8376370648931092         1   
    3      145      0.2929544713787942      0.8617204687079518      0.5404363386552884      0.6073238716098585      0.03444524478141425      0.2987524408497848      0.4885008818625162      0.786494011271538       0.237164496005668      0.9094903886900283       0.8422240077492057        0.3343422330346787      0.1758975840406492     0.1842360629493164       0.1434553633599232      0.2124443620611499      0.3941287871088005      0.4952077782337761         1   
    3      146       0.595812123231331      0.9661068796218995       0.509407343963782      0.6625450770280117       0.1222120386186159      0.9842123176294586      0.4910540971620423    0.07106937574895306      0.1261035623856717      0.3023330009839911      0.08974596003924186        0.5467705607465987       0.278753327310551     0.4431687495334902      0.07311135148500196     0.03296763533467634      0.5610975617917979      0.8040144259123029         1   
    3      147      0.1454862623876478      0.3178741155515632      0.3796028091222979      0.1547226779990726       0.5720463054603897      0.2127957703972546      0.4571509148692712    0.08502193862158391      0.8870667068649912      0.4008038244326599       0.4279829311883077        0.1541195003445157     0.05265760948079535    0.02755432111961353       0.1672711430376189      0.9206429805373774      0.5865496117000779      0.6604920713321513         1   
    3      148      0.5262387643917464      0.9102730948335698      0.9909278138230244      0.7227649280296949       0.1398307281908476      0.6400292889667779     0.02490614451364511     0.9569534516168966      0.1873133605540109      0.7695763680786413       0.7034635416801192         0.989132214174606      0.8959992861556304     0.5555078178902881       0.9387423644527897      0.3788661794892202      0.3602311799833034      0.6440239753328368         0   
    3      149      0.3794863739839962      0.1134628442840444       0.585677667925807      0.2578069172553822       0.9208129022451532      0.6698007567255344      0.6173067553253431     0.2741602843187543      0.7296781401253409      0.6705723146882115       0.3009761033295136       0.06367643683398556      0.8402702304560484     0.9924238662131959       0.7464813522231352      0.1800498220707393      0.9096024467583953      0.6243904368318101         1   
    3      150      0.1767037154097731      0.1208445395601706      0.5928733781575122      0.6177572104148567       0.7977619566476076      0.4714824165489214      0.3785508322231989     0.9228849812022721      0.7428609028652621      0.8040322436731205      0.01651414497496767        0.7805881088366732      0.9670540508193275      0.104963225148256       0.1810934123324437      0.2555840279311977      0.3490211551685611       0.548139922025924         1   
    3      151      0.9902125390259446       0.294129654166237      0.3153428319375962      0.9946817329606145       0.7779056354839768      0.1227454575024442      0.1808228374135473     0.7810109703310041      0.5981159681997572      0.7128017200700318        0.879841896385834        0.2541837449987522        0.42344595348954     0.5387739579814176       0.1275775233813976       0.721180919080507      0.9967896850546822      0.4180221973426847         1   
    3      152     0.06720197278514711      0.7885683358155398      0.6117210383837423      0.2696988521117924       0.7417842874148241      0.4416978820628072     0.05933249285315267     0.8359508138072367       0.119859882502351      0.7172432446878196       0.3410041146847005        0.3227440625222193      0.1342452697106637     0.7221107606840734       0.0693933591634656      0.3160766990790661      0.7442631079944679      0.4416867418835561         1   
    3      153      0.3560963906308947      0.5159886399206396    0.004739801439508382       0.068294493900612       0.2602252784767188     0.07811543802704869      0.3615187829373301     0.2155764850904234      0.7375130667532277      0.2710326007037009        0.894920325687983        0.0353480882735716      0.5993390962313343     0.9022877113518513       0.5792581802492754     0.09190221461338095      0.4460897038108669      0.8290002197143622         1   
    3      154       0.532253933359041      0.2651666965736594      0.1568476100361699      0.6381891547702253       0.8958526878992821      0.4641507239106836      0.2193354682194897     0.7890607680310496      0.7972446288551308      0.5102433892135094       0.5217273046094407        0.8780884704694876      0.2773586964803851      0.425737550690408       0.2614681794398672      0.8803273150736155      0.3769633043557405     0.03954016979033542         1   
    3      155      0.5827956339189162      0.7700863611974961        0.33305285618537     0.03480344434630953       0.3077718038435301      0.6803835078672921      0.1740431339247152      0.263834528451682      0.3744127871520403      0.3301807331296409       0.9105938229373552        0.5526729453186919      0.4795878533196326     0.4063254236735196       0.7432480677354357      0.2430033639849474     0.08342891784721158      0.3992010260000826         0   
    3      156      0.6346282617706391      0.6620477420290828      0.7437999703843767      0.9144647600724258       0.4908521112132197     0.08590722281822108      0.2628640442970209     0.7313679929719203      0.2281446759744237      0.5743276127627017       0.3324455667106021        0.4782318616971477       0.505587928117408     0.1774530108035025       0.5479720717722861      0.5851510185838884      0.3345231099403463      0.9914065844224146         1   
    3      157       0.550843362378267     0.08612901194072847     0.07813204992174481      0.5774911013910444      0.07431798243196681     0.06383301356238211      0.8880780932247743    0.05067200306802988      0.1655360392087864      0.4420864871250362       0.7962599774744983        0.6458969943264189      0.6212606302889375     0.1118425066181873       0.3059309447404101       0.417176267658619      0.3246709904943904      0.2652621062265502         1   
    3      158      0.7884944241067084      0.2309920032392256     0.02249410710452746      0.4666017696144991       0.6224387295582953      0.5295065690129478     0.04694390505966213    0.02669891311217927      0.9176833274644903      0.7417589159553043       0.3746465230386498        0.3058136225458131      0.3026087430460999     0.5667107881525428       0.4429735610455585      0.7489231185884112       0.688402257184498      0.7190638230803112         1   
    3      159      0.7540348126074403      0.9286931745410483      0.1918296813848428      0.2286632770245584        0.777685433469661      0.4980387545113141        0.91590919404213      0.515993620950677     0.08844624368939549      0.4637492424704963       0.6662692917963593        0.8663182306866576      0.1233835697070592     0.8574235928283694        0.811278962438357       0.707684146041154   0.0002193603716376755      0.1719434544832135         1   
    3      160      0.5842136431304324      0.2251390291300292      0.9570366884982732      0.1814742376238832       0.5514168880711724      0.7537159336446267      0.1416110640689213     0.4670297648227359      0.9922547724123838      0.8066044170267156       0.8714757226110023        0.1833099324450207      0.9237654332149153    0.03173652520894797       0.2684893295130071      0.8896192875664889      0.6239254943509069      0.8096021542429096         1   
    3      161      0.6122652901918628      0.5292432000821767      0.5154841299737908      0.7676600544933334       0.5392670984470492      0.7002741441686845      0.3265169396698993     0.1976041670914532      0.1810029951971956     0.03123370706517663       0.2377617909159097        0.8722886456241314      0.7283429843321857     0.6938596767554474       0.7864354584896419      0.2890003936119481      0.8822649026289582      0.8457234463356953         1   
    3      162      0.3616114986206715      0.9188958750727276      0.2242466011278642      0.1358292431208409       0.2998898909854082     0.09440312735969202      0.1262681701518078     0.2985098556744762      0.4702097529416076      0.5308848253761729       0.4904373797510441        0.1667264422337111      0.1813961187623338     0.1172570864372473       0.1557439101083825      0.5691459073374668      0.2351942403125577      0.9841032198914845         1   
    3      163      0.2698553001598662      0.3232679711577172      0.9852306295613138      0.8825802716504162      0.04963925952453994      0.9783345215022565      0.9975188692527203    0.09289952794400355      0.1518402254053702      0.6942770126456809       0.2915360209622628       0.08409599497940186     0.05942354909816965     0.7754427588544787       0.2791156760003004      0.1532940640605779      0.8616026322447903      0.1239851941121742         1   
    3      164      0.7710284697396371       0.682109460013453      0.9415473771190995      0.3460625326778326       0.5751971777722551      0.4143059443734173      0.9922758126049303     0.4137679445350336      0.7750610981770377       0.513346234189036       0.2047459054337297        0.9857621610397473      0.8523676196061488     0.8851255681999546      0.09115552809218773      0.6266713199865384      0.5097490365435886      0.4484218216216606         1   
    3      165      0.2314089443340587      0.1424604286155146      0.7113867612620298      0.2982631807461277       0.3964791230120076      0.3960452681252112      0.3775590365649097     0.3028787169838324      0.9452496990923667      0.8325331444645094        0.245317408698611        0.5118219046452497      0.1014412193597915     0.5768441645118099        0.789553737111338      0.4981195261546721       0.110460469906684      0.5167223240649845         1   
    3      166      0.8428196376758731      0.8778394877315602      0.2668090539777445       0.584363260340049       0.1610490165469754      0.6764960143495248       0.782775891220404      0.306580265192315      0.6727875069469318      0.8855930200299352       0.2203315309248865        0.3046885649958211      0.6552971077462038     0.1538239522656012       0.9449774990841333      0.7364239771565837      0.5967040979639731       0.713909471721854         0   
    3      167      0.4115791387467956       0.244817819335084    0.009623319409891137      0.9309908165712841       0.8937045891691621      0.4321741473033197      0.2054352461153434     0.5199308908609156      0.2082617950703328      0.2273483591542269       0.6160923462037722        0.5248892415599484      0.8341300248595266     0.3438071560153427       0.5360577627201565      0.7570702889610806      0.3615160527936597      0.6777364048744656         1   
    3      168     0.08397200119604047      0.7016322233675358       0.413506977157926      0.3426007072725851       0.3198739897162239      0.7310630322317594         0.1963904341243     0.5590039819453119      0.3378842054374723      0.3197108789554073        0.824241889127168        0.5429716872504085      0.3876912468746822     0.8373976975640592       0.1180743578821421      0.4787049130756512       0.523861034174398      0.3553767736263884         1   
    3      169      0.2980756776213336       0.427443580421257      0.6748603012024736      0.4411251886463207      0.01024730381193674      0.6114716536701761      0.2078118039657258     0.1414540840545669      0.5155046795805296        0.96235161979631       0.7279048693198195        0.7440728819864388      0.5695580607202525      0.862871124503565       0.9778914987523524      0.2987327336993379      0.4282993903254262      0.3823024746328075         1   
    3      170      0.9804649279711561      0.4479951854277817      0.2303805887970763      0.6271972165559418       0.8811813048850228      0.9414632870776889      0.2808226810315521     0.8311339829712072      0.5094597612999172      0.5407239207040725       0.9211777156167147        0.1478692534690102      0.5826665132707503     0.8708302050634908       0.2080593735859212       0.780205555834497      0.7550966144617026      0.0683730512107205         1   
    3      171      0.4304309893903944      0.1772850103003697      0.2397687692609098      0.5601537754293532       0.1353862538700923   0.0004755010388584601      0.4465323838107806     0.2505712000963589     0.01731669689890825       0.121891361156789        0.658467734435625        0.6794510844267078      0.2908552165505373     0.1263599806620429       0.5693925652251992       0.169523521939603      0.4978228259029695      0.2020204502131997         1   
    3      172      0.5712112990945267      0.7111343839632658      0.8307304323650897      0.8047684489361321       0.5249329923548632      0.4371845849725004      0.1366915715198653     0.4982619719528076      0.8532083494368837      0.5204505671397783       0.5967329700891343        0.3547514647814549      0.4723492826089367     0.2568891574227665       0.7555005582036554      0.2481159195821319      0.4153370214664999      0.2067837752699335         1   
    3      173       0.937126346788783       0.673381868554538      0.6192432374473558      0.3675318918966999        0.852841737633571    0.008899149706121535      0.4961729257872018     0.7536648910091672       0.242608347950348      0.6725405190334035       0.6319083624454732        0.1658906035681462      0.9858019459992647     0.3255166659972424        0.806718058750913     0.06812166940006945      0.8714816030334785      0.8865603427156911         0   
    3      174      0.3141496592589343      0.6224773938107925      0.3728247025891001     0.05752499422394775       0.3895158455901158      0.8464662483996815      0.1018375572580327   0.000295590430808564     0.04332624294717486      0.3398492839303799       0.0539103478141543        0.2959783806284476      0.5357807907444011     0.9588502020613912       0.8883001300855541      0.7442436942416761      0.3691175179659493      0.3653711070047899         1   
    3      175      0.1927014368767333      0.4523869789541803      0.3026498122671101     0.01505183464873375       0.6941870643188142      0.9961293948322741      0.6422701671797162     0.6100109612452799      0.2735498331577724      0.6061636716812954       0.3901834479597811        0.4986824266935906      0.3752325462604252     0.2832547426650611       0.6210633923713532     0.07331850395098122      0.0729469694223048      0.9761042175866249         1   
    3      176      0.6571360217355605      0.4893749949690472      0.1337129038823251      0.4119495612103493      0.08777968800988876      0.3562886222770127      0.4802043909090571     0.0296780063990607      0.4001017332452143      0.2805462690367778       0.3841168819254058        0.8859482824737724      0.7684815695121264     0.4594791249928272       0.3344821448761246      0.5730015586945229      0.6101831907264165      0.7377059124759399         1   
    3      177      0.9158937899007772      0.8427200389133456      0.5189467905347961     0.09062169845371197       0.3369811584021793       0.893576032403184      0.9787026870361945     0.6748679740315614      0.2633980485132068        0.79810830750632       0.3535461527644657       0.04479587182868272      0.9908996256417595     0.3470274911055135       0.5124990522382885      0.8105494891810748      0.5933316812928146      0.1425646001291979         0   
    3      178      0.4785995552678489      0.9411848060916075      0.7692448065732607      0.9507760047175301       0.1894064358228611      0.1127434391204992      0.7456450003031124     0.5270963716915705      0.8709865885941933      0.1931025246093567       0.8295629554790341         0.101506036223792      0.5488780750505006     0.3819661899030001       0.1988109947156368       0.867108223914531      0.4616317102103494      0.6528173202170163         1   
    3      179    0.007792555536919585      0.7792874706236439      0.8674678949755616      0.7048200657474809       0.9832821685988974      0.4203031653719437      0.7106123455515546     0.1747464587976639      0.2676852618486413      0.7611336392919638       0.4367138491141507        0.6901315704453737      0.8251331410254352     0.9816564693245002       0.1131925868193826      0.3647987067479537      0.2014691976623403      0.5365354670159933         1   
    3      180      0.6080745654943813     0.03155552789361941      0.5982638455694541      0.7947711921749741       0.1456804811527642      0.3781825262419362      0.4619484540825296     0.4252905171687922     0.05739641348934836      0.4809384926015304       0.3078155124391843        0.2316379503838511      0.4641517308579448     0.5835583837948637        0.969365045412754      0.4643311117180727      0.7603437254567527      0.7624393986085327         1   
