# Supplementary material for: PKLM: A Flexible MCAR Test Using Classification
Source: Psychometrika. 2025 Jan 3;90(1):280–303. doi: 10.1017/psy.2024.14 (PMC12478620; doi:10.1017/psy.2024.14)
Supplement: Spohn et al. supplementary material [file S0033312324000140sup001.zip › SupplementaryMaterial/DataSets/slump_test.data]

No	Cement	Slag	Fly ash	Water	SP	Coarse Aggr.	Fine Aggr.	SLUMP(cm)	FLOW(cm)	Compressive Strength (28-day)(Mpa)
1	273	82	105	210	9	904	680	23	62	34.99
2	163	149	191	180	12	843	746	0	20	41.14
3	162	148	191	179	16	840	743	1	20	41.81
4	162	148	190	179	19	838	741	3	21.5	42.08
5	154	112	144	220	10	923	658	20	64	26.82
6	147	89	115	202	9	860	829	23	55	25.21
7	152	139	178	168	18	944	695	0	20	38.86
8	145	0	227	240	6	750	853	14.5	58.5	36.59
9	152	0	237	204	6	785	892	15.5	51	32.71
10	304	0	140	214	6	895	722	19	51	38.46
11	145	106	136	208	10	751	883	24.5	61	26.02
12	148	109	139	193	7	768	902	23.75	58	28.03
13	142	130	167	215	6	735	836	25.5	67	31.37
14	354	0	0	234	6	959	691	17	54	33.91
15	374	0	0	190	7	1013	730	14.5	42.5	32.44
16	159	116	149	175	15	953	720	23.5	54.5	34.05
17	153	0	239	200	6	1002	684	12	35	28.29
18	295	106	136	206	11	750	766	25	68.5	41.01
19	310	0	143	168	10	914	804	20.5	48.2	49.3
20	296	97	0	219	9	932	685	15	48.5	29.23
21	305	100	0	196	10	959	705	20	49	29.77
22	310	0	143	218	10	787	804	13	46	36.19
23	148	180	0	183	11	972	757	0	20	18.52
24	146	178	0	192	11	961	749	18	46	17.19
25	142	130	167	174	11	883	785	0	20	36.72
26	140	128	164	183	12	871	775	23.75	53	33.38
27	308	111	142	217	10	783	686	25	70	42.08
28	295	106	136	208	6	871	650	26.5	70	39.4
29	298	107	137	201	6	878	655	16	26	41.27
30	314	0	161	207	6	851	757	21.5	64	41.14
31	321	0	164	190	5	870	774	24	60	45.82
32	349	0	178	230	6	785	721	20	68.5	43.95
33	366	0	187	191	7	824	757	24.75	62.7	52.65
34	274	89	115	202	9	759	827	26.5	68	35.52
35	137	167	214	226	6	708	757	27.5	70	34.45
36	275	99	127	184	13	810	790	25.75	64.5	43.54
37	252	76	97	194	8	835	821	23	54	33.11
38	165	150	0	182	12	1023	729	14.5	20	18.26
39	158	0	246	174	7	1035	706	19	43	34.99
40	156	0	243	180	11	1022	698	21	57	33.78
41	145	177	227	209	11	752	715	2.5	20	35.66
42	154	141	181	234	11	797	683	23	65	33.51
43	160	146	188	203	11	829	710	13	38	33.51
44	291	105	0	205	6	859	797	24	59	27.62
45	298	107	0	186	6	879	815	3	20	30.97
46	318	126	0	210	6	861	737	17.5	48	31.77
47	280	92	118	207	9	883	679	25.5	64	37.39
48	287	94	121	188	9	904	696	25	61	43.01
49	332	0	170	160	6	900	806	0	20	58.53
50	326	0	167	174	6	884	792	21.5	42	52.65
51	320	0	163	188	9	866	776	23.5	60	45.69
52	342	136	0	225	11	770	747	21	61	32.04
53	356	142	0	193	11	801	778	8	30	36.46
54	309	0	142	218	10	912	680	24	62	38.59
55	322	0	149	186	8	951	709	20.5	61.5	45.42
56	159	193	0	208	12	821	818	23	50	19.19
57	307	110	0	189	10	904	765	22	40	31.5
58	313	124	0	205	11	846	758	22	49	29.63
59	143	131	168	217	6	891	672	25	69	26.42
60	140	128	164	237	6	869	656	24	65	29.5
61	278	0	117	205	9	875	799	19	48	32.71
62	288	0	121	177	7	908	829	22.5	48.5	39.93
63	299	107	0	210	10	881	745	25	63	28.29
64	291	104	0	231	9	857	725	23	69	30.43
65	265	86	111	195	6	833	790	27	60	37.39
66	159	0	248	175	12	1041	683	21	51	35.39
67	160	0	250	168	12	1049	688	18	48	37.66
68	166	0	260	183	13	859	827	21	54	40.34
69	320	127	164	211	6	721	723	2	20	46.36
70	336	134	0	222	6	756	787	26	64	31.9
71	276	90	116	180	9	870	768	0	20	44.08
72	313	112	0	220	10	794	789	23	58	28.16
73	322	116	0	196	10	818	813	25.5	67	29.77
74	294	106	136	207	6	747	778	24	47	41.27
75	146	106	137	209	6	875	765	24	67	27.89
76	149	109	139	193	6	892	780	23.5	58.5	28.7
77	159	0	187	176	11	990	789	12	39	32.57
78	261	78	100	201	9	864	761	23	63.5	34.18
79	140	1.4	198.1	174.9	4.4	1049.9	780.5	16.25	31	30.83
80	141.1	0.6	209.5	188.8	4.6	996.1	789.2	23.5	53	30.43
81	140.1	4.2	215.9	193.9	4.7	1049.5	710.1	24.5	57	26.42
82	140.1	11.8	226.1	207.8	4.9	1020.9	683.8	21	64	26.28
83	160.2	0.3	240	233.5	9.2	781	841.1	24	75	36.19
84	140.2	30.5	239	169.4	5.3	1028.4	742.7	21.25	46	36.32
85	140.2	44.8	234.9	171.3	5.5	1047.6	704	23.5	52.5	33.78
86	140.5	61.1	238.9	182.5	5.7	1017.7	681.4	24.5	60	30.97
87	143.3	91.8	239.8	200.8	6.2	964.8	647.1	25	55	27.09
88	194.3	0.3	240	234.2	8.9	780.6	811.3	26.5	78	38.46
89	150.4	110.9	239.7	168.1	6.5	1000.2	667.2	9.5	27.5	37.92
90	150.3	111.4	238.8	167.3	6.5	999.5	670.5	14.5	36.5	38.19
91	155.4	122.1	240	179.9	6.7	966.8	652.5	14.5	41.5	35.52
92	165.3	143.2	238.3	200.4	7.1	883.2	652.6	17	27	32.84
93	303.8	0.2	239.8	236.4	8.3	780.1	715.3	25	78	44.48
94	172	162.1	238.5	166	7.4	953.3	641.4	0	20	41.54
95	172.8	158.3	239.5	166.4	7.4	952.6	644.1	0	20	41.81
96	184.3	153.4	239.2	179	7.5	920.2	640.9	0	20	41.01
97	215.6	112.9	239	198.7	7.4	884	649.1	27.5	64	39.13
98	295.3	0	239.9	236.2	8.3	780.3	722.9	25	77	44.08
99	248.3	101	239.1	168.9	7.7	954.2	640.6	0	20	49.97
100	248	101	239.9	169.1	7.7	949.9	644.1	2	20	50.23
101	258.8	88	239.6	175.3	7.6	938.9	646	0	20	50.5
102	297.1	40.9	239.9	194	7.5	908.9	651.8	27.5	67	49.17
103	348.7	0.1	223.1	208.5	9.6	786.2	758.1	29	78	48.77
