# Supplementary material for: PKLM: A Flexible MCAR Test Using Classification
Source: Psychometrika. 2025 Jan 3;90(1):280–303. doi: 10.1017/psy.2024.14 (PMC12478620; doi:10.1017/psy.2024.14)
Supplement: Spohn et al. supplementary material [file S0033312324000140sup001.zip › SupplementaryMaterial/DataSets/transfusion.data]

Recency (months)	Frequency (times)	Monetary (c.c. blood)	Time (months)	whether he/she donated blood in March 2007
2	50	12500	98	1
0	13	3250	28	1
1	16	4000	35	1
2	20	5000	45	1
1	24	6000	77	0
4	4	1000	4	0
2	7	1750	14	1
1	12	3000	35	0
2	9	2250	22	1
5	46	11500	98	1
4	23	5750	58	0
0	3	750	4	0
2	10	2500	28	1
1	13	3250	47	0
2	6	1500	15	1
2	5	1250	11	1
2	14	3500	48	1
2	15	3750	49	1
2	6	1500	15	1
2	3	750	4	1
2	3	750	4	1
4	11	2750	28	0
2	6	1500	16	1
2	6	1500	16	1
9	9	2250	16	0
4	14	3500	40	0
4	6	1500	14	0
4	12	3000	34	1
4	5	1250	11	1
4	8	2000	21	0
1	14	3500	58	0
4	10	2500	28	1
4	10	2500	28	1
4	9	2250	26	1
2	16	4000	64	0
2	8	2000	28	1
2	12	3000	47	1
4	6	1500	16	1
2	14	3500	57	1
4	7	1750	22	1
2	13	3250	53	1
2	5	1250	16	0
2	5	1250	16	1
2	5	1250	16	0
4	20	5000	69	1
4	9	2250	28	1
2	9	2250	36	0
2	2	500	2	0
2	2	500	2	0
2	2	500	2	0
2	11	2750	46	0
2	11	2750	46	1
2	6	1500	22	0
2	12	3000	52	0
4	5	1250	14	1
4	19	4750	69	1
4	8	2000	26	1
2	7	1750	28	1
2	16	4000	81	0
3	6	1500	21	0
2	7	1750	29	0
2	8	2000	35	1
2	10	2500	49	0
4	5	1250	16	1
2	3	750	9	1
3	16	4000	74	0
2	4	1000	14	1
0	2	500	4	0
4	7	1750	25	0
1	9	2250	51	0
2	4	1000	16	0
2	4	1000	16	0
4	17	4250	71	1
2	2	500	4	0
2	2	500	4	1
2	2	500	4	1
2	4	1000	16	1
2	2	500	4	0
2	2	500	4	0
2	2	500	4	0
4	6	1500	23	1
2	4	1000	16	0
2	4	1000	16	0
2	4	1000	16	0
2	6	1500	28	1
2	6	1500	28	0
4	2	500	4	0
4	2	500	4	0
4	2	500	4	0
2	7	1750	35	1
4	2	500	4	1
4	2	500	4	0
4	2	500	4	0
4	2	500	4	0
12	11	2750	23	0
4	7	1750	28	0
3	17	4250	86	0
4	9	2250	38	1
4	4	1000	14	1
5	7	1750	26	1
4	8	2000	34	1
2	13	3250	76	1
4	9	2250	40	0
2	5	1250	26	0
2	5	1250	26	0
6	17	4250	70	0
0	8	2000	59	0
3	5	1250	26	0
2	3	750	14	0
2	10	2500	64	0
4	5	1250	23	1
4	9	2250	46	0
4	5	1250	23	0
4	8	2000	40	1
2	12	3000	82	0
11	24	6000	64	0
2	7	1750	46	1
4	11	2750	61	0
1	7	1750	57	0
2	11	2750	79	1
2	3	750	16	1
4	5	1250	26	1
2	6	1500	41	1
2	5	1250	33	1
2	4	1000	26	0
2	5	1250	34	0
4	8	2000	46	1
2	4	1000	26	0
4	8	2000	48	1
2	2	500	10	1
4	5	1250	28	0
2	12	3000	95	0
2	2	500	10	0
4	6	1500	35	0
2	11	2750	88	0
2	3	750	19	0
2	5	1250	37	0
2	12	3000	98	0
9	5	1250	19	0
2	2	500	11	0
2	9	2250	74	0
5	14	3500	86	0
4	3	750	16	0
4	3	750	16	0
4	2	500	9	1
4	3	750	16	1
6	3	750	14	0
2	2	500	11	0
2	2	500	11	1
2	2	500	11	0
2	7	1750	58	1
4	6	1500	39	0
4	11	2750	78	0
2	1	250	2	1
2	1	250	2	0
2	1	250	2	0
2	1	250	2	0
2	1	250	2	0
2	1	250	2	0
2	1	250	2	0
2	1	250	2	0
2	1	250	2	0
2	1	250	2	0
2	1	250	2	1
2	1	250	2	1
2	1	250	2	1
2	1	250	2	0
2	1	250	2	0
2	1	250	2	0
2	1	250	2	0
2	1	250	2	0
2	1	250	2	0
2	1	250	2	0
2	1	250	2	0
2	1	250	2	0
11	10	2500	35	0
11	4	1000	16	1
4	5	1250	33	1
4	6	1500	41	1
2	3	750	22	0
4	4	1000	26	1
10	4	1000	16	0
2	4	1000	35	0
4	12	3000	88	0
13	8	2000	26	0
11	9	2250	33	0
4	5	1250	34	0
4	4	1000	26	0
8	15	3750	77	0
4	5	1250	35	1
4	7	1750	52	0
4	7	1750	52	0
2	4	1000	35	0
11	11	2750	42	0
2	2	500	14	0
2	5	1250	47	1
9	8	2000	38	1
4	6	1500	47	0
11	7	1750	29	0
9	9	2250	45	0
4	6	1500	52	0
4	7	1750	58	0
6	2	500	11	1
4	7	1750	58	0
11	9	2250	38	0
11	6	1500	26	0
2	2	500	16	0
2	7	1750	76	0
11	6	1500	27	0
11	3	750	14	0
4	1	250	4	0
4	1	250	4	0
4	1	250	4	0
4	1	250	4	0
4	1	250	4	0
4	1	250	4	1
4	1	250	4	0
4	1	250	4	0
4	1	250	4	0
4	1	250	4	0
4	1	250	4	0
4	1	250	4	1
4	1	250	4	1
4	1	250	4	0
4	1	250	4	1
4	1	250	4	1
4	1	250	4	0
4	3	750	24	0
4	1	250	4	0
4	1	250	4	0
4	1	250	4	0
4	1	250	4	1
4	1	250	4	0
10	8	2000	39	0
14	7	1750	26	0
8	10	2500	63	0
11	3	750	15	0
4	2	500	14	0
2	4	1000	43	0
8	9	2250	58	0
8	8	2000	52	1
11	22	5500	98	0
4	3	750	25	1
11	17	4250	79	1
9	2	500	11	0
4	5	1250	46	0
11	12	3000	58	0
7	12	3000	86	0
11	2	500	11	0
11	2	500	11	0
11	2	500	11	0
2	6	1500	75	0
11	8	2000	41	1
11	3	750	16	1
12	13	3250	59	0
2	3	750	35	0
16	8	2000	28	0
11	7	1750	37	0
4	3	750	28	0
12	12	3000	58	0
4	4	1000	41	0
11	14	3500	73	1
2	2	500	23	0
2	3	750	38	1
4	5	1250	58	0
4	4	1000	43	1
3	2	500	23	0
11	8	2000	46	0
4	7	1750	82	0
13	4	1000	21	0
16	11	2750	40	0
16	7	1750	28	0
7	2	500	16	0
4	5	1250	58	0
4	5	1250	58	0
4	4	1000	46	0
14	13	3250	57	0
4	3	750	34	0
14	18	4500	78	0
11	8	2000	48	0
14	16	4000	70	0
14	4	1000	22	1
14	5	1250	26	0
8	2	500	16	0
11	5	1250	33	0
11	2	500	14	0
4	2	500	23	0
9	2	500	16	1
14	5	1250	28	1
14	3	750	19	1
14	4	1000	23	1
16	12	3000	50	0
11	4	1000	28	0
11	5	1250	35	0
11	5	1250	35	0
2	4	1000	70	0
14	5	1250	28	0
14	2	500	14	0
14	2	500	14	0
14	2	500	14	0
14	2	500	14	0
14	2	500	14	0
14	2	500	14	0
2	3	750	52	0
14	6	1500	34	0
11	5	1250	37	1
4	5	1250	74	0
11	3	750	23	0
16	4	1000	23	0
16	3	750	19	0
11	5	1250	38	0
11	2	500	16	0
12	9	2250	60	0
9	1	250	9	0
9	1	250	9	0
4	2	500	29	0
11	2	500	17	0
14	4	1000	26	0
11	9	2250	72	1
11	5	1250	41	0
15	16	4000	82	0
9	5	1250	51	1
11	4	1000	34	0
14	8	2000	50	1
16	7	1750	38	0
14	2	500	16	0
2	2	500	41	0
14	16	4000	98	0
14	4	1000	28	1
16	7	1750	39	0
14	7	1750	47	0
16	6	1500	35	0
16	6	1500	35	1
11	7	1750	62	1
16	2	500	16	0
16	3	750	21	1
11	3	750	28	0
11	7	1750	64	0
11	1	250	11	1
9	3	750	34	0
14	4	1000	30	0
23	38	9500	98	0
11	6	1500	58	0
11	1	250	11	0
11	1	250	11	0
11	1	250	11	0
11	1	250	11	0
11	1	250	11	0
11	1	250	11	0
11	1	250	11	0
11	1	250	11	0
11	2	500	21	0
11	5	1250	50	0
11	2	500	21	0
16	4	1000	28	0
4	2	500	41	0
16	6	1500	40	0
14	3	750	26	0
9	2	500	26	0
21	16	4000	64	0
14	6	1500	51	0
11	2	500	24	0
4	3	750	71	0
21	13	3250	57	0
11	6	1500	71	0
14	2	500	21	1
23	15	3750	57	0
14	4	1000	38	0
11	2	500	26	0
16	5	1250	40	1
4	2	500	51	1
14	3	750	31	0
4	2	500	52	0
9	4	1000	65	0
14	4	1000	40	0
11	3	750	40	1
14	5	1250	50	0
14	1	250	14	0
14	1	250	14	0
14	1	250	14	0
14	1	250	14	0
14	1	250	14	0
14	1	250	14	0
14	1	250	14	0
14	1	250	14	0
14	7	1750	72	0
14	1	250	14	0
14	1	250	14	0
9	3	750	52	0
14	7	1750	73	0
11	4	1000	58	0
11	4	1000	59	0
4	2	500	59	0
11	4	1000	61	0
16	4	1000	40	0
16	10	2500	89	0
21	2	500	21	1
21	3	750	26	0
16	8	2000	76	0
21	3	750	26	1
18	2	500	23	0
23	5	1250	33	0
23	8	2000	46	0
16	3	750	34	0
14	5	1250	64	0
14	3	750	41	0
16	1	250	16	0
16	1	250	16	0
16	1	250	16	0
16	1	250	16	0
16	1	250	16	0
16	1	250	16	0
16	1	250	16	0
16	4	1000	45	0
16	1	250	16	0
16	1	250	16	0
16	1	250	16	0
16	1	250	16	0
16	1	250	16	0
16	2	500	26	0
21	2	500	23	0
16	2	500	27	0
21	2	500	23	0
21	2	500	23	0
14	4	1000	57	0
16	5	1250	60	0
23	2	500	23	0
14	5	1250	74	0
23	3	750	28	0
16	3	750	40	0
9	2	500	52	0
9	2	500	52	0
16	7	1750	87	1
14	4	1000	64	0
14	2	500	35	0
16	7	1750	93	0
21	2	500	25	0
14	3	750	52	0
23	14	3500	93	0
18	8	2000	95	0
16	3	750	46	0
11	3	750	76	0
11	2	500	52	0
11	3	750	76	0
23	12	3000	86	0
21	3	750	35	0
23	2	500	26	0
23	2	500	26	0
23	8	2000	64	0
16	3	750	50	0
23	3	750	33	0
21	3	750	38	0
23	2	500	28	0
21	1	250	21	0
21	1	250	21	0
21	1	250	21	0
21	1	250	21	0
21	1	250	21	0
21	1	250	21	0
21	1	250	21	0
21	1	250	21	0
21	1	250	21	0
21	1	250	21	1
21	1	250	21	0
21	1	250	21	0
21	5	1250	60	0
23	4	1000	45	0
21	4	1000	52	0
22	1	250	22	1
11	2	500	70	0
23	5	1250	58	0
23	3	750	40	0
23	3	750	41	0
14	3	750	83	0
21	2	500	35	0
26	5	1250	49	1
23	6	1500	70	0
23	1	250	23	0
23	1	250	23	0
23	1	250	23	0
23	1	250	23	0
23	1	250	23	0
23	1	250	23	0
23	1	250	23	0
23	1	250	23	0
23	4	1000	53	0
21	6	1500	86	0
23	3	750	48	0
21	2	500	41	0
21	3	750	64	0
16	2	500	70	0
21	3	750	70	0
23	4	1000	87	0
23	3	750	89	0
23	2	500	87	0
35	3	750	64	0
38	1	250	38	0
38	1	250	38	0
40	1	250	40	0
74	1	250	74	0
2	43	10750	86	1
6	22	5500	28	1
2	34	8500	77	1
2	44	11000	98	0
0	26	6500	76	1
2	41	10250	98	1
3	21	5250	42	1
2	11	2750	23	0
2	21	5250	52	1
2	13	3250	32	1
4	4	1000	4	1
2	11	2750	26	0
2	11	2750	28	0
3	14	3500	35	0
4	16	4000	38	1
4	6	1500	14	0
3	5	1250	12	1
4	33	8250	98	1
3	10	2500	33	1
4	10	2500	28	1
2	11	2750	40	1
2	11	2750	41	1
4	13	3250	39	1
1	10	2500	43	1
4	9	2250	28	0
2	4	1000	11	0
2	5	1250	16	1
2	15	3750	64	0
5	24	6000	79	0
2	6	1500	22	1
4	5	1250	16	1
2	4	1000	14	1
4	8	2000	28	0
2	4	1000	14	0
2	6	1500	26	0
4	5	1250	16	1
2	7	1750	32	1
2	6	1500	26	1
2	8	2000	38	1
2	2	500	4	1
2	6	1500	28	1
2	10	2500	52	0
4	16	4000	70	1
4	2	500	4	1
1	14	3500	95	0
4	2	500	4	1
7	14	3500	48	0
2	3	750	11	0
2	12	3000	70	1
4	7	1750	32	1
4	4	1000	16	0
2	6	1500	35	1
4	6	1500	28	1
2	3	750	14	0
2	4	1000	23	0
4	4	1000	18	0
5	6	1500	28	0
4	6	1500	30	0
14	5	1250	14	0
3	8	2000	50	0
4	11	2750	64	1
4	9	2250	52	0
4	16	4000	98	1
7	10	2500	47	0
4	14	3500	86	0
2	9	2250	75	0
4	6	1500	35	0
4	9	2250	55	0
4	6	1500	35	1
2	6	1500	45	0
2	6	1500	47	0
4	2	500	9	0
2	2	500	11	1
2	2	500	11	0
2	2	500	11	1
4	6	1500	38	1
3	4	1000	29	1
9	9	2250	38	0
11	5	1250	18	0
2	3	750	21	0
2	1	250	2	0
2	1	250	2	1
2	1	250	2	0
2	1	250	2	0
2	1	250	2	0
2	1	250	2	0
2	1	250	2	1
2	1	250	2	0
2	1	250	2	0
2	1	250	2	0
2	1	250	2	0
11	11	2750	38	0
2	3	750	22	0
9	11	2750	49	1
5	11	2750	75	0
3	5	1250	38	0
3	1	250	3	1
4	6	1500	43	0
2	3	750	24	0
12	11	2750	39	0
2	2	500	14	0
4	6	1500	46	0
9	3	750	14	0
14	8	2000	26	0
4	2	500	13	0
4	11	2750	95	0
2	7	1750	77	0
2	7	1750	77	0
4	1	250	4	0
4	1	250	4	0
4	1	250	4	0
4	1	250	4	0
4	1	250	4	1
4	1	250	4	0
4	1	250	4	0
4	1	250	4	0
4	1	250	4	0
4	1	250	4	0
4	1	250	4	1
4	1	250	4	0
4	7	1750	62	0
4	1	250	4	0
4	4	1000	34	1
11	6	1500	28	0
13	3	750	14	1
7	5	1250	35	0
9	9	2250	54	0
11	2	500	11	0
2	5	1250	63	0
7	11	2750	89	0
8	9	2250	64	0
2	2	500	22	0
6	3	750	26	0
12	15	3750	71	0
13	3	750	16	0
11	16	4000	89	0
4	5	1250	58	0
14	7	1750	35	0
11	4	1000	27	0
7	9	2250	89	1
11	8	2000	52	1
7	5	1250	52	0
11	6	1500	41	0
10	5	1250	38	0
14	2	500	14	1
14	2	500	14	0
14	2	500	14	0
2	2	500	33	0
11	3	750	23	0
14	8	2000	46	0
9	1	250	9	0
16	5	1250	27	0
14	4	1000	26	0
4	2	500	30	0
14	3	750	21	0
16	16	4000	77	0
4	2	500	31	0
14	8	2000	50	0
11	3	750	26	0
14	7	1750	45	0
15	5	1250	33	0
16	2	500	16	0
16	3	750	21	0
11	8	2000	72	0
11	1	250	11	0
11	1	250	11	0
11	1	250	11	0
11	1	250	11	1
11	1	250	11	0
2	3	750	75	1
2	3	750	77	0
16	4	1000	28	0
16	15	3750	87	0
16	14	3500	83	0
16	10	2500	62	0
16	3	750	23	0
14	3	750	26	0
23	19	4750	62	0
11	7	1750	75	0
14	3	750	28	0
20	14	3500	69	1
4	2	500	46	0
11	2	500	25	0
11	3	750	37	0
16	4	1000	33	0
21	7	1750	38	0
13	7	1750	76	0
16	6	1500	50	0
14	3	750	33	0
14	1	250	14	0
14	1	250	14	0
14	1	250	14	0
14	1	250	14	0
14	1	250	14	0
14	1	250	14	0
17	7	1750	58	1
14	3	750	35	0
14	3	750	35	0
16	7	1750	64	0
21	2	500	21	0
16	3	750	35	0
16	1	250	16	0
16	1	250	16	0
16	1	250	16	0
16	1	250	16	0
16	1	250	16	0
14	2	500	29	0
11	4	1000	74	0
11	2	500	38	1
21	6	1500	48	0
23	2	500	23	0
23	6	1500	45	0
14	2	500	35	1
16	6	1500	81	0
16	4	1000	58	0
16	5	1250	71	0
21	2	500	26	0
21	3	750	35	0
21	3	750	35	0
23	8	2000	69	0
21	3	750	38	0
23	3	750	35	0
21	3	750	40	0
23	2	500	28	0
21	1	250	21	0
21	1	250	21	0
25	6	1500	50	0
21	1	250	21	0
21	1	250	21	0
23	3	750	39	0
21	2	500	33	0
14	3	750	79	0
23	1	250	23	1
23	1	250	23	0
23	1	250	23	0
23	1	250	23	0
23	1	250	23	0
23	1	250	23	0
23	1	250	23	0
23	4	1000	52	0
23	1	250	23	0
23	7	1750	88	0
16	3	750	86	0
23	2	500	38	0
21	2	500	52	0
23	3	750	62	0
39	1	250	39	0
72	1	250	72	0
