# Supplementary material for: PKLM: A Flexible MCAR Test Using Classification
Source: Psychometrika. 2025 Jan 3;90(1):280–303. doi: 10.1017/psy.2024.14 (PMC12478620; doi:10.1017/psy.2024.14)
Supplement: Spohn et al. supplementary material [file S0033312324000140sup001.zip › SupplementaryMaterial/DataSets/winequality-white.csv]

fixed acidity	volatile acidity	citric acid	residual sugar	chlorides	free sulfur dioxide	total sulfur dioxide	density	pH	sulphates	alcohol	quality
7	0.27	0.36	20.7	0.045	45	170	1.001	3	0.45	8.8	6
6.3	0.3	0.34	1.6	0.049	14	132	0.994	3.3	0.49	9.5	6
8.1	0.28	0.4	6.9	0.05	30	97	0.9951	3.26	0.44	10.1	6
7.2	0.23	0.32	8.5	0.058	47	186	0.9956	3.19	0.4	9.9	6
7.2	0.23	0.32	8.5	0.058	47	186	0.9956	3.19	0.4	9.9	6
8.1	0.28	0.4	6.9	0.05	30	97	0.9951	3.26	0.44	10.1	6
6.2	0.32	0.16	7	0.045	30	136	0.9949	3.18	0.47	9.6	6
7	0.27	0.36	20.7	0.045	45	170	1.001	3	0.45	8.8	6
6.3	0.3	0.34	1.6	0.049	14	132	0.994	3.3	0.49	9.5	6
8.1	0.22	0.43	1.5	0.044	28	129	0.9938	3.22	0.45	11	6
8.1	0.27	0.41	1.45	0.033	11	63	0.9908	2.99	0.56	12	5
8.6	0.23	0.4	4.2	0.035	17	109	0.9947	3.14	0.53	9.7	5
7.9	0.18	0.37	1.2	0.04	16	75	0.992	3.18	0.63	10.8	5
6.6	0.16	0.4	1.5	0.044	48	143	0.9912	3.54	0.52	12.4	7
8.3	0.42	0.62	19.25	0.04	41	172	1.0002	2.98	0.67	9.7	5
6.6	0.17	0.38	1.5	0.032	28	112	0.9914	3.25	0.55	11.4	7
6.3	0.48	0.04	1.1	0.046	30	99	0.9928	3.24	0.36	9.6	6
6.2	0.66	0.48	1.2	0.029	29	75	0.9892	3.33	0.39	12.8	8
7.4	0.34	0.42	1.1	0.033	17	171	0.9917	3.12	0.53	11.3	6
6.5	0.31	0.14	7.5	0.044	34	133	0.9955	3.22	0.5	9.5	5
6.2	0.66	0.48	1.2	0.029	29	75	0.9892	3.33	0.39	12.8	8
6.4	0.31	0.38	2.9	0.038	19	102	0.9912	3.17	0.35	11	7
6.8	0.26	0.42	1.7	0.049	41	122	0.993	3.47	0.48	10.5	8
7.6	0.67	0.14	1.5	0.074	25	168	0.9937	3.05	0.51	9.3	5
6.6	0.27	0.41	1.3	0.052	16	142	0.9951	3.42	0.47	10	6
7	0.25	0.32	9	0.046	56	245	0.9955	3.25	0.5	10.4	6
6.9	0.24	0.35	1	0.052	35	146	0.993	3.45	0.44	10	6
7	0.28	0.39	8.7	0.051	32	141	0.9961	3.38	0.53	10.5	6
7.4	0.27	0.48	1.1	0.047	17	132	0.9914	3.19	0.49	11.6	6
7.2	0.32	0.36	2	0.033	37	114	0.9906	3.1	0.71	12.3	7
8.5	0.24	0.39	10.4	0.044	20	142	0.9974	3.2	0.53	10	6
8.3	0.14	0.34	1.1	0.042	7	47	0.9934	3.47	0.4	10.2	6
7.4	0.25	0.36	2.05	0.05	31	100	0.992	3.19	0.44	10.8	6
6.2	0.12	0.34	1.5	0.045	43	117	0.9939	3.42	0.51	9	6
5.8	0.27	0.2	14.95	0.044	22	179	0.9962	3.37	0.37	10.2	5
7.3	0.28	0.43	1.7	0.08	21	123	0.9905	3.19	0.42	12.8	5
6.5	0.39	0.23	5.4	0.051	25	149	0.9934	3.24	0.35	10	5
7	0.33	0.32	1.2	0.053	38	138	0.9906	3.13	0.28	11.2	6
7.3	0.24	0.39	17.95	0.057	45	149	0.9999	3.21	0.36	8.6	5
7.3	0.24	0.39	17.95	0.057	45	149	0.9999	3.21	0.36	8.6	5
6.7	0.23	0.39	2.5	0.172	63	158	0.9937	3.11	0.36	9.4	6
6.7	0.24	0.39	2.9	0.173	63	157	0.9937	3.1	0.34	9.4	6
7	0.31	0.26	7.4	0.069	28	160	0.9954	3.13	0.46	9.8	6
6.6	0.24	0.27	1.4	0.057	33	152	0.9934	3.22	0.56	9.5	6
6.7	0.23	0.26	1.4	0.06	33	154	0.9934	3.24	0.56	9.5	6
7.4	0.18	0.31	1.4	0.058	38	167	0.9931	3.16	0.53	10	7
6.2	0.45	0.26	4.4	0.063	63	206	0.994	3.27	0.52	9.8	4
6.2	0.46	0.25	4.4	0.066	62	207	0.9939	3.25	0.52	9.8	5
7	0.31	0.26	7.4	0.069	28	160	0.9954	3.13	0.46	9.8	6
6.9	0.19	0.35	5	0.067	32	150	0.995	3.36	0.48	9.8	5
7.2	0.19	0.31	1.6	0.062	31	173	0.9917	3.35	0.44	11.7	6
6.6	0.25	0.29	1.1	0.068	39	124	0.9914	3.34	0.58	11	7
6.2	0.16	0.33	1.1	0.057	21	82	0.991	3.32	0.46	10.9	7
6.4	0.18	0.35	1	0.045	39	108	0.9911	3.31	0.35	10.9	6
6.8	0.2	0.59	0.9	0.147	38	132	0.993	3.05	0.38	9.1	6
6.9	0.25	0.35	1.3	0.039	29	191	0.9908	3.13	0.52	11	6
7.2	0.21	0.34	11.9	0.043	37	213	0.9962	3.09	0.5	9.6	6
6	0.19	0.26	12.4	0.048	50	147	0.9972	3.3	0.36	8.9	6
6.6	0.38	0.15	4.6	0.044	25	78	0.9931	3.11	0.38	10.2	6
7.4	0.2	0.36	1.2	0.038	44	111	0.9926	3.36	0.34	9.9	6
6.8	0.22	0.24	4.9	0.092	30	123	0.9951	3.03	0.46	8.6	6
6	0.19	0.26	12.4	0.048	50	147	0.9972	3.3	0.36	8.9	6
7	0.47	0.07	1.1	0.035	17	151	0.991	3.02	0.34	10.5	5
6.6	0.38	0.15	4.6	0.044	25	78	0.9931	3.11	0.38	10.2	6
7.2	0.24	0.27	1.4	0.038	31	122	0.9927	3.15	0.46	10.3	6
6.2	0.35	0.03	1.2	0.064	29	120	0.9934	3.22	0.54	9.1	5
6.4	0.26	0.24	6.4	0.04	27	124	0.9903	3.22	0.49	12.6	7
6.7	0.25	0.13	1.2	0.041	81	174	0.992	3.14	0.42	9.8	5
6.7	0.23	0.31	2.1	0.046	30	96	0.9926	3.33	0.64	10.7	8
7.4	0.24	0.29	10.1	0.05	21	105	0.9962	3.13	0.35	9.5	5
6.2	0.27	0.43	7.8	0.056	48	244	0.9956	3.1	0.51	9	6
6.8	0.3	0.23	4.6	0.061	50.5	238.5	0.9958	3.32	0.6	9.5	5
6	0.27	0.28	4.8	0.063	31	201	0.9964	3.69	0.71	10	5
8.6	0.23	0.46	1	0.054	9	72	0.9941	2.95	0.49	9.1	6
6.7	0.23	0.31	2.1	0.046	30	96	0.9926	3.33	0.64	10.7	8
7.4	0.24	0.29	10.1	0.05	21	105	0.9962	3.13	0.35	9.5	5
7.1	0.18	0.36	1.4	0.043	31	87	0.9898	3.26	0.37	12.7	7
7	0.32	0.34	1.3	0.042	20	69	0.9912	3.31	0.65	12	7
7.4	0.18	0.3	8.8	0.064	26	103	0.9961	2.94	0.56	9.3	5
6.7	0.54	0.28	5.4	0.06	21	105	0.9949	3.27	0.37	9	5
6.8	0.22	0.31	1.4	0.053	34	114	0.9929	3.39	0.77	10.6	6
7.1	0.2	0.34	16	0.05	51	166	0.9985	3.21	0.6	9.2	6
7.1	0.34	0.2	6.1	0.063	47	164	0.9946	3.17	0.42	10	5
7.3	0.22	0.3	8.2	0.047	42	207	0.9966	3.33	0.46	9.5	6
7.1	0.43	0.61	11.8	0.045	54	155	0.9974	3.11	0.45	8.7	5
7.1	0.44	0.62	11.8	0.044	52	152	0.9975	3.12	0.46	8.7	6
7.2	0.39	0.63	11	0.044	55	156	0.9974	3.09	0.44	8.7	6
6.8	0.25	0.31	13.3	0.05	69	202	0.9972	3.22	0.48	9.7	6
7.1	0.43	0.61	11.8	0.045	54	155	0.9974	3.11	0.45	8.7	5
7.1	0.44	0.62	11.8	0.044	52	152	0.9975	3.12	0.46	8.7	6
7.2	0.39	0.63	11	0.044	55	156	0.9974	3.09	0.44	8.7	6
6.1	0.27	0.43	7.5	0.049	65	243	0.9957	3.12	0.47	9	5
6.9	0.24	0.33	1.7	0.035	47	136	0.99	3.26	0.4	12.6	7
6.9	0.21	0.33	1.8	0.034	48	136	0.9899	3.25	0.41	12.6	7
7.5	0.17	0.32	1.7	0.04	51	148	0.9916	3.21	0.44	11.5	7
7.1	0.26	0.29	12.4	0.044	62	240	0.9969	3.04	0.42	9.2	6
6	0.34	0.66	15.9	0.046	26	164	0.9979	3.14	0.5	8.8	6
8.6	0.265	0.36	1.2	0.034	15	80	0.9913	2.95	0.36	11.4	7
9.8	0.36	0.46	10.5	0.038	4	83	0.9956	2.89	0.3	10.1	4
6	0.34	0.66	15.9	0.046	26	164	0.9979	3.14	0.5	8.8	6
7.4	0.25	0.37	13.5	0.06	52	192	0.9975	3	0.44	9.1	5
7.1	0.12	0.32	9.6	0.054	64	162	0.9962	3.4	0.41	9.4	5
6	0.21	0.24	12.1	0.05	55	164	0.997	3.34	0.39	9.4	5
7.5	0.305	0.4	18.9	0.059	44	170	1	2.99	0.46	9	5
7.4	0.25	0.37	13.5	0.06	52	192	0.9975	3	0.44	9.1	5
7.3	0.13	0.32	14.4	0.051	34	109	0.9974	3.2	0.35	9.2	6
7.1	0.12	0.32	9.6	0.054	64	162	0.9962	3.4	0.41	9.4	5
7.1	0.23	0.35	16.5	0.04	60	171	0.999	3.16	0.59	9.1	6
7.1	0.23	0.35	16.5	0.04	60	171	0.999	3.16	0.59	9.1	6
6.9	0.33	0.28	1.3	0.051	37	187	0.9927	3.27	0.6	10.3	5
6.5	0.17	0.54	8.5	0.082	64	163	0.9959	2.89	0.39	8.8	6
7.2	0.27	0.46	18.75	0.052	45	255	1	3.04	0.52	8.9	5
7.2	0.31	0.5	13.3	0.056	68	195	0.9982	3.01	0.47	9.2	5
6.7	0.41	0.34	9.2	0.049	29	150	0.9968	3.22	0.51	9.1	5
6.7	0.41	0.34	9.2	0.049	29	150	0.9968	3.22	0.51	9.1	5
5.5	0.485	0	1.5	0.065	8	103	0.994	3.63	0.4	9.7	4
6	0.31	0.24	3.3	0.041	25	143	0.9914	3.31	0.44	11.3	6
7	0.14	0.4	1.7	0.035	16	85	0.9911	3.19	0.42	11.8	6
7.2	0.31	0.5	13.3	0.056	68	195	0.9982	3.01	0.47	9.2	5
7.3	0.32	0.48	13.3	0.06	57	196	0.9982	3.04	0.5	9.2	5
5.9	0.36	0.04	5.7	0.046	21	87	0.9934	3.22	0.51	10.2	5
7.8	0.24	0.32	12.2	0.054	42	138	0.9984	3.01	0.54	8.8	5
7.4	0.16	0.31	6.85	0.059	31	131	0.9952	3.29	0.34	9.7	5
6.9	0.19	0.28	5	0.058	14	146	0.9952	3.29	0.36	9.1	6
6.4	0.13	0.47	1.6	0.092	40	158	0.9928	3.21	0.36	9.8	6
6.7	0.19	0.36	1.1	0.026	63	143	0.9912	3.27	0.48	11	6
7.4	0.39	0.23	7	0.033	29	126	0.994	3.14	0.42	10.5	5
6.5	0.24	0.32	7.6	0.038	48	203	0.9958	3.45	0.54	9.7	7
6.1	0.3	0.56	2.8	0.044	47	179	0.9924	3.3	0.57	10.9	7
6.1	0.3	0.56	2.7	0.046	46	184	0.9924	3.31	0.57	10.9	6
5.7	0.26	0.25	10.4	0.02	7	57	0.994	3.39	0.37	10.6	5
6.5	0.24	0.32	7.6	0.038	48	203	0.9958	3.45	0.54	9.7	7
6.5	0.425	0.4	13.1	0.038	59	241	0.9979	3.23	0.57	9	5
6.6	0.24	0.27	15.8	0.035	46	188	0.9982	3.24	0.51	9.2	5
6.8	0.27	0.22	8.1	0.034	55	203	0.9961	3.19	0.52	8.9	5
6.7	0.27	0.31	15.7	0.036	44	179	0.9979	3.26	0.56	9.6	5
8.2	0.23	0.4	1.2	0.027	36	121	0.992	3.12	0.38	10.7	6
7.1	0.37	0.67	10.5	0.045	49	155	0.9975	3.16	0.44	8.7	5
6.8	0.19	0.36	1.9	0.035	30	96	0.9917	3.15	0.54	10.8	7
8.1	0.28	0.39	1.9	0.029	18	79	0.9923	3.23	0.52	11.8	6
6.3	0.31	0.34	2.2	0.045	20	77	0.9927	3.3	0.43	10.2	5
7.1	0.37	0.67	10.5	0.045	49	155	0.9975	3.16	0.44	8.7	5
7.9	0.21	0.4	1.2	0.039	38	107	0.992	3.21	0.54	10.8	6
8.5	0.21	0.41	4.3	0.036	24	99	0.9947	3.18	0.53	9.7	6
8.1	0.2	0.4	2	0.037	19	87	0.9921	3.12	0.54	11.2	6
6.3	0.255	0.37	1.1	0.04	37	114	0.9905	3	0.39	10.9	6
5.6	0.16	0.27	1.4	0.044	53	168	0.9918	3.28	0.37	10.1	6
6.4	0.595	0.14	5.2	0.058	15	97	0.9951	3.38	0.36	9	4
6.3	0.34	0.33	4.6	0.034	19	80	0.9917	3.38	0.58	12	7
6.9	0.25	0.3	4.1	0.054	23	116	0.994	2.99	0.38	9.4	6
7.9	0.22	0.38	8	0.043	46	152	0.9934	3.12	0.32	11.5	7
7.6	0.18	0.46	10.2	0.055	58	135	0.9968	3.14	0.43	9.9	6
6.9	0.25	0.3	4.1	0.054	23	116	0.994	2.99	0.38	9.4	6
7.2	0.18	0.41	1.2	0.048	41	97	0.9919	3.14	0.45	10.4	5
8.2	0.23	0.4	7.5	0.049	12	76	0.9966	3.06	0.84	9.7	6
7.4	0.24	0.42	14	0.066	48	198	0.9979	2.89	0.42	8.9	6
7.4	0.24	0.42	14	0.066	48	198	0.9979	2.89	0.42	8.9	6
6.1	0.32	0.24	1.5	0.036	38	124	0.9898	3.29	0.42	12.4	7
5.2	0.44	0.04	1.4	0.036	43	119	0.9894	3.36	0.33	12.1	8
5.2	0.44	0.04	1.4	0.036	43	119	0.9894	3.36	0.33	12.1	8
6.1	0.32	0.24	1.5	0.036	38	124	0.9898	3.29	0.42	12.4	7
6.4	0.22	0.56	14.5	0.055	27	159	0.998	2.98	0.4	9.1	5
6.3	0.36	0.3	4.8	0.049	14	85	0.9932	3.28	0.39	10.6	5
7.4	0.24	0.42	14	0.066	48	198	0.9979	2.89	0.42	8.9	6
6.7	0.24	0.35	13.1	0.05	64	205	0.997	3.15	0.5	9.5	5
7	0.23	0.36	13	0.051	72	177	0.9972	3.16	0.49	9.8	5
8.4	0.27	0.46	8.7	0.048	39	197	0.9974	3.14	0.59	9.6	6
6.7	0.46	0.18	2.4	0.034	25	98	0.9896	3.08	0.44	12.6	7
7.5	0.29	0.31	8.95	0.055	20	151	0.9968	3.08	0.54	9.3	5
9.8	0.42	0.48	9.85	0.034	5	110	0.9958	2.87	0.29	10	5
7.1	0.3	0.46	1.5	0.066	29	133	0.9906	3.12	0.54	12.7	6
7.9	0.19	0.45	1.5	0.045	17	96	0.9917	3.13	0.39	11	6
7.6	0.48	0.37	0.8	0.037	4	100	0.9902	3.03	0.39	11.4	4
6.3	0.22	0.43	4.55	0.038	31	130	0.9918	3.35	0.33	11.5	7
7.5	0.27	0.31	17.7	0.051	33	173	0.999	3.09	0.64	10.2	5
6.9	0.23	0.4	7.5	0.04	50	151	0.9927	3.11	0.27	11.4	6
7.2	0.32	0.47	5.1	0.044	19	65	0.991	3.03	0.41	12.6	4
5.9	0.23	0.3	12.9	0.054	57	170	0.9972	3.28	0.39	9.4	5
6	0.67	0.07	1.2	0.06	9	108	0.9931	3.11	0.35	8.7	4
6.4	0.25	0.32	5.5	0.049	41	176	0.995	3.19	0.68	9.2	6
6.4	0.33	0.31	5.5	0.048	42	173	0.9951	3.19	0.66	9.3	6
7.1	0.34	0.15	1.2	0.053	61	183	0.9936	3.09	0.43	9.2	5
6.8	0.28	0.4	22	0.048	48	167	1.001	2.93	0.5	8.7	5
6.9	0.27	0.4	14	0.05	64	227	0.9979	3.18	0.58	9.6	6
6.8	0.26	0.56	11.9	0.043	64	226	0.997	3.02	0.63	9.3	5
6.8	0.29	0.56	11.9	0.043	66	230	0.9972	3.02	0.63	9.3	5
6.7	0.24	0.41	9.4	0.04	49	166	0.9954	3.12	0.61	9.9	6
5.9	0.3	0.23	4.2	0.038	42	119	0.9924	3.15	0.5	11	5
6.8	0.53	0.35	3.8	0.034	26	109	0.9906	3.26	0.57	12.7	8
6.5	0.28	0.28	8.5	0.047	54	210	0.9962	3.09	0.54	8.9	4
6.6	0.28	0.28	8.5	0.052	55	211	0.9962	3.09	0.55	8.9	6
6.8	0.28	0.4	22	0.048	48	167	1.001	2.93	0.5	8.7	5
6.8	0.28	0.36	8	0.045	28	123	0.9928	3.02	0.37	11.4	6
6.6	0.15	0.34	5.1	0.055	34	125	0.9942	3.36	0.42	9.6	5
6.4	0.29	0.44	3.6	0.2	75	181	0.9942	3.02	0.41	9.1	5
6.4	0.3	0.45	3.5	0.197	76	180	0.9942	3.02	0.39	9.1	6
6.4	0.29	0.44	3.6	0.197	75	183	0.9942	3.01	0.38	9.1	5
6.8	0.26	0.24	7.8	0.052	54	214	0.9961	3.13	0.47	8.9	5
7.1	0.32	0.24	13.1	0.05	52	204	0.998	3.1	0.49	8.8	5
6.8	0.26	0.24	7.8	0.052	54	214	0.9961	3.13	0.47	8.9	5
6.8	0.27	0.26	16.1	0.049	55	196	0.9984	3.15	0.5	9.3	5
7.1	0.32	0.24	13.1	0.05	52	204	0.998	3.1	0.49	8.8	5
6.9	0.54	0.32	13.2	0.05	53	236	0.9973	3.2	0.5	9.6	5
6.8	0.26	0.34	13.9	0.034	39	134	0.9949	3.33	0.53	12	6
5.8	0.28	0.35	2.3	0.053	36	114	0.9924	3.28	0.5	10.2	4
6.4	0.21	0.5	11.6	0.042	45	153	0.9972	3.15	0.43	8.8	5
7	0.16	0.32	8.3	0.045	38	126	0.9958	3.21	0.34	9.2	5
10.2	0.44	0.88	6.2	0.049	20	124	0.9968	2.99	0.51	9.9	4
6.8	0.57	0.29	2.2	0.04	15	77	0.9938	3.32	0.74	10.2	5
6.1	0.4	0.31	0.9	0.048	23	170	0.993	3.22	0.77	9.5	6
5.6	0.245	0.25	9.7	0.032	12	68	0.994	3.31	0.34	10.5	5
6.8	0.18	0.38	1.4	0.038	35	111	0.9918	3.32	0.59	11.2	7
7	0.16	0.32	8.3	0.045	38	126	0.9958	3.21	0.34	9.2	5
6.7	0.13	0.29	5.3	0.051	31	122	0.9944	3.44	0.37	9.7	6
6.2	0.25	0.25	1.4	0.03	35	105	0.9912	3.3	0.44	11.1	7
5.8	0.26	0.24	9.2	0.044	55	152	0.9961	3.31	0.38	9.4	5
7.5	0.27	0.36	7	0.036	45	164	0.9939	3.03	0.33	11	5
5.8	0.26	0.24	9.2	0.044	55	152	0.9961	3.31	0.38	9.4	5
5.7	0.28	0.24	17.5	0.044	60	167	0.9989	3.31	0.44	9.4	5
7.5	0.23	0.36	7	0.036	43	161	0.9938	3.04	0.32	11	5
7.5	0.27	0.36	7	0.036	45	164	0.9939	3.03	0.33	11	5
7.2	0.685	0.21	9.5	0.07	33	172	0.9971	3	0.55	9.1	6
6.2	0.25	0.25	1.4	0.03	35	105	0.9912	3.3	0.44	11.1	7
6.5	0.19	0.3	0.8	0.043	33	144	0.9936	3.42	0.39	9.1	6
6.3	0.495	0.22	1.8	0.046	31	140	0.9929	3.39	0.54	10.4	6
7.1	0.24	0.41	17.8	0.046	39	145	0.9998	3.32	0.39	8.7	5
6.4	0.17	0.32	2.4	0.048	41	200	0.9938	3.5	0.5	9.7	6
7.1	0.25	0.32	10.3	0.041	66	272	0.9969	3.17	0.52	9.1	6
6.4	0.17	0.32	2.4	0.048	41	200	0.9938	3.5	0.5	9.7	6
7.1	0.24	0.41	17.8	0.046	39	145	0.9998	3.32	0.39	8.7	5
6.8	0.64	0.08	9.7	0.062	26	142	0.9972	3.37	0.46	8.9	4
8.3	0.28	0.4	7.8	0.041	38	194	0.9976	3.34	0.51	9.6	6
8.2	0.27	0.39	7.8	0.039	49	208	0.9976	3.31	0.51	9.5	6
7.2	0.23	0.38	14.3	0.058	55	194	0.9979	3.09	0.44	9	6
7.2	0.23	0.38	14.3	0.058	55	194	0.9979	3.09	0.44	9	6
7.2	0.23	0.38	14.3	0.058	55	194	0.9979	3.09	0.44	9	6
7.2	0.23	0.38	14.3	0.058	55	194	0.9979	3.09	0.44	9	6
6.8	0.52	0.32	13.2	0.044	54	221	0.9972	3.27	0.5	9.6	6
7	0.26	0.59	1.4	0.037	40	120	0.9918	3.34	0.41	11.1	7
6.2	0.25	0.21	15.55	0.039	28	159	0.9982	3.48	0.64	9.6	6
7.3	0.32	0.23	13.7	0.05	49	197	0.9985	3.2	0.46	8.7	5
7.7	0.31	0.26	7.8	0.031	23	90	0.9944	3.13	0.5	10.4	5
7.1	0.21	0.37	2.4	0.026	23	100	0.9903	3.15	0.38	11.4	7
6.8	0.24	0.34	2.7	0.047	64.5	218.5	0.9934	3.3	0.58	9.7	6
6.9	0.4	0.56	11.2	0.043	40	142	0.9975	3.14	0.46	8.7	5
6.1	0.18	0.36	2	0.038	20	249.5	0.9923	3.37	0.79	11.3	6
6.8	0.21	0.27	2.1	0.03	26	139	0.99	3.16	0.61	12.6	7
5.8	0.2	0.27	1.4	0.031	12	77	0.9905	3.25	0.36	10.9	7
5.6	0.19	0.26	1.4	0.03	12	76	0.9905	3.25	0.37	10.9	7
6.1	0.41	0.14	10.4	0.037	18	119	0.996	3.38	0.45	10	5
5.9	0.21	0.28	4.6	0.053	40	199	0.9964	3.72	0.7	10	4
8.5	0.26	0.21	16.2	0.074	41	197	0.998	3.02	0.5	9.8	3
6.9	0.4	0.56	11.2	0.043	40	142	0.9975	3.14	0.46	8.7	5
5.8	0.24	0.44	3.5	0.029	5	109	0.9913	3.53	0.43	11.7	3
5.8	0.24	0.39	1.5	0.054	37	158	0.9932	3.21	0.52	9.3	6
6.7	0.26	0.39	1.1	0.04	45	147	0.9935	3.32	0.58	9.6	8
6.3	0.35	0.3	5.7	0.035	8	97	0.9927	3.27	0.41	11	7
6.3	0.35	0.3	5.7	0.035	8	97	0.9927	3.27	0.41	11	7
6.4	0.23	0.39	1.8	0.032	23	118	0.9912	3.32	0.5	11.8	6
5.8	0.36	0.38	0.9	0.037	3	75	0.9904	3.28	0.34	11.4	4
6.9	0.115	0.35	5.4	0.048	36	108	0.9939	3.32	0.42	10.2	6
6.9	0.29	0.4	19.45	0.043	36	156	0.9996	2.93	0.47	8.9	5
6.9	0.28	0.4	8.2	0.036	15	95	0.9944	3.17	0.33	10.2	5
7.2	0.29	0.4	13.6	0.045	66	231	0.9977	3.08	0.59	9.6	6
6.2	0.24	0.35	1.2	0.038	22	167	0.9912	3.1	0.48	10.6	6
6.9	0.29	0.4	19.45	0.043	36	156	0.9996	2.93	0.47	8.9	5
6.9	0.32	0.26	8.3	0.053	32	180	0.9965	3.25	0.51	9.2	6
5.3	0.58	0.07	6.9	0.043	34	149	0.9944	3.34	0.57	9.7	5
5.3	0.585	0.07	7.1	0.044	34	145	0.9945	3.34	0.57	9.7	6
5.4	0.59	0.07	7	0.045	36	147	0.9944	3.34	0.57	9.7	6
6.9	0.32	0.26	8.3	0.053	32	180	0.9965	3.25	0.51	9.2	6
5.2	0.6	0.07	7	0.044	33	147	0.9944	3.33	0.58	9.7	5
5.8	0.25	0.26	13.1	0.051	44	148	0.9972	3.29	0.38	9.3	5
6.6	0.58	0.3	5.1	0.057	30	123	0.9949	3.24	0.38	9	5
7	0.29	0.54	10.7	0.046	59	234	0.9966	3.05	0.61	9.5	5
6.6	0.19	0.41	8.9	0.046	51	169	0.9954	3.14	0.57	9.8	6
6.7	0.2	0.41	9.1	0.044	50	166	0.9954	3.14	0.58	9.8	6
7.7	0.26	0.4	1.1	0.042	9	60	0.9915	2.89	0.5	10.6	5
6.8	0.32	0.34	1.2	0.044	14	67	0.9919	3.05	0.47	10.6	4
7	0.3	0.49	4.7	0.036	17	105	0.9916	3.26	0.68	12.4	7
7	0.24	0.36	2.8	0.034	22	112	0.99	3.19	0.38	12.6	8
6.1	0.31	0.58	5	0.039	36	114	0.9909	3.3	0.6	12.3	8
6.8	0.44	0.37	5.1	0.047	46	201	0.9938	3.08	0.65	10.5	4
6.7	0.34	0.3	15.6	0.054	51	196	0.9982	3.19	0.49	9.3	5
7.1	0.35	0.24	15.4	0.055	46	198	0.9988	3.12	0.49	8.8	5
7.3	0.32	0.25	7.2	0.056	47	180	0.9961	3.08	0.47	8.8	5
6.5	0.28	0.33	15.7	0.053	51	190	0.9978	3.22	0.51	9.7	6
7.2	0.23	0.39	14.2	0.058	49	192	0.9979	2.98	0.48	9	7
7.2	0.23	0.39	14.2	0.058	49	192	0.9979	2.98	0.48	9	7
7.2	0.23	0.39	14.2	0.058	49	192	0.9979	2.98	0.48	9	7
7.2	0.23	0.39	14.2	0.058	49	192	0.9979	2.98	0.48	9	7
5.9	0.15	0.31	5.8	0.041	53	155	0.9945	3.52	0.46	10.5	6
7.4	0.28	0.42	19.8	0.066	53	195	1	2.96	0.44	9.1	5
6.2	0.28	0.22	7.3	0.041	26	157	0.9957	3.44	0.64	9.8	7
9.1	0.59	0.38	1.6	0.066	34	182	0.9968	3.23	0.38	8.5	3
6.3	0.33	0.27	1.2	0.046	34	175	0.9934	3.37	0.54	9.4	6
8.3	0.39	0.7	10.6	0.045	33	169	0.9976	3.09	0.57	9.4	5
7.2	0.19	0.46	3.8	0.041	82	187	0.9932	3.19	0.6	11.2	7
7.5	0.17	0.44	11.3	0.046	65	146	0.997	3.17	0.45	10	6
6.7	0.17	0.5	2.1	0.043	27	122	0.9923	3.15	0.45	10.3	6
6.1	0.41	0	1.6	0.063	36	87	0.9914	3.27	0.67	10.8	6
8.3	0.2	0.35	0.9	0.05	12	74	0.992	3.13	0.38	10.5	6
6.1	0.41	0	1.6	0.063	36	87	0.9914	3.27	0.67	10.8	6
6	0.29	0.21	1.3	0.055	42	168	0.9914	3.32	0.43	11.1	6
7.3	0.41	0.24	6.8	0.057	41	163	0.9949	3.2	0.41	9.9	6
7.3	0.41	0.24	6.8	0.057	41	163	0.9949	3.2	0.41	9.9	6
7.2	0.43	0.24	6.7	0.058	40	163	0.995	3.2	0.41	9.9	5
7.3	0.4	0.24	6.7	0.058	41	166	0.995	3.2	0.41	9.9	6
6.2	0.33	0.27	4.9	0.036	30	134	0.9927	3.2	0.42	10.4	7
6.2	0.31	0.26	4.8	0.037	36	148	0.9928	3.21	0.41	10.4	6
6.1	0.36	0.27	2.1	0.035	16	100	0.9917	3.4	0.71	11.5	7
5	0.55	0.14	8.3	0.032	35	164	0.9918	3.53	0.51	12.5	8
7.8	0.25	0.41	3.7	0.042	37	149	0.9954	3.36	0.45	10	6
5.7	0.36	0.21	6.7	0.038	51	166	0.9941	3.29	0.63	10	6
5.8	0.34	0.21	6.6	0.04	50	167	0.9941	3.29	0.62	10	5
6.8	0.28	0.6	1.1	0.132	42	127	0.9934	3.09	0.44	9.1	6
6.8	0.25	0.34	4.7	0.031	34	134	0.9927	3.21	0.38	10.6	6
6.6	0.24	0.35	7.7	0.031	36	135	0.9938	3.19	0.37	10.5	5
5.9	0.3	0.47	7.85	0.03	19	133	0.9933	3.52	0.43	11.5	7
6.1	0.125	0.25	3.3	0.04	10	69	0.9934	3.54	0.59	10.1	6
6	0.1	0.24	1.1	0.041	15	65	0.9927	3.61	0.61	10.3	7
6.6	0.24	0.35	7.7	0.031	36	135	0.9938	3.19	0.37	10.5	5
6.8	0.25	0.34	4.7	0.031	34	134	0.9927	3.21	0.38	10.6	6
6.8	0.28	0.44	9.3	0.031	35	137	0.9946	3.16	0.36	10.4	6
8.3	0.41	0.51	2	0.046	11	207	0.993	3.02	0.55	11.4	5
7.5	0.27	0.31	5.8	0.057	131	313	0.9946	3.18	0.59	10.5	5
7.9	0.26	0.41	15.15	0.04	38	216	0.9976	2.96	0.6	10	6
6.4	0.34	0.23	6.3	0.039	37	143	0.9944	3.19	0.65	10	6
6.5	0.28	0.35	15.4	0.042	55	195	0.9978	3.23	0.5	9.6	6
7.2	0.21	0.41	1.3	0.036	33	85	0.992	3.17	0.51	10.4	5
6.4	0.32	0.35	4.8	0.03	34	101	0.9912	3.36	0.6	12.5	8
6.8	0.24	0.34	4.6	0.032	37	135	0.9927	3.2	0.39	10.6	5
6.3	0.23	0.3	1.8	0.033	16	91	0.9906	3.28	0.4	11.8	6
6.5	0.28	0.34	9.9	0.038	30	133	0.9954	3.11	0.44	9.8	5
5.6	0.26	0.26	5.7	0.031	12	80	0.9923	3.25	0.38	10.8	5
6.3	0.23	0.3	1.8	0.033	16	91	0.9906	3.28	0.4	11.8	6
6.3	0.23	0.33	1.5	0.036	15	105	0.991	3.32	0.42	11.2	6
5.8	0.27	0.27	12.3	0.045	55	170	0.9972	3.28	0.42	9.3	6
5.9	0.26	0.4	1.3	0.047	12	139	0.9945	3.45	0.53	10.4	5
6.6	0.18	0.35	1.5	0.049	49	141	0.9934	3.43	0.85	10.2	7
7.4	0.2	0.43	7.8	0.045	27	153	0.9964	3.19	0.55	9	7
8	0.24	0.36	1.5	0.047	17	129	0.9948	3.2	0.54	10	6
6.4	0.26	0.42	9.7	0.044	30	140	0.9962	3.18	0.47	9.1	6
5.4	0.31	0.47	3	0.053	46	144	0.9931	3.29	0.76	10	5
5.4	0.29	0.47	3	0.052	47	145	0.993	3.29	0.75	10	6
7.1	0.145	0.33	4.6	0.05	33	131	0.9942	3.28	0.4	9.6	6
5.6	0.34	0.1	1.3	0.031	20	68	0.9906	3.36	0.51	11.2	7
6.7	0.19	0.41	15.6	0.056	75	155	0.9995	3.2	0.44	8.8	6
7.8	0.18	0.46	13.6	0.052	38	118	0.998	3.15	0.5	10	6
7.6	0.17	0.45	11.2	0.054	56	137	0.997	3.15	0.47	10	5
6.3	0.12	0.36	2.1	0.044	47	146	0.9914	3.27	0.74	11.4	7
7.3	0.33	0.4	6.85	0.038	32	138	0.992	3.03	0.3	11.9	7
5.5	0.335	0.3	2.5	0.071	27	128	0.9924	3.14	0.51	9.6	6
7.3	0.33	0.4	6.85	0.038	32	138	0.992	3.03	0.3	11.9	7
5.8	0.4	0.42	4.4	0.047	38.5	245	0.9937	3.25	0.57	9.6	6
7.3	0.22	0.37	14.3	0.063	48	191	0.9978	2.89	0.38	9	6
7.3	0.22	0.37	14.3	0.063	48	191	0.9978	2.89	0.38	9	6
6.1	0.36	0.33	1.1	0.05	24	169	0.9927	3.15	0.78	9.5	6
10	0.2	0.39	1.4	0.05	19	152	0.994	3	0.42	10.4	6
6.9	0.24	0.34	4.7	0.04	43	161	0.9935	3.2	0.59	10.6	6
6.4	0.24	0.32	14.9	0.047	54	162	0.9968	3.28	0.5	10.2	6
7.1	0.365	0.14	1.2	0.055	24	84	0.9941	3.15	0.43	8.9	5
6.8	0.15	0.3	5.3	0.05	40	127	0.9942	3.4	0.39	9.7	6
7.3	0.22	0.37	14.3	0.063	48	191	0.9978	2.89	0.38	9	6
6.8	0.16	0.4	2.3	0.037	18	102	0.9923	3.49	0.42	11.4	7
6	0.26	0.32	3.5	0.028	29	113	0.9912	3.4	0.71	12.3	7
6	0.18	0.27	1.5	0.089	40	143	0.9923	3.49	0.62	10.8	6
6.9	0.33	0.21	1	0.053	39	148	0.9927	3.12	0.45	9.4	6
7.7	0.29	0.48	2.3	0.049	36	178	0.9931	3.17	0.64	10.6	6
7.1	0.39	0.35	12.5	0.044	26	72	0.9941	3.17	0.29	11.6	5
6.9	0.33	0.21	1	0.053	39	148	0.9927	3.12	0.45	9.4	6
7.7	0.29	0.48	2.3	0.049	36	178	0.9931	3.17	0.64	10.6	6
6.6	0.905	0.19	0.8	0.048	17	204	0.9934	3.34	0.56	10	5
7.2	0.27	0.27	2.4	0.048	30	149	0.9936	3.1	0.51	9.2	6
5.1	0.33	0.22	1.6	0.027	18	89	0.9893	3.51	0.38	12.5	7
5.1	0.33	0.22	1.6	0.027	18	89	0.9893	3.51	0.38	12.5	7
6.4	0.31	0.28	1.5	0.037	12	119	0.9919	3.32	0.51	10.4	7
7.3	0.2	0.44	1.4	0.045	21	98	0.9924	3.15	0.46	10	7
5.7	0.32	0.5	2.6	0.049	17	155	0.9927	3.22	0.64	10	6
6.4	0.31	0.28	1.5	0.037	12	119	0.9919	3.32	0.51	10.4	7
7.3	0.2	0.44	1.4	0.045	21	98	0.9924	3.15	0.46	10	7
7.2	0.28	0.26	12.5	0.046	48	179	0.9975	3.1	0.52	9	6
7.5	0.35	0.28	9.6	0.051	26	157	0.9969	3.12	0.53	9.2	6
7.2	0.27	0.27	2.4	0.048	30	149	0.9936	3.1	0.51	9.2	6
6	0.36	0.39	3.2	0.027	20	125	0.991	3.38	0.39	11.3	7
5.1	0.33	0.22	1.6	0.027	18	89	0.9893	3.51	0.38	12.5	7
5	0.17	0.56	1.5	0.026	24	115	0.9906	3.48	0.39	10.8	7
6.3	0.39	0.35	5.9	0.04	82.5	260	0.9941	3.12	0.66	10.1	5
6.7	0.21	0.32	5.4	0.047	29	140	0.995	3.39	0.46	9.7	6
7	0.3	0.38	14.9	0.032	60	181	0.9983	3.18	0.61	9.3	7
7	0.3	0.38	14.9	0.032	60	181	0.9983	3.18	0.61	9.3	7
6.5	0.36	0.32	1.1	0.031	13	66	0.9916	3.1	0.46	10.6	5
6.1	0.55	0.15	9.8	0.031	19	125	0.9957	3.36	0.47	10.2	6
7.3	0.24	0.43	2	0.021	20	69	0.99	3.08	0.56	12.2	6
6.8	0.37	0.51	11.8	0.044	62	163	0.9976	3.19	0.44	8.8	5
6.8	0.27	0.12	1.3	0.04	87	168	0.992	3.18	0.41	10	5
8.2	0.28	0.42	1.8	0.031	30	93	0.9917	3.09	0.39	11.4	5
6.3	0.2	0.4	1.5	0.037	35	107	0.9917	3.46	0.5	11.4	6
5.9	0.26	0.27	18.2	0.048	52	168	0.9993	3.35	0.44	9.4	5
6.4	0.19	0.42	2.9	0.032	32	83	0.9908	3.3	0.41	11.7	6
6.3	0.2	0.4	1.5	0.037	35	107	0.9917	3.46	0.5	11.4	6
6.8	0.37	0.51	11.8	0.044	62	163	0.9976	3.19	0.44	8.8	5
6.1	0.35	0.07	1.4	0.069	22	108	0.9934	3.23	0.52	9.2	5
7.1	0.27	0.31	18.2	0.046	55	252	1	3.07	0.56	8.7	5
6.8	0.22	0.31	6.3	0.035	33	170	0.9918	3.24	0.66	12.6	6
6.8	0.27	0.12	1.3	0.04	87	168	0.992	3.18	0.41	10	5
5.8	0.28	0.34	4	0.031	40	99	0.9896	3.39	0.39	12.8	7
6.9	0.49	0.24	1.2	0.049	13	125	0.9932	3.17	0.51	9.4	5
6.3	0.14	0.39	1.2	0.044	26	116	0.992	3.26	0.53	10.3	6
8.2	0.28	0.42	1.8	0.031	30	93	0.9917	3.09	0.39	11.4	5
7.2	0.25	0.39	18.95	0.038	42	155	0.9999	2.97	0.47	9	6
7.3	0.28	0.36	12.7	0.04	38	140	0.998	3.3	0.79	9.6	6
7.2	0.19	0.39	1.2	0.036	32	85	0.9918	3.16	0.5	10.5	5
7.2	0.19	0.39	1.2	0.036	32	85	0.9918	3.16	0.5	10.5	5
7.2	0.25	0.39	18.95	0.038	42	155	0.9999	2.97	0.47	9	6
7.3	0.28	0.36	12.7	0.04	38	140	0.998	3.3	0.79	9.6	6
7.4	0.21	0.27	1.2	0.041	27	99	0.9927	3.19	0.33	9.8	6
6.8	0.26	0.22	7.7	0.047	57	210	0.9959	3.1	0.47	9	5
7.4	0.21	0.27	1.2	0.041	27	99	0.9927	3.19	0.33	9.8	6
7.4	0.31	0.28	1.6	0.05	33	137	0.9929	3.31	0.56	10.5	6
7	0.22	0.31	2.7	0.03	41	136	0.9898	3.16	0.37	12.7	7
7	0.21	0.28	8.7	0.045	37	222	0.9954	3.25	0.54	10.4	6
7	0.21	0.28	8.6	0.045	37	221	0.9954	3.25	0.54	10.4	6
7	0.21	0.28	8.6	0.045	37	221	0.9954	3.25	0.54	10.4	6
6.9	0.23	0.38	8.3	0.047	47	162	0.9954	3.34	0.52	10.5	7
7	0.21	0.28	8.7	0.045	37	222	0.9954	3.25	0.54	10.4	6
7	0.21	0.28	8.6	0.045	37	221	0.9954	3.25	0.54	10.4	6
6.8	0.29	0.5	13.3	0.053	48	194	0.9974	3.09	0.45	9.4	5
7.8	0.21	0.27	1.2	0.051	20	89	0.9936	3.06	0.46	9.1	5
7.1	0.31	0.47	13.6	0.056	54	197	0.9978	3.1	0.49	9.3	5
6.8	0.29	0.5	13.3	0.053	48	194	0.9974	3.09	0.45	9.4	5
6.4	0.34	0.1	1.1	0.048	19	84	0.9927	3.21	0.38	9.8	5
7.4	0.155	0.34	2.3	0.045	73.5	214	0.9934	3.18	0.61	9.9	7
7.2	0.55	0.09	1.5	0.108	16	151	0.9938	3.07	0.57	9.2	4
7	0.23	0.36	7.1	0.028	31	104	0.9922	3.35	0.47	12.1	8
6.9	0.2	0.37	6.2	0.027	24	97	0.992	3.38	0.49	12.2	7
6.1	0.28	0.32	2.5	0.042	23	218.5	0.9935	3.27	0.6	9.8	5
6.6	0.16	0.32	1.4	0.035	49	186	0.9906	3.35	0.64	12.4	8
7.4	0.155	0.34	2.3	0.045	73.5	214	0.9934	3.18	0.61	9.9	7
6.2	0.35	0.04	1.2	0.06	23	108	0.9934	3.26	0.54	9.2	5
6.7	0.22	0.37	1.6	0.028	24	102	0.9913	3.29	0.59	11.6	7
6.1	0.38	0.2	6.6	0.033	25	137	0.9938	3.3	0.69	10.4	6
6	0.25	0.28	2.2	0.026	54	126	0.9898	3.43	0.65	12.9	8
6.6	0.52	0.44	12.2	0.048	54	245	0.9975	3.26	0.54	9.3	6
6.9	0.24	0.36	20.8	0.031	40	139	0.9975	3.2	0.33	11	6
7.1	0.32	0.32	11	0.038	16	66	0.9937	3.24	0.4	11.5	3
5.8	0.28	0.27	2.6	0.054	30	156	0.9914	3.53	0.42	12.4	5
6.5	0.41	0.24	14	0.048	24	113	0.9982	3.44	0.53	9.8	6
6.5	0.41	0.24	14	0.048	24	113	0.9982	3.44	0.53	9.8	6
6.4	0.28	0.29	1.6	0.052	34	127	0.9929	3.48	0.56	10.5	7
7.2	0.6	0.2	9.9	0.07	21	174	0.9971	3.03	0.54	9.1	5
6.1	0.2	0.25	1.2	0.038	34	128	0.9921	3.24	0.44	10.1	5
5.9	0.46	0.14	2.7	0.042	27	160	0.9931	3.46	0.51	10.6	7
6	0.27	0.27	1.6	0.046	32	113	0.9924	3.41	0.51	10.5	7
6.4	0.28	0.29	1.6	0.052	34	127	0.9929	3.48	0.56	10.5	7
6.4	0.41	0.24	14	0.048	24	113	0.9982	3.44	0.53	9.8	6
6.3	0.23	0.31	1.5	0.022	11	82	0.9892	3.3	0.4	12.9	7
7.1	0.21	0.27	8.6	0.056	26	111	0.9956	2.95	0.52	9.5	5
6	0.37	0.32	1	0.053	31	218.5	0.9924	3.29	0.72	9.8	6
6.1	0.43	0.35	9.1	0.059	83	249	0.9971	3.37	0.5	8.5	5
7.1	0.21	0.27	8.6	0.056	26	111	0.9956	2.95	0.52	9.5	5
7	0.25	0.29	15.2	0.047	40	171	0.9982	3.22	0.45	9.3	5
5.9	0.25	0.19	12.4	0.047	50	162	0.9973	3.35	0.38	9.5	5
6.8	0.32	0.21	2.2	0.044	15	68	0.9932	3.17	0.39	9.4	6
7.2	0.39	0.62	11	0.047	66	178	0.9976	3.16	0.5	8.7	5
6.3	0.21	0.58	10	0.081	34	126	0.9962	2.95	0.46	8.9	5
7	0.14	0.32	9	0.039	54	141	0.9956	3.22	0.43	9.4	6
6.8	0.32	0.21	2.2	0.044	15	68	0.9932	3.17	0.39	9.4	6
7.2	0.39	0.62	11	0.047	66	178	0.9976	3.16	0.5	8.7	5
7.2	0.29	0.53	18.15	0.047	59	182	0.9992	3.09	0.52	9.6	5
8.6	0.37	0.7	12.15	0.039	21	158	0.9983	3	0.73	9.3	6
6.5	0.38	0.34	3.4	0.036	34	200	0.9937	3.14	0.76	10	5
6.6	0.24	0.29	2	0.023	19	86	0.99	3.25	0.45	12.5	6
7	0.17	0.31	4.8	0.034	34	132	0.9944	3.36	0.48	9.6	7
5.5	0.16	0.22	4.5	0.03	30	102	0.9938	3.24	0.36	9.4	6
7	0.24	0.51	11	0.029	55	227	0.9965	3.03	0.61	9.5	5
7.4	0.28	0.36	1.1	0.028	42	105	0.9893	2.99	0.39	12.4	7
7	0.22	0.28	1.5	0.037	29	115	0.9927	3.11	0.55	10.5	6
7.1	0.55	0.13	1.7	0.073	21	165	0.994	2.97	0.58	9.2	6
6.3	0.22	0.33	1.7	0.041	67	164	0.9928	3.32	0.56	10.4	6
6.7	0.47	0.34	8.9	0.043	31	172	0.9964	3.22	0.6	9.2	5
5.9	0.36	0.41	1.3	0.047	45	104	0.9917	3.33	0.51	10.6	6
5.8	0.25	0.24	13.3	0.044	41	137	0.9972	3.34	0.42	9.5	5
6.7	0.47	0.34	8.9	0.043	31	172	0.9964	3.22	0.6	9.2	5
6.2	0.37	0.3	6.6	0.346	79	200	0.9954	3.29	0.58	9.6	5
6.2	0.18	0.38	1.5	0.028	36	117	0.993	3.47	0.54	9.7	6
6	0.16	0.37	1.5	0.025	43	117	0.9928	3.46	0.51	9.7	6
6.6	0.34	0.28	1.3	0.035	32	90	0.9916	3.1	0.42	10.7	6
7.4	0.29	0.29	1.6	0.045	53	180	0.9936	3.34	0.68	10.5	6
7.4	0.26	0.31	7.6	0.047	52	177	0.9962	3.13	0.45	8.9	6
7	0.28	0.36	1	0.035	8	70	0.9899	3.09	0.46	12.1	6
7.1	0.23	0.39	1.6	0.032	12	65	0.9898	3.25	0.4	12.7	7
7.8	0.19	0.26	8.9	0.039	42	182	0.996	3.18	0.46	9.9	6
6.3	0.19	0.28	1.8	0.022	28	158	0.9907	3.2	0.64	11.4	6
6.8	0.2	0.38	4.7	0.04	27	103	0.994	3.37	0.58	10.7	6
5.7	0.44	0.13	7	0.025	28	173	0.9913	3.33	0.48	12.5	6
7.2	0.4	0.62	10.8	0.041	70	189	0.9976	3.08	0.49	8.6	4
6.8	0.23	0.32	1.6	0.026	43	147	0.9904	3.29	0.54	12.5	6
5.7	0.335	0.34	1	0.04	13	174	0.992	3.27	0.66	10	5
7.2	0.4	0.62	10.8	0.041	70	189	0.9976	3.08	0.49	8.6	4
7.2	0.28	0.54	16.7	0.045	54	200	0.999	3.08	0.49	9.5	6
6.8	0.19	0.58	14.2	0.038	51	164	0.9975	3.12	0.48	9.6	6
6.4	0.3	0.3	2.25	0.038	8	210	0.9937	3.2	0.62	9.9	6
6.5	0.3	0.29	2.25	0.037	8	210	0.9937	3.19	0.62	9.9	5
7.8	0.18	0.31	12.2	0.053	46	140	0.998	3.06	0.53	8.9	6
7.8	0.18	0.31	12.2	0.053	46	140	0.998	3.06	0.53	8.9	6
7.3	0.51	0.26	3.3	0.09	7	135	0.9944	3.01	0.52	8.8	5
6	0.24	0.27	1.9	0.048	40	170	0.9938	3.64	0.54	10	7
5.9	0.62	0.28	3.5	0.039	55	152	0.9907	3.44	0.44	12	6
6	0.24	0.27	1.9	0.048	40	170	0.9938	3.64	0.54	10	7
6.7	0.27	0.12	1.3	0.041	62	138	0.9921	3.21	0.42	10	6
7.8	0.34	0.35	1.8	0.042	8	167	0.9908	3.11	0.41	12.1	6
7.3	0.26	0.36	5.2	0.04	31	141	0.9931	3.16	0.59	11	6
7.4	0.36	0.33	1.4	0.025	27	55	0.9915	3.21	0.33	11.2	6
7.8	0.28	0.32	9	0.036	34	115	0.9952	3.17	0.39	10.3	7
6.1	0.31	0.26	2.2	0.051	28	167	0.9926	3.37	0.47	10.4	6
6.8	0.18	0.37	1.6	0.055	47	154	0.9934	3.08	0.45	9.1	5
7.4	0.15	0.42	1.7	0.045	49	154	0.992	3	0.6	10.4	6
5.9	0.13	0.28	1.9	0.05	20	78	0.9918	3.43	0.64	10.8	6
7.2	0.34	0.34	12.6	0.048	7	41	0.9942	3.19	0.4	11.7	5
7.9	0.19	0.26	2.1	0.039	8	143	0.9942	3.05	0.74	9.8	5
7.9	0.19	0.26	2.1	0.039	8	143	0.9942	3.05	0.74	9.8	5
6.9	0.25	0.4	1.3	0.038	22	101	0.9901	3.03	0.39	11.4	6
5.8	0.36	0.32	1.7	0.033	22	96	0.9898	3.03	0.38	11.2	6
5.6	0.35	0.37	1	0.038	6	72	0.9902	3.37	0.34	11.4	5
5.9	0.32	0.39	3.3	0.114	24	140	0.9934	3.09	0.45	9.2	6
7.2	0.31	0.46	5	0.04	3	29	0.9906	3.04	0.53	12.5	4
6.1	0.28	0.22	1.8	0.034	32	116	0.9898	3.36	0.44	12.6	6
5.2	0.36	0.02	1.6	0.031	24	104	0.9896	3.44	0.35	12.2	6
5.6	0.19	0.47	4.5	0.03	19	112	0.9922	3.56	0.45	11.2	6
6.4	0.1	0.35	4.9	0.048	31	103	0.9947	3.43	0.79	9.7	6
6.4	0.18	0.48	4	0.186	64	150	0.9945	3.06	0.4	9.3	5
7.4	0.25	0.36	13.2	0.067	53	178	0.9976	3.01	0.48	9	6
7.4	0.25	0.36	13.2	0.067	53	178	0.9976	3.01	0.48	9	6
7.4	0.25	0.36	13.2	0.067	53	178	0.9976	3.01	0.48	9	6
7.9	0.345	0.51	15.3	0.047	54	171	0.9987	3.09	0.51	9.1	5
7.9	0.345	0.51	15.3	0.047	54	171	0.9987	3.09	0.51	9.1	5
7.4	0.25	0.36	13.2	0.067	53	178	0.9976	3.01	0.48	9	6
6.1	0.24	0.3	1.5	0.045	22	61	0.992	3.31	0.54	10.4	5
6.8	0.25	0.24	4.55	0.053	41	211	0.9955	3.37	0.67	9.5	6
6.7	0.31	0.31	9.9	0.04	10	175	0.9953	3.46	0.55	11.4	4
7.2	0.46	0.65	10.4	0.05	76	192	0.9976	3.16	0.42	8.7	5
5.5	0.35	0.35	1.1	0.045	14	167	0.992	3.34	0.68	9.9	6
6.7	0.24	0.41	8.7	0.036	29	148	0.9952	3.22	0.62	9.9	6
6.8	0.28	0.17	13.9	0.047	49	162	0.9983	3.21	0.51	9	6
6.4	0.16	0.22	1.4	0.04	41	149	0.9933	3.49	0.58	10	6
6.3	0.26	0.24	7.2	0.039	38	172	0.9958	3.49	0.64	9.7	6
7.7	0.22	0.42	1.9	0.052	10	87	0.9922	3.3	0.49	11.8	6
6.5	0.18	0.31	1.7	0.044	30	127	0.9928	3.49	0.5	10.2	7
7.2	0.46	0.65	10.4	0.05	76	192	0.9976	3.16	0.42	8.7	5
7	0.3	0.51	13.6	0.05	40	168	0.9976	3.07	0.52	9.6	7
9.2	0.25	0.34	1.2	0.026	31	93	0.9916	2.93	0.37	11.3	7
7.8	0.28	0.34	1.6	0.028	32	118	0.9901	3	0.38	12.1	7
7	0.3	0.51	13.6	0.05	40	168	0.9976	3.07	0.52	9.6	7
7.8	0.28	0.34	1.6	0.028	32	118	0.9901	3	0.38	12.1	7
9.2	0.25	0.34	1.2	0.026	31	93	0.9916	2.93	0.37	11.3	7
8.4	0.35	0.71	12.2	0.046	22	160	0.9982	2.98	0.65	9.4	5
6.1	0.41	0.24	1.6	0.049	16	137	0.993	3.32	0.5	10.4	6
5.9	0.21	0.24	12.1	0.044	53	165	0.9969	3.25	0.39	9.5	5
7.2	0.34	0.44	4.2	0.047	51	144	0.991	3.01	0.76	12.3	6
6.7	0.21	0.42	9.1	0.049	31	150	0.9953	3.12	0.74	9.9	7
5.9	0.37	0.1	1.6	0.057	39	128	0.9924	3.24	0.48	10.1	5
7.7	0.34	0.27	8.8	0.063	39	184	0.9969	3.09	0.63	9.2	6
7.4	0.3	0.22	1.4	0.046	16	135	0.9928	3.08	0.77	10.4	7
6.8	0.51	0.3	4.2	0.066	38	165	0.9945	3.2	0.42	9.1	5
7.8	0.22	0.38	10.3	0.059	28	99	0.9967	3.12	0.47	10	6
7.2	0.35	0.34	12.4	0.051	6	37	0.9944	3.13	0.39	11.5	6
6	0.26	0.5	2.2	0.048	59	153	0.9928	3.08	0.61	9.8	5
6.1	0.26	0.51	2.2	0.05	61	154	0.9929	3.08	0.6	9.8	6
6.5	0.28	0.27	5.2	0.04	44	179	0.9948	3.19	0.69	9.4	6
7.4	0.41	0.66	10.8	0.051	77	194	0.9976	3.05	0.46	8.7	5
6.5	0.28	0.29	2.7	0.038	26	107	0.9912	3.32	0.41	11.6	7
6.7	0.34	0.54	16.3	0.047	44	181	0.9987	3.04	0.56	8.8	5
7.2	0.2	0.34	2.7	0.032	49	151	0.99	3.16	0.39	12.7	7
7.4	0.2	0.33	1.9	0.035	39	138	0.991	3.17	0.44	11.7	7
8.2	0.22	0.3	1.8	0.047	47	185	0.9933	3.13	0.5	10.2	6
8.2	0.23	0.29	1.8	0.047	47	187	0.9933	3.13	0.5	10.2	6
7.1	0.22	0.33	2.8	0.033	48	153	0.9899	3.15	0.38	12.7	7
6.5	0.28	0.29	2.7	0.038	26	107	0.9912	3.32	0.41	11.6	7
6	0.38	0.26	6	0.034	42	134	0.9912	3.38	0.38	12.3	7
7.4	0.41	0.66	10.8	0.051	77	194	0.9976	3.05	0.46	8.7	5
5.7	0.18	0.22	4.2	0.042	25	111	0.994	3.35	0.39	9.4	5
7.3	0.3	0.22	6.4	0.056	44	168	0.9947	3.13	0.35	10.1	6
7.4	0.24	0.22	10.7	0.042	26	81	0.9954	2.86	0.36	9.7	6
6.6	0.25	0.3	1.6	0.046	32	134	0.993	3.42	0.51	10.1	7
7.4	0.24	0.22	10.7	0.042	26	81	0.9954	2.86	0.36	9.7	6
7.4	0.26	0.3	7.9	0.049	38	157	0.9963	3.13	0.48	8.9	6
6.1	0.32	0.25	1.7	0.034	37	136	0.992	3.47	0.5	10.8	7
6.9	0.28	0.27	2.1	0.036	42	121	0.9926	3.42	0.49	10.8	7
7	0.23	0.33	5.8	0.04	25	136	0.995	3.19	0.58	9.5	6
7.1	0.31	0.5	14.5	0.059	6	148	0.9983	2.94	0.44	9.1	5
7.3	0.2	0.37	1.2	0.037	48	119	0.992	3.32	0.49	10.9	6
6.9	0.41	0.33	10.1	0.043	28	152	0.9968	3.2	0.52	9.4	5
6.4	0.45	0.07	1.1	0.03	10	131	0.9905	2.97	0.28	10.8	5
6.4	0.475	0.06	1	0.03	9	131	0.9904	2.97	0.29	10.8	5
6.3	0.27	0.38	0.9	0.051	7	140	0.9926	3.45	0.5	10.5	7
6.9	0.41	0.33	10.1	0.043	28	152	0.9968	3.2	0.52	9.4	5
7	0.29	0.37	4.9	0.034	26	127	0.9928	3.17	0.44	10.8	6
5.9	0.27	0.29	11.4	0.036	31	115	0.9949	3.35	0.48	10.5	8
6.9	0.19	0.4	1.4	0.036	14	55	0.9909	3.08	0.68	11.5	7
6.7	0.3	0.35	1.4	0.18	36	160	0.9937	3.11	0.54	9.4	6
7.2	0.24	0.4	1.4	0.045	31	106	0.9914	2.88	0.38	10.8	6
6.4	0.45	0.07	1.1	0.03	10	131	0.9905	2.97	0.28	10.8	5
6.4	0.475	0.06	1	0.03	9	131	0.9904	2.97	0.29	10.8	5
6.3	0.26	0.49	1.5	0.052	34	134	0.9924	2.99	0.61	9.8	6
6.3	0.26	0.49	1.5	0.052	34	134	0.9924	2.99	0.61	9.8	6
7.3	0.25	0.29	7.5	0.049	38	158	0.9965	3.43	0.38	9.6	5
7.3	0.25	0.29	7.5	0.049	38	158	0.9965	3.43	0.38	9.6	5
6.1	0.28	0.25	17.75	0.044	48	161	0.9993	3.34	0.48	9.5	5
7.4	0.37	0.35	5.7	0.061	12	94	0.9965	3.48	0.69	10.7	6
6.5	0.36	0.28	3.2	0.037	29	119	0.9908	3.25	0.65	12.4	8
7.4	0.24	0.4	4.3	0.032	9	95	0.992	3.09	0.39	11.1	6
7.5	0.23	0.68	11	0.047	37	133	0.9978	2.99	0.38	8.8	5
7.5	0.21	0.68	10.9	0.045	38	133	0.9978	3	0.36	8.7	5
7.5	0.21	0.68	10.9	0.045	38	133	0.9978	3	0.36	8.7	5
7.5	0.23	0.68	11	0.047	37	133	0.9978	2.99	0.38	8.8	5
7.8	0.32	0.33	2.4	0.037	18	101	0.9912	3.21	0.65	11.7	7
7.8	0.26	0.27	1.9	0.051	52	195	0.9928	3.23	0.5	10.9	6
7.7	0.24	0.27	1.8	0.051	52	190	0.9928	3.23	0.5	10.8	6
7.4	0.19	0.3	1.4	0.057	33	135	0.993	3.12	0.5	9.6	6
6.5	0.46	0.41	16.8	0.084	59	222	0.9993	3.18	0.58	9	5
6.5	0.26	0.43	8.9	0.083	50	171	0.9965	2.85	0.5	9	5
5.3	0.32	0.12	6.6	0.043	22	141	0.9937	3.36	0.6	10.4	6
7.2	0.24	0.34	1.1	0.045	3	64	0.9913	3.23	0.51	11.4	5
6	0.36	0.06	1.4	0.066	27	128	0.9934	3.26	0.55	9.3	5
6.2	0.24	0.29	13.3	0.039	49	130	0.9952	3.33	0.46	11	8
7.6	0.56	0.12	10.4	0.096	22	177	0.9983	3.32	0.45	9.1	4
7	0.32	0.24	6.2	0.048	31	228	0.9957	3.23	0.62	9.4	6
7	0.32	0.24	6.2	0.048	31	228	0.9957	3.23	0.62	9.4	6
5.8	0.31	0.33	1.2	0.036	23	99	0.9916	3.18	0.6	10.5	6
7	0.23	0.42	18.05	0.05	35	144	0.9999	3.22	0.42	8.8	5
7	0.23	0.42	18.05	0.05	35	144	0.9999	3.22	0.42	8.8	5
6.9	0.24	0.33	4.8	0.04	16	131	0.9936	3.26	0.64	10.7	6
6	0.29	0.2	12.6	0.045	45	187	0.9972	3.33	0.42	9.5	5
6.1	0.17	0.28	4.5	0.033	46	150	0.9933	3.43	0.49	10.9	6
5.9	0.14	0.25	4.5	0.027	34	140	0.9934	3.49	0.51	10.8	6
6.2	0.17	0.28	4.7	0.037	39	133	0.9931	3.41	0.46	10.8	7
7.4	0.28	0.25	11.9	0.053	25	148	0.9976	3.1	0.62	9.2	5
5.6	0.35	0.14	5	0.046	48	198	0.9937	3.3	0.71	10.3	5
5.8	0.335	0.14	5.8	0.046	49	197	0.9937	3.3	0.71	10.3	5
5.6	0.235	0.29	1.2	0.047	33	127	0.991	3.34	0.5	11	7
6.1	0.28	0.25	12.9	0.054	34	189	0.9979	3.25	0.43	9	4
6.3	0.21	0.33	13.9	0.046	68	179	0.9971	3.36	0.5	10.4	6
6.4	0.24	0.28	11.5	0.05	34	163	0.9969	3.31	0.45	9.5	5
6.4	0.24	0.29	11.4	0.051	32	166	0.9968	3.31	0.45	9.5	5
6.3	0.26	0.25	7.8	0.058	44	166	0.9961	3.24	0.41	9	5
6.5	0.33	0.72	1.1	0.061	7	151	0.993	3.09	0.57	9.5	4
7.4	0.105	0.34	12.2	0.05	57	146	0.9973	3.16	0.37	9	6
6	0.32	0.12	5.9	0.041	34	190	0.9944	3.16	0.72	10	5
7.1	0.26	0.34	14.4	0.067	35	189	0.9986	3.07	0.53	9.1	7
7.1	0.26	0.34	14.4	0.067	35	189	0.9986	3.07	0.53	9.1	7
7.1	0.26	0.34	14.4	0.067	35	189	0.9986	3.07	0.53	9.1	7
7.1	0.26	0.34	14.4	0.067	35	189	0.9986	3.07	0.53	9.1	7
5.9	0.24	0.26	12.3	0.053	34	134	0.9972	3.34	0.45	9.5	6
6.5	0.21	0.37	2.5	0.048	70	138	0.9917	3.33	0.75	11.4	7
7.7	0.27	0.35	5.3	0.03	30	117	0.992	3.11	0.42	12.2	6
9	0.27	0.35	4.9	0.028	27	95	0.9932	3.04	0.4	11.3	6
7.3	0.34	0.21	3.2	0.05	14	136	0.9936	3.25	0.44	10.2	5
6.6	0.27	0.25	3.1	0.052	41	188	0.9915	3.24	0.4	11.3	5
6.8	0.29	0.16	1.4	0.038	122.5	234.5	0.9922	3.15	0.47	10	4
7.1	0.28	0.26	1.9	0.049	12	86	0.9934	3.15	0.38	9.4	5
6.8	0.25	0.34	14	0.032	47	133	0.9952	3.37	0.5	12.2	7
7	0.57	0.1	8.3	0.094	23	188	0.9972	3.4	0.47	9.2	4
7.1	0.28	0.26	1.9	0.049	12	86	0.9934	3.15	0.38	9.4	5
7.1	0.17	0.38	7.4	0.052	49	182	0.9958	3.35	0.52	9.6	6
7.8	0.28	0.22	1.4	0.056	24	130	0.9944	3.28	0.48	9.5	5
6.8	0.22	0.37	1.7	0.036	38	195	0.9908	3.35	0.72	12.5	6
7.1	0.17	0.38	7.4	0.052	49	182	0.9958	3.35	0.52	9.6	6
6.1	0.14	0.25	1.3	0.047	37	173	0.9925	3.35	0.46	10	6
6.4	0.24	0.5	11.6	0.047	60	211	0.9966	3.18	0.57	9.3	5
7.8	0.42	0.26	9.2	0.058	34	199	0.9972	3.14	0.55	9.3	6
6.6	0.28	0.36	1.7	0.038	22	101	0.9912	3.29	0.57	11.6	6
7.1	0.32	0.34	14.5	0.039	46	150	0.995	3.38	0.5	12.5	8
6.7	0.31	0.3	2.1	0.038	18	130	0.9928	3.36	0.63	10.6	6
6.4	0.32	0.5	10.7	0.047	57	206	0.9968	3.08	0.6	9.4	5
6.1	0.28	0.25	6.9	0.056	44	201	0.9955	3.19	0.4	9.1	6
5.9	0.29	0.25	12	0.057	48	224	0.9981	3.23	0.41	9	6
5.8	0.32	0.38	4.75	0.033	23	94	0.991	3.42	0.42	11.8	7
5.8	0.32	0.38	4.75	0.033	23	94	0.991	3.42	0.42	11.8	7
5.7	0.32	0.38	4.75	0.033	23	94	0.991	3.42	0.42	11.8	7
6.7	0.28	0.14	1.4	0.043	64	159	0.992	3.17	0.39	10	5
6.8	0.34	0.69	1.3	0.058	12	171	0.9931	3.06	0.47	9.7	5
5.9	0.25	0.25	11.3	0.052	30	165	0.997	3.24	0.44	9.5	6
6.4	0.27	0.32	4.5	0.24	61	174	0.9948	3.12	0.48	9.4	5
8.1	0.46	0.31	1.7	0.052	50	183	0.9923	3.03	0.42	11.2	5
6.2	0.36	0.26	13.2	0.051	54	201	0.9976	3.25	0.46	9	5
6.8	0.22	0.35	5.5	0.043	21	114	0.9938	3.3	0.53	10.7	7
6.8	0.67	0.3	13	0.29	22	193	0.9984	3.08	0.67	9	4
7.2	0.28	0.3	10.7	0.044	61	222	0.9972	3.14	0.5	9.1	6
6.7	0.17	0.37	2	0.039	34	125	0.9922	3.26	0.6	10.8	7
6.9	0.2	0.34	1.9	0.043	25	136	0.9935	3.31	0.6	10.1	4
6.1	0.36	0.16	6.4	0.037	36	198	0.9944	3.17	0.62	9.9	6
6	0.36	0.16	6.3	0.036	36	191	0.9942	3.17	0.62	9.8	5
5.9	0.37	0.14	6.3	0.036	34	185	0.9944	3.17	0.63	9.8	5
7.6	0.29	0.58	17.5	0.041	51	225	0.9997	3.16	0.66	9.5	6
6.3	0.34	0.28	14.7	0.047	49	198	0.9977	3.23	0.46	9.5	5
6.7	0.19	0.34	1	0.022	22	94	0.9912	3.23	0.57	11.1	6
7.5	0.31	0.51	14.8	0.039	62	204	0.9982	3.06	0.6	9.5	5
7.5	0.31	0.51	14.8	0.039	62	204	0.9982	3.06	0.6	9.5	5
7.4	0.31	0.48	14.2	0.042	62	204	0.9983	3.06	0.59	9.4	5
8.4	0.4	0.7	13.1	0.042	29	197	0.998	3.06	0.64	9.7	5
5.9	0.34	0.22	2.4	0.03	19	135	0.9894	3.41	0.78	13.9	7
6.6	0.38	0.18	1.2	0.042	20	84	0.9927	3.22	0.45	10.1	4
6.4	0.33	0.28	1.1	0.038	30	110	0.9917	3.12	0.42	10.5	6
5.6	0.25	0.26	3.6	0.037	18	115	0.9904	3.42	0.5	12.6	6
8.6	0.27	0.46	6.1	0.032	13	41	0.993	2.89	0.34	10.9	5
6.2	0.31	0.21	6.3	0.041	50	218	0.9941	3.15	0.6	10	5
7.2	0.18	0.45	4.4	0.046	57	166	0.9943	3.13	0.62	11.2	6
7.7	0.2	0.44	13.9	0.05	44	130	0.99855	3.11	0.48	10	6
6.2	0.47	0.21	1	0.044	13	98	0.99345	3.14	0.46	9.2	5
6.1	0.25	0.24	12.1	0.046	51	172	0.998	3.35	0.45	9.5	5
8.2	0.27	0.43	1.6	0.035	31	128	0.9916	3.1	0.5	12.3	6
8.2	0.27	0.43	1.6	0.035	31	128	0.9916	3.1	0.5	12.3	6
6.4	0.31	0.39	7.5	0.04	57	213	0.99475	3.32	0.43	10	5
6	0.39	0.26	2.7	0.038	39	187	0.99325	3.41	0.5	10.8	6
6.2	0.21	0.27	1.7	0.038	41	150	0.9933	3.49	0.71	10.5	7
7.7	0.42	0.31	9.2	0.048	22	221	0.9969	3.06	0.61	9.2	6
7	0.27	0.41	18.75	0.042	34	157	1.0002	2.96	0.5	9.1	5
6.2	0.21	0.27	1.7	0.038	41	150	0.9933	3.49	0.71	10.5	7
7.4	0.29	0.5	1.8	0.042	35	127	0.9937	3.45	0.5	10.2	7
6.6	0.29	0.44	9	0.053	62	178	0.99685	3.02	0.45	8.9	5
6	0.3	0.44	1.5	0.046	15	182	0.99455	3.5	0.52	10.4	5
6.9	0.31	0.34	1.6	0.032	23	128	0.9917	3.37	0.47	11.7	6
6.6	0.33	0.31	1.3	0.02	29	89	0.99035	3.26	0.44	12.4	8
7.8	0.3	0.4	1.8	0.028	23	122	0.9914	3.14	0.39	10.9	7
6.4	0.39	0.21	1.2	0.041	35	136	0.99225	3.15	0.46	10.2	5
6.4	0.24	0.31	2.8	0.038	41	114	0.99155	3.37	0.66	11.7	7
7	0.21	0.34	8	0.057	19	101	0.9954	2.99	0.59	9.4	5
6.4	0.16	0.31	5.3	0.043	42	157	0.99455	3.35	0.47	10.5	5
6	0.33	0.27	0.8	0.185	12	188	0.9924	3.12	0.62	9.4	5
6.5	0.23	0.33	13.8	0.042	25	139	0.99695	3.35	0.56	10.4	6
6.2	0.25	0.48	10	0.044	78	240	0.99655	3.25	0.47	9.5	6
8.8	0.28	0.45	6	0.022	14	49	0.9934	3.01	0.33	11.1	7
6.6	0.25	0.3	14.4	0.052	40	183	0.998	3.02	0.5	9.1	6
6.9	0.38	0.25	9.8	0.04	28	191	0.9971	3.28	0.61	9.2	5
6.4	0.25	0.3	5.5	0.038	15	129	0.9948	3.14	0.49	9.6	6
6.6	0.25	0.3	14.4	0.052	40	183	0.998	3.02	0.5	9.1	6
6.9	0.38	0.25	9.8	0.04	28	191	0.9971	3.28	0.61	9.2	5
7.1	0.21	0.31	3.8	0.021	40	142	0.99215	3.17	0.39	10.8	7
6.4	0.25	0.3	5.5	0.038	15	129	0.9948	3.14	0.49	9.6	6
6.9	0.39	0.4	4.6	0.022	5	19	0.9915	3.31	0.37	12.6	3
5.8	0.2	0.3	1.5	0.031	21	57	0.99115	3.44	0.55	11	6
7	0.2	0.37	2	0.03	26	136	0.9932	3.28	0.61	10.2	6
5.9	0.26	0.25	12.5	0.034	38	152	0.9977	3.33	0.43	9.4	5
7.4	0.38	0.27	7.5	0.041	24	160	0.99535	3.17	0.43	10	5
7.4	0.2	1.66	2.1	0.022	34	113	0.99165	3.26	0.55	12.2	6
7	0.21	0.34	8.5	0.033	31	253	0.9953	3.22	0.56	10.5	6
7.2	0.29	0.4	7.6	0.024	56	177	0.9928	3.04	0.32	11.5	6
6.9	0.18	0.38	8.1	0.049	44	176	0.9958	3.3	0.54	9.8	6
7.3	0.3	0.42	7.35	0.025	51	175	0.9928	3.04	0.32	11.4	6
7.2	0.29	0.4	7.6	0.024	56	177	0.9928	3.04	0.32	11.5	6
6.9	0.2	0.5	10	0.036	78	167	0.9964	3.15	0.55	10.2	6
6.7	0.2	0.42	14	0.038	83	160	0.9987	3.16	0.5	9.4	6
7	0.21	0.34	8.5	0.033	31	253	0.9953	3.22	0.56	10.5	6
5.9	0.35	0.47	2.2	0.11	14	138	0.9932	3.09	0.5	9.1	5
7.1	0.28	0.44	1.8	0.032	32	107	0.9907	3.25	0.48	12.2	7
5.8	0.25	0.28	11.1	0.056	45	175	0.99755	3.42	0.43	9.5	5
6.8	0.22	0.37	15.2	0.051	68	178	0.99935	3.4	0.85	9.3	6
7.1	0.14	0.4	1.2	0.051	55	136	0.9932	3.3	0.96	9.8	7
7.1	0.13	0.4	1.2	0.047	54	134	0.9932	3.3	0.97	9.8	7
6.9	0.18	0.38	8.1	0.049	44	176	0.9958	3.3	0.54	9.8	6
7	0.2	0.38	8.1	0.05	42	173	0.99585	3.3	0.54	9.8	6
6.8	0.24	0.49	19.3	0.057	55	247	1.00055	3	0.56	8.7	5
5	0.44	0.04	18.6	0.039	38	128	0.9985	3.37	0.57	10.2	6
6.3	0.3	0.28	5	0.042	36	168	0.99505	3.22	0.69	9.5	6
7.2	0.27	0.42	1.6	0.05	35	135	0.992	2.94	0.46	11	6
6.7	0.5	0.63	13.4	0.078	81	238	0.9988	3.08	0.44	9.2	5
6.8	0.2	0.36	1.6	0.028	7	46	0.99175	3.21	0.6	10.9	6
6.7	0.11	0.34	8.8	0.043	41	113	0.9962	3.42	0.4	9.3	7
6.7	0.11	0.34	8.8	0.043	41	113	0.9962	3.42	0.4	9.3	7
6.8	0.12	0.31	5.2	0.045	29	120	0.9942	3.41	0.46	9.8	7
6.6	0.16	0.57	1.1	0.13	58	140	0.9927	3.12	0.39	9.3	7
6.6	0.21	0.6	1.1	0.135	61	144	0.9927	3.12	0.39	9.3	7
6.1	0.27	0.3	16.7	0.039	49	172	0.99985	3.4	0.45	9.4	5
9.1	0.27	0.45	10.6	0.035	28	124	0.997	3.2	0.46	10.4	9
6.4	0.225	0.48	2.2	0.115	29	104	0.9918	3.24	0.58	12.1	6
8.3	0.14	0.45	1.5	0.039	18	98	0.99215	3.02	0.56	11	6
7.2	0.23	0.19	13.7	0.052	47	197	0.99865	3.12	0.53	9	5
6.9	0.22	0.37	15	0.053	59	178	0.9992	3.37	0.82	9.5	7
8.1	0.17	0.44	14.1	0.053	43	145	1.0006	3.28	0.75	8.8	8
6	0.395	0	1.4	0.042	7	55	0.99135	3.37	0.38	11.2	4
7.8	0.29	0.22	9.5	0.056	44	213	0.99715	3.08	0.61	9.3	6
6.9	0.22	0.37	15	0.053	59	178	0.9992	3.37	0.82	9.5	7
8.1	0.17	0.44	14.1	0.053	43	145	1.0006	3.28	0.75	8.8	8
7.2	0.23	0.19	13.7	0.052	47	197	0.99865	3.12	0.53	9	5
7.6	0.3	0.27	10.6	0.039	31	119	0.99815	3.27	0.3	9.3	6
7.7	0.34	0.28	11	0.04	31	117	0.99815	3.27	0.29	9.2	6
7.7	0.34	0.28	11	0.04	31	117	0.99815	3.27	0.29	9.2	6
5.8	0.34	0.16	7	0.037	26	116	0.9949	3.46	0.45	10	7
7.6	0.3	0.27	10.6	0.039	31	119	0.99815	3.27	0.3	9.3	6
7.7	0.34	0.28	11	0.04	31	117	0.99815	3.27	0.29	9.2	6
5.9	0.24	0.3	2	0.033	28	92	0.99225	3.39	0.69	10.9	7
6.4	0.46	0.08	4.9	0.046	34	144	0.99445	3.1	0.56	10	5
5.9	0.24	0.3	2	0.033	28	92	0.99225	3.39	0.69	10.9	7
7.4	0.32	0.27	1.4	0.049	38	173	0.99335	3.03	0.52	9.3	5
7.2	0.31	0.26	7.3	0.05	37	157	0.99625	3.09	0.43	9	5
7.8	0.42	0.23	8.8	0.054	42	215	0.9971	3.02	0.58	9.2	6
6.9	0.24	0.33	12.5	0.046	47	153	0.9983	3.28	0.77	9.6	6
5.4	0.18	0.24	4.8	0.041	30	113	0.99445	3.42	0.4	9.4	6
6	0.18	0.31	1.4	0.036	14	75	0.99085	3.34	0.58	11.1	8
7.8	0.27	0.58	11.2	0.036	44	161	0.9977	3.06	0.41	8.9	6
6	0.28	0.49	6.8	0.048	61	222	0.9953	3.19	0.47	9.3	5
6.8	0.39	0.35	11.6	0.044	57	220	0.99775	3.07	0.53	9.3	5
6.6	0.21	0.31	11.4	0.039	46	165	0.99795	3.41	0.44	9.8	7
7.3	0.32	0.34	6.6	0.032	24	112	0.99505	3.22	0.46	9.8	6
7.8	0.27	0.58	11.2	0.036	44	161	0.9977	3.06	0.41	8.9	6
6.4	0.31	0.26	13.2	0.046	57	205	0.9975	3.17	0.41	9.6	5
6.2	0.29	0.26	13.1	0.046	55	204	0.99745	3.16	0.41	9.6	6
6	0.39	0.17	12	0.046	65	246	0.9976	3.15	0.38	9	6
6.2	0.3	0.26	13.4	0.046	57	206	0.99775	3.17	0.43	9.5	6
6	0.28	0.49	6.8	0.048	61	222	0.9953	3.19	0.47	9.3	5
6	0.41	0.05	1.5	0.063	17	120	0.9932	3.21	0.56	9.2	6
6.4	0.35	0.28	1.1	0.055	9	160	0.99405	3.42	0.5	9.1	7
6.5	0.26	0.32	16.5	0.045	44	166	1	3.38	0.46	9.5	6
7.9	0.35	0.24	15.6	0.072	44	229	0.99785	3.03	0.59	10.5	6
6.2	0.3	0.17	2.8	0.04	24	125	0.9939	3.01	0.46	9	5
8.4	0.18	0.42	5.1	0.036	7	77	0.9939	3.16	0.52	11.7	5
6.6	0.56	0.22	8.9	0.034	27	133	0.99675	3.2	0.51	9.1	5
6.2	0.3	0.17	2.8	0.04	24	125	0.9939	3.01	0.46	9	5
6.6	0.56	0.22	8.9	0.034	27	133	0.99675	3.2	0.51	9.1	5
6.6	0.36	0.29	1.6	0.021	24	85	0.98965	3.41	0.61	12.4	9
7.3	0.655	0.2	10.2	0.071	28	212	0.9971	2.96	0.58	9.2	6
6.8	0.18	0.21	5.4	0.053	34	104	0.99445	3.3	0.43	9.4	5
6.7	0.19	0.23	6.2	0.047	36	117	0.9945	3.34	0.43	9.6	6
8.4	0.18	0.42	5.1	0.036	7	77	0.9939	3.16	0.52	11.7	5
7	0.21	0.37	7.2	0.042	36	167	0.9958	3.26	0.56	9.8	6
6.8	0.25	0.38	8.1	0.046	24	155	0.9956	3.33	0.59	10.2	6
7.4	0.24	0.36	2	0.031	27	139	0.99055	3.28	0.48	12.5	9
7.1	0.16	0.36	10.7	0.044	20	90	0.9959	3.16	0.44	10.9	7
7.1	0.16	0.36	1.2	0.043	21	90	0.9925	3.16	0.42	11	7
7.3	0.205	0.31	1.7	0.06	34	110	0.9963	3.72	0.69	10.5	6
7.4	0.17	0.4	5.5	0.037	34	161	0.9935	3.05	0.62	11.5	4
7.3	0.3	0.34	2.7	0.044	34	108	0.99105	3.36	0.53	12.8	8
6.9	0.25	0.34	1.3	0.035	27	82	0.99045	3.18	0.44	12.2	6
7.3	0.205	0.31	1.7	0.06	34	110	0.9963	3.72	0.69	10.5	6
7.5	0.42	0.34	4.3	0.04	34	108	0.99155	3.14	0.45	12.8	8
7.3	0.25	0.36	2.1	0.034	30	177	0.99085	3.25	0.4	11.9	8
7.3	0.25	0.36	2.1	0.034	30	177	0.99085	3.25	0.4	11.9	8
7.3	0.25	0.36	2.1	0.034	30	177	0.99085	3.25	0.4	11.9	8
7.5	0.34	0.35	6	0.034	12	126	0.9924	3.16	0.39	12	7
7.6	0.33	0.35	6.3	0.036	12	126	0.9924	3.16	0.39	12	7
8.7	0.23	0.32	13.4	0.044	35	169	0.99975	3.12	0.47	8.8	7
8.7	0.23	0.32	13.4	0.044	35	169	0.99975	3.12	0.47	8.8	7
6.9	0.19	0.35	1.7	0.036	33	101	0.99315	3.21	0.54	10.8	7
7.3	0.21	0.29	1.6	0.034	29	118	0.9917	3.3	0.5	11	8
7.3	0.21	0.29	1.6	0.034	29	118	0.9917	3.3	0.5	11	8
6.6	0.22	0.37	15.4	0.035	62	153	0.99845	3.02	0.4	9.3	5
9.2	0.34	0.27	1.2	0.026	17	73	0.9921	3.08	0.39	10.8	5
8.7	0.23	0.32	13.4	0.044	35	169	0.99975	3.12	0.47	8.8	7
6	0.2	0.24	1.8	0.03	30	105	0.9909	3.31	0.47	11.5	6
6.9	0.19	0.35	1.7	0.036	33	101	0.99315	3.21	0.54	10.8	7
8.2	0.38	0.49	13.6	0.042	58	166	0.99855	3.1	0.54	9.4	5
6.9	0.18	0.36	1.3	0.036	40	117	0.9934	3.27	0.95	9.5	7
7.7	0.34	0.58	11.1	0.039	41	151	0.9978	3.06	0.49	8.6	5
6.9	0.18	0.36	1.3	0.036	40	117	0.9934	3.27	0.95	9.5	7
7.4	0.2	0.35	2.1	0.038	30	116	0.9949	3.49	0.77	10.3	7
8.2	0.38	0.49	13.6	0.042	58	166	0.99855	3.1	0.54	9.4	5
8.2	0.4	0.48	13.7	0.042	59	169	0.9986	3.1	0.52	9.4	5
6.7	0.22	0.39	10.2	0.038	60	149	0.99725	3.17	0.54	10	7
6.6	0.3	0.3	4.8	0.17	60	166	0.9946	3.18	0.47	9.4	5
8.1	0.27	0.35	1.7	0.03	38	103	0.99255	3.22	0.63	10.4	8
7.3	0.25	0.42	14.2	0.041	57	182	0.9996	3.29	0.75	9.1	7
4.8	0.34	0	6.5	0.028	33	163	0.9939	3.36	0.61	9.9	6
6.2	0.28	0.33	1.7	0.029	24	111	0.99	3.24	0.5	12.1	6
4.8	0.33	0	6.5	0.028	34	163	0.9937	3.35	0.61	9.9	5
6.1	0.27	0.33	2.2	0.021	26	117	0.9886	3.12	0.3	12.5	6
6.9	0.18	0.36	1.3	0.036	40	117	0.9934	3.27	0.95	9.5	7
7.8	0.18	0.46	12.6	0.042	41	143	1	3.24	0.76	8.5	8
7.3	0.28	0.42	14.4	0.04	49	173	0.9994	3.28	0.82	9	7
7.3	0.24	0.29	1.2	0.037	37	97	0.9926	3.19	0.7	10.1	6
6	0.45	0.65	9.7	0.08	11	159	0.9956	3.04	0.48	9.4	5
7.7	0.34	0.58	11.1	0.039	41	151	0.9978	3.06	0.49	8.6	5
6.3	0.26	0.21	4	0.03	24	125	0.9915	3.06	0.34	10.7	6
10.3	0.17	0.47	1.4	0.037	5	33	0.9939	2.89	0.28	9.6	3
7.7	0.15	0.29	1.3	0.029	10	64	0.9932	3.35	0.39	10.1	5
7.1	0.21	0.32	2.2	0.037	28	141	0.993	3.2	0.57	10	7
6.9	0.36	0.34	4.2	0.018	57	119	0.9898	3.28	0.36	12.7	9
6	0.28	0.34	1.6	0.119	33	104	0.9921	3.19	0.38	10.2	6
6.2	0.16	0.54	1.4	0.126	37	110	0.9932	3.23	0.37	8.9	6
6.9	0.12	0.36	2.2	0.037	18	111	0.9919	3.41	0.82	11.9	8
7.1	0.21	0.32	2.2	0.037	28	141	0.993	3.2	0.57	10	7
8.8	0.36	0.44	1.9	0.04	9	121	0.9953	3.19	0.48	9.9	6
7.4	0.26	0.43	6	0.022	22	125	0.9928	3.13	0.55	11.5	6
7.4	0.26	0.43	6	0.022	22	125	0.9928	3.13	0.55	11.5	6
6.8	0.23	0.29	12.2	0.035	38	236	0.9976	3.35	0.52	9.8	6
6.1	0.34	0.27	2.6	0.024	20	105	0.9906	3.4	0.67	12.2	7
7.3	0.26	0.31	1.6	0.04	39	173	0.9918	3.19	0.51	11.4	6
6.5	0.3	0.32	2	0.044	34	90	0.99185	3.37	0.68	11	7
7.3	0.26	0.31	1.6	0.04	39	173	0.9918	3.19	0.51	11.4	6
6.5	0.3	0.32	2	0.044	34	90	0.99185	3.37	0.68	11	7
5	0.31	0	6.4	0.046	43	166	0.994	3.3	0.63	9.9	6
5.8	0.26	0.18	1.2	0.031	40	114	0.9908	3.42	0.4	11	7
5.9	0.26	0.3	1	0.036	38	114	0.9928	3.58	0.48	9.4	5
7	0.31	0.29	1.4	0.037	33	128	0.9896	3.12	0.36	12.2	7
5.8	0.26	0.18	1.2	0.031	40	114	0.9908	3.42	0.4	11	7
5.6	0.19	0.39	1.1	0.043	17	67	0.9918	3.23	0.53	10.3	6
6.8	0.18	0.28	8.7	0.047	52	242	0.9952	3.22	0.53	10.5	6
7	0.29	0.26	1.6	0.044	12	87	0.9923	3.08	0.46	10.5	6
6.6	0.26	0.29	1.4	0.039	13	67	0.9915	3.05	0.49	10.9	6
6.8	0.18	0.28	8.5	0.047	52	242	0.9952	3.22	0.53	10.5	6
6.6	0.2	0.38	7.9	0.052	30	145	0.9947	3.32	0.56	11	7
8	0.29	0.29	13.2	0.046	26	113	0.9983	3.25	0.37	9.7	6
6.1	0.28	0.35	12.8	0.048	63	229	0.9975	3.08	0.4	8.9	5
5.9	0.31	0.3	7.7	0.047	60	206	0.995	3.2	0.39	9.6	6
6.9	0.21	0.28	2.4	0.056	49	159	0.9944	3.02	0.47	8.8	8
8.4	0.19	0.42	1.6	0.047	9	101	0.994	3.06	0.65	11.1	4
8.3	0.27	0.45	1.3	0.048	8	72	0.9944	3.08	0.61	10.3	4
7.1	0.25	0.39	2.1	0.036	30	124	0.9908	3.28	0.43	12.2	8
8	0.23	0.37	9.6	0.054	23	159	0.99795	3.32	0.47	9.8	4
7.5	0.24	0.31	13	0.049	46	217	0.9985	3.08	0.53	8.8	5
6.3	0.33	0.2	5.8	0.04	24	144	0.99425	3.15	0.63	9.9	5
6.2	0.33	0.19	5.6	0.042	22	143	0.99425	3.15	0.63	9.9	5
6.3	0.34	0.19	5.8	0.041	22	145	0.9943	3.15	0.63	9.9	5
5.8	0.29	0.05	0.8	0.038	11	30	0.9924	3.36	0.35	9.2	5
8	0.32	0.26	1.2	0.05	11.5	88	0.9946	3.24	0.37	9.5	4
5.6	0.29	0.05	0.8	0.038	11	30	0.9924	3.36	0.35	9.2	5
7.4	0.13	0.39	4.7	0.042	36	137	0.995	3.36	0.56	10.3	7
7.7	0.3	0.32	1.6	0.037	23	124	0.9919	2.93	0.33	11	6
7	0.24	0.34	1.4	0.031	27	107	0.99	3.06	0.39	11.9	6
8.6	0.18	0.4	1.1	0.04	20	107	0.9923	2.94	0.32	10.2	7
7	0.11	0.32	4.6	0.057	59	144	0.9956	3.55	0.44	9.4	7
7.7	0.32	0.62	10.6	0.036	56	153	0.9978	3.13	0.44	8.9	6
7.7	0.32	0.62	10.6	0.036	56	153	0.9978	3.13	0.44	8.9	6
6.5	0.26	0.27	12.9	0.044	69	215	0.9967	3.17	0.43	10	6
7.9	0.28	0.41	2	0.044	50	152	0.9934	3.45	0.49	10.7	8
6.3	0.27	0.23	2.9	0.047	13	100	0.9936	3.28	0.43	9.8	5
5.4	0.595	0.1	2.8	0.042	26	80	0.9932	3.36	0.38	9.3	5
6.7	0.25	0.33	2.9	0.057	52	173	0.9934	3.02	0.48	9.5	7
6.5	0.25	0.35	12	0.055	47	179	0.998	3.58	0.47	10	5
6.1	0.36	0.58	15	0.044	42	115	0.9978	3.15	0.51	9	5
7.7	0.17	0.52	5.9	0.017	21	84	0.9929	3.14	0.4	11.9	7
6.4	0.26	0.43	12.6	0.033	64	230	0.9974	3.08	0.38	8.9	5
6.5	0.26	0.28	12.5	0.046	80	225	0.99685	3.18	0.41	10	6
5.9	0.29	0.33	7.4	0.037	58	205	0.99495	3.26	0.41	9.6	5
6.2	0.28	0.43	13	0.039	64	233	0.99745	3.08	0.38	8.9	5
6.1	0.27	0.44	6.7	0.041	61	230	0.99505	3.12	0.4	8.9	5
6.4	0.43	0.32	1.4	0.048	10	67	0.992	3.08	0.41	11.4	5
6.1	0.36	0.58	15	0.044	42	115	0.9978	3.15	0.51	9	5
6.2	0.35	0.29	7.3	0.044	56	244	0.9956	3.36	0.55	10	6
7.7	0.24	0.29	15.3	0.044	39	194	0.9982	3.06	0.47	9.6	7
6.2	0.34	0.28	7.5	0.034	40	197	0.99485	3.14	0.6	9.7	5
6.3	0.27	0.46	11.75	0.037	61	212	0.9971	3.25	0.53	9.5	6
5.4	0.415	0.19	1.6	0.039	27	88	0.99265	3.54	0.41	10	7
6.9	0.48	0.36	3.5	0.03	31	135	0.9904	3.14	0.38	12.2	7
6.5	0.18	0.33	8	0.051	16	131	0.9965	3.28	0.44	8.7	7
6.7	0.15	0.29	5	0.058	28	105	0.9946	3.52	0.44	10.2	7
8.2	0.345	1	18.2	0.047	55	205	0.99965	2.96	0.43	9.6	5
8.5	0.16	0.35	1.6	0.039	24	147	0.9935	2.96	0.36	10	5
6.8	0.705	0.25	3.2	0.048	10	57	0.996	3.36	0.52	9.5	4
7.3	0.25	0.39	6.4	0.034	8	84	0.9942	3.18	0.46	11.5	5
7.6	0.345	0.26	1.9	0.043	15	134	0.9936	3.08	0.38	9.5	5
7.6	0.22	0.34	9.7	0.035	26	143	0.9965	3.08	0.49	9.8	6
6.5	0.17	0.33	1.4	0.028	14	99	0.9928	3.23	0.55	10.1	6
8.2	0.23	0.37	1.3	0.042	39	117	0.9928	2.99	0.36	10	5
7.6	0.22	0.34	9.7	0.035	26	143	0.9965	3.08	0.49	9.8	6
7.6	0.345	0.26	1.9	0.043	15	134	0.9936	3.08	0.38	9.5	5
7.5	0.32	0.26	1.8	0.042	13	133	0.9938	3.07	0.38	9.5	5
6.6	0.23	0.32	0.9	0.041	25	79	0.9926	3.39	0.54	10.2	7
6.6	0.2	0.32	1.1	0.039	25	78	0.9926	3.39	0.54	10.2	7
7.3	0.24	0.34	15.4	0.05	38	174	0.9983	3.03	0.42	9	6
7.3	0.24	0.34	15.4	0.05	38	174	0.9983	3.03	0.42	9	6
8	0.42	0.36	5	0.037	34	101	0.992	3.13	0.57	12.3	7
7.3	0.24	0.34	15.4	0.05	38	174	0.9983	3.03	0.42	9	6
6.1	0.19	0.25	4	0.023	23	112	0.9923	3.37	0.51	11.6	6
5.9	0.26	0.21	12.5	0.034	36	152	0.9972	3.28	0.43	9.5	6
8.3	0.23	0.43	3.2	0.035	14	101	0.9928	3.15	0.36	11.5	5
6.5	0.34	0.28	1.8	0.041	43	188	0.9928	3.13	0.37	9.6	6
6.8	0.22	0.35	17.5	0.039	38	153	0.9994	3.24	0.42	9	6
6.5	0.08	0.33	1.9	0.028	23	93	0.991	3.34	0.7	12	7
5.5	0.42	0.09	1.6	0.019	18	68	0.9906	3.33	0.51	11.4	7
5.1	0.42	0.01	1.5	0.017	25	102	0.9894	3.38	0.36	12.3	7
6	0.27	0.19	1.7	0.02	24	110	0.9898	3.32	0.47	12.6	7
6.8	0.22	0.35	17.5	0.039	38	153	0.9994	3.24	0.42	9	6
6.5	0.08	0.33	1.9	0.028	23	93	0.991	3.34	0.7	12	7
7.1	0.13	0.38	1.8	0.046	14	114	0.9925	3.32	0.9	11.7	6
7.6	0.3	0.25	4.3	0.054	22	111	0.9956	3.12	0.49	9.2	5
6.6	0.13	0.3	4.9	0.058	47	131	0.9946	3.51	0.45	10.3	6
6.5	0.14	0.33	7.6	0.05	53	189	0.9966	3.25	0.49	8.6	5
7.7	0.28	0.33	6.7	0.037	32	155	0.9951	3.39	0.62	10.7	7
6	0.2	0.71	1.6	0.15	10	54	0.9927	3.12	0.47	9.8	5
6	0.19	0.71	1.5	0.152	9	55	0.9927	3.12	0.46	9.8	6
7.7	0.28	0.33	6.7	0.037	32	155	0.9951	3.39	0.62	10.7	7
5.1	0.39	0.21	1.7	0.027	15	72	0.9894	3.5	0.45	12.5	6
5.7	0.36	0.34	4.2	0.026	21	77	0.9907	3.41	0.45	11.9	6
6.9	0.19	0.33	1.6	0.043	63	149	0.9925	3.44	0.52	10.8	5
6	0.41	0.21	1.9	0.05	29	122	0.9928	3.42	0.52	10.5	6
7.4	0.28	0.3	5.3	0.054	44	161	0.9941	3.12	0.48	10.3	6
7.4	0.3	0.3	5.2	0.053	45	163	0.9941	3.12	0.45	10.3	6
6.9	0.19	0.33	1.6	0.043	63	149	0.9925	3.44	0.52	10.8	5
7.7	0.28	0.39	8.9	0.036	8	117	0.9935	3.06	0.38	12	7
8.6	0.16	0.38	3.4	0.04	41	143	0.9932	2.95	0.39	10.2	6
8.2	0.26	0.44	1.3	0.046	7	69	0.9944	3.14	0.62	10.2	4
6.5	0.25	0.27	15.2	0.049	75	217	0.9972	3.19	0.39	9.9	5
7	0.24	0.18	1.3	0.046	9	62	0.994	3.38	0.47	10.1	4
8.6	0.18	0.36	1.8	0.04	24	187	0.9956	3.25	0.55	9.5	6
7.8	0.27	0.34	1.6	0.046	27	154	0.9927	3.05	0.45	10.5	6
6	0.26	0.34	1.3	0.046	6	29	0.9924	3.29	0.63	10.4	5
6.1	0.24	0.27	9.8	0.062	33	152	0.9966	3.31	0.47	9.5	6
8	0.24	0.3	17.45	0.056	43	184	0.9997	3.05	0.5	9.2	6
7.6	0.21	0.6	2.1	0.046	47	165	0.9936	3.05	0.54	10.1	7
8	0.19	0.36	1.8	0.05	16	84	0.9936	3.15	0.45	9.8	7
6.4	0.28	0.41	6.8	0.045	61	216	0.9952	3.09	0.46	9.4	5
6.4	0.28	0.43	7.1	0.045	60	221	0.9952	3.09	0.45	9.4	6
6.9	0.24	0.39	1.3	0.063	18	136	0.9928	3.31	0.48	10.4	7
5.8	0.36	0.26	3.3	0.038	40	153	0.9911	3.34	0.55	11.3	6
6.6	0.18	0.28	3.3	0.044	18	91	0.993	3.42	0.64	10.8	6
5.8	0.36	0.26	3.3	0.038	40	153	0.9911	3.34	0.55	11.3	6
5.1	0.52	0.06	2.7	0.052	30	79	0.9932	3.32	0.43	9.3	5
6.6	0.22	0.37	1.2	0.059	45	199	0.993	3.37	0.55	10.3	7
8.3	0.15	0.39	1.3	0.055	32	146	0.993	3.08	0.39	10.5	6
7.6	0.16	0.44	1.4	0.043	25	109	0.9932	3.11	0.75	10.3	6
7.7	0.16	0.41	1.7	0.048	60	173	0.9932	3.24	0.66	11.2	7
8.3	0.16	0.48	1.7	0.057	31	98	0.9943	3.15	0.41	10.3	6
6.2	0.25	0.47	11.6	0.048	62	210	0.9968	3.19	0.5	9.5	5
6.1	0.16	0.27	12.6	0.064	63	162	0.9994	3.66	0.43	8.9	5
7.6	0.39	0.22	2.8	0.036	19	113	0.9926	3.03	0.29	10.2	5
6.8	0.37	0.47	11.2	0.071	44	136	0.9968	2.98	0.88	9.2	5
7.6	0.16	0.44	1.4	0.043	25	109	0.9932	3.11	0.75	10.3	6
7.1	0.18	0.42	1.4	0.045	47	157	0.9916	2.95	0.31	10.5	6
8.3	0.14	0.26	1.5	0.049	56	189	0.9946	3.21	0.62	9.5	6
8.6	0.2	0.42	1.5	0.041	35	125	0.9925	3.11	0.49	11.4	7
8.6	0.2	0.42	1.5	0.041	35	125	0.9925	3.11	0.49	11.4	7
6.8	0.19	0.32	7.05	0.019	54	188	0.9935	3.25	0.37	11.1	8
7.6	0.19	0.38	10.6	0.06	48	174	0.9962	3.13	0.38	10.5	6
6.8	0.34	0.74	2.8	0.088	23	185	0.9928	3.51	0.7	12	6
6.2	0.15	0.46	1.6	0.039	38	123	0.993	3.38	0.51	9.7	6
6.6	0.14	0.44	1.6	0.042	47	140	0.993	3.32	0.51	10.2	6
8	0.55	0.17	8.2	0.04	13	60	0.9956	3.09	0.3	9.5	4
7	0.24	0.35	1.5	0.052	51	128	0.9941	3.41	0.59	10.4	7
6.3	0.6	0.44	11	0.05	50	245	0.9972	3.19	0.57	9.3	4
7.1	0.2	0.41	2.1	0.054	24	166	0.9948	3.48	0.62	10.5	6
6.2	0.34	0.29	7.6	0.047	45	232	0.9955	3.35	0.62	10	6
7.1	0.3	0.36	6.8	0.055	44.5	234	0.9972	3.49	0.64	10.2	6
7.1	0.3	0.36	6.8	0.055	44.5	234	0.9972	3.49	0.64	10.2	6
7.9	0.64	0.46	10.6	0.244	33	227	0.9983	2.87	0.74	9.1	3
8.8	0.17	0.38	1.8	0.04	39	148	0.9942	3.16	0.67	10.2	6
7.5	0.17	0.37	1.5	0.06	18	75	0.9936	3.54	0.88	10.7	5
7.1	0.47	0.24	6	0.044	11	77	0.9956	3.21	0.56	9.7	5
7.1	0.15	0.34	5.3	0.034	33	104	0.9953	3.37	0.52	9.3	7
7.5	0.17	0.34	1.4	0.035	13	102	0.9918	3.05	0.74	11	5
8.2	0.68	0.3	2.1	0.047	17	138	0.995	3.22	0.71	10.8	4
7.7	0.275	0.3	1	0.039	19	75	0.992	3.01	0.56	10.7	5
7.3	0.49	0.32	5.2	0.043	18	104	0.9952	3.24	0.45	10.7	4
7.5	0.33	0.48	19.45	0.048	55	243	1.001	2.95	0.4	8.8	5
7.2	0.21	0.37	1.6	0.049	23	94	0.9924	3.16	0.48	10.9	7
7.3	0.15	0.4	2	0.05	24	92	0.9932	3.14	0.45	10.5	5
6.5	0.19	0.1	1.3	0.046	23	107	0.9937	3.29	0.45	10	5
7	0.31	0.52	1.7	0.029	5	61	0.9918	3.07	0.43	10.4	5
8.3	0.4	0.38	1.1	0.038	15	75	0.9934	3.03	0.43	9.2	5
6.1	0.37	0.36	4.7	0.035	36	116	0.991	3.31	0.62	12.6	6
7.3	0.24	0.34	7.5	0.048	29	152	0.9962	3.1	0.54	9	5
6.9	0.21	0.81	1.1	0.137	52	123	0.9932	3.03	0.39	9.2	6
7.6	0.29	0.42	1.3	0.035	18	86	0.9908	2.99	0.39	11.3	5
9.4	0.29	0.55	2.2	0.05	17	119	0.9962	3.12	0.69	10.3	4
7	0.31	0.52	1.7	0.029	5	61	0.9918	3.07	0.43	10.4	5
8.6	0.26	0.41	2.2	0.049	29	111	0.9941	2.96	0.44	10	5
7.5	0.21	0.34	1.2	0.06	26	111	0.9931	3.51	0.47	10.7	6
7.2	0.51	0.24	10	0.093	35	197	0.9981	3.41	0.47	9	5
7.5	0.21	0.34	1.2	0.06	26	111	0.9931	3.51	0.47	10.7	6
5.3	0.3	0.2	1.1	0.077	48	166	0.9944	3.3	0.54	8.7	4
8	0.26	0.36	2	0.054	30	121	0.992	3.09	0.72	11.6	7
7	0.21	0.28	7.5	0.07	45	185	0.9966	3.34	0.55	9.4	5
6.7	0.26	0.26	4	0.079	35.5	216	0.9956	3.31	0.68	9.5	5
6.7	0.26	0.26	4.1	0.073	36	202	0.9956	3.3	0.67	9.5	5
8.1	0.26	0.37	1.9	0.072	48	159	0.9949	3.37	0.7	10.9	6
8.3	0.22	0.38	14.8	0.054	32	126	1.0002	3.22	0.5	9.7	5
6.4	0.3	0.51	5.5	0.048	62	172	0.9942	3.08	0.45	9.1	6
7.5	0.19	0.34	2.6	0.037	33	125	0.9923	3.1	0.49	11.1	7
8.8	0.33	0.44	6.35	0.024	9	87	0.9917	2.96	0.4	12.6	7
6.9	0.2	0.36	1.5	0.031	38	147	0.9931	3.35	0.56	11	6
8	0.37	0.32	1.6	0.04	32	166	0.992	3	0.55	11.3	7
8.3	0.22	0.38	14.8	0.054	32	126	1.0002	3.22	0.5	9.7	5
8.2	0.29	0.33	9.1	0.036	28	118	0.9953	2.96	0.4	10.9	7
7.7	0.34	0.3	8	0.048	25	192	0.9951	2.97	0.47	10.9	5
6.2	0.55	0.45	12	0.049	27	186	0.9974	3.17	0.5	9.3	6
6.4	0.4	0.19	3.2	0.033	28	124	0.9904	3.22	0.54	12.7	7
7.5	0.28	0.33	7.7	0.048	42	180	0.9974	3.37	0.59	10.1	6
7.8	0.26	0.44	1.3	0.037	43	132	0.9944	3.18	0.65	10	5
6.5	0.26	0.34	16.3	0.051	56	197	1.0004	3.49	0.42	9.8	5
6.3	0.34	0.29	6.2	0.046	29	227	0.9952	3.29	0.53	10.1	6
6.8	0.15	0.33	4.7	0.059	31	118	0.9956	3.43	0.39	9	7
6.3	0.27	0.25	5.8	0.038	52	155	0.995	3.28	0.38	9.4	6
6.3	0.27	0.25	5.8	0.038	52	155	0.995	3.28	0.38	9.4	6
7.4	0.2	0.37	16.95	0.048	43	190	0.9995	3.03	0.42	9.2	6
6.3	0.23	0.21	5.1	0.035	29	142	0.9942	3.36	0.33	10.1	7
7.3	0.31	0.69	10.2	0.041	58	160	0.9977	3.06	0.45	8.6	5
5.2	0.24	0.45	3.8	0.027	21	128	0.992	3.55	0.49	11.2	8
7	0.24	0.32	1.3	0.037	39	123	0.992	3.17	0.42	11.2	8
7.4	0.2	0.37	16.95	0.048	43	190	0.9995	3.03	0.42	9.2	6
7	0.17	0.33	4	0.034	17	127	0.9934	3.19	0.39	10.6	7
8.3	0.21	0.58	17.1	0.049	62	213	1.0006	3.01	0.51	9.3	6
7.2	0.21	0.35	14.5	0.048	35	178	0.9982	3.05	0.47	8.9	6
7.1	0.21	0.4	1.2	0.069	24	156	0.9928	3.42	0.43	10.6	6
8.4	0.17	0.31	6.7	0.038	29	132	0.9945	3.1	0.32	10.6	7
7.4	0.24	0.31	8.4	0.045	52	183	0.9963	3.09	0.32	8.8	5
5.3	0.24	0.33	1.3	0.033	25	97	0.9906	3.59	0.38	11	8
6.5	0.28	0.26	8.8	0.04	44	139	0.9956	3.32	0.37	10.2	6
6.3	0.23	0.21	5.1	0.035	29	142	0.9942	3.36	0.33	10.1	7
6.5	0.29	0.25	10.6	0.039	32	120	0.9962	3.31	0.34	10.1	6
5.8	0.29	0.21	2.6	0.025	12	120	0.9894	3.39	0.79	14	7
6.3	0.27	0.25	5.8	0.038	52	155	0.995	3.28	0.38	9.4	6
6.3	0.17	0.42	2.8	0.028	45	107	0.9908	3.27	0.43	11.8	6
6.3	0.16	0.4	1.6	0.033	59	148	0.9914	3.44	0.53	11.4	5
7.9	0.29	0.39	6.7	0.036	6	117	0.9938	3.12	0.42	10.7	5
7.3	0.31	0.69	10.2	0.041	58	160	0.9977	3.06	0.45	8.6	5
5.5	0.32	0.45	4.9	0.028	25	191	0.9922	3.51	0.49	11.5	7
5.2	0.24	0.45	3.8	0.027	21	128	0.992	3.55	0.49	11.2	8
7.2	0.37	0.15	2	0.029	27	87	0.9903	3.3	0.59	12.6	7
6.1	0.29	0.27	1.7	0.024	13	76	0.9893	3.21	0.51	12.6	7
9.2	0.22	0.4	2.4	0.054	18	151	0.9952	3.04	0.46	9.3	4
7.2	0.37	0.15	2	0.029	27	87	0.9903	3.3	0.59	12.6	7
8	0.18	0.37	1.3	0.04	15	96	0.9912	3.06	0.61	12.1	6
6.5	0.22	0.34	12	0.053	55	177	0.9983	3.52	0.44	9.9	6
7.4	0.18	0.4	1.6	0.047	22	102	0.9937	3.28	0.44	10.7	5
6.5	0.52	0.17	1.4	0.047	5	26	0.9932	3.26	0.32	10	4
7	0.15	0.38	2.2	0.047	33	96	0.9928	3.13	0.39	10.4	8
5.9	0.415	0.13	1.4	0.04	11	64	0.9922	3.29	0.52	10.5	5
8.1	0.45	0.34	8.3	0.037	33	216	0.9976	3.31	0.64	9.7	5
5.8	0.415	0.13	1.4	0.04	11	64	0.9922	3.29	0.52	10.5	5
6.4	0.5	0.16	12.9	0.042	26	138	0.9974	3.28	0.33	9	5
6.7	0.105	0.32	12.4	0.051	34	106	0.998	3.54	0.45	9.2	6
6	0.4	0.3	1.6	0.047	30	117	0.9931	3.17	0.48	10.1	6
6.6	0.25	0.39	1.45	0.04	40	89	0.9911	3.35	0.4	11.4	7
9.8	0.36	0.45	1.6	0.042	11	124	0.9944	2.93	0.46	10.8	5
9.6	0.23	0.4	1.5	0.044	19	135	0.9937	2.96	0.49	10.9	5
6.3	0.55	0.45	13	0.047	33	182	0.9974	3.2	0.46	9.2	6
6.5	0.115	0.29	1.95	0.038	73	166	0.989	3.12	0.25	12.9	7
6.4	0.125	0.29	5.85	0.042	24	99	0.992	3.23	0.32	12	7
5.7	0.1	0.27	1.3	0.047	21	100	0.9928	3.27	0.46	9.5	5
7.9	0.25	0.29	5.3	0.031	33	117	0.9918	3.06	0.32	11.8	7
6.9	0.2	0.28	1.2	0.048	36	159	0.9936	3.19	0.43	9.1	6
6.9	0.23	0.34	4	0.047	24	128	0.9944	3.2	0.52	9.7	6
6.8	0.39	0.31	14.35	0.043	28	162	0.9988	3.17	0.54	9.1	5
8.7	0.22	0.42	2.3	0.053	27	114	0.994	2.99	0.43	10	5
7.4	0.41	0.34	4.7	0.042	19	127	0.9953	3.25	0.42	10.4	5
6.7	0.25	0.34	12.85	0.048	30	161	0.9986	3.44	0.47	9.5	6
6	0.26	0.42	5.2	0.027	70	178	0.9914	3.4	0.4	12.3	8
6.1	0.31	0.37	8.4	0.031	70	170	0.9934	3.42	0.4	11.7	8
9.2	0.28	0.46	3.2	0.058	39	133	0.996	3.14	0.58	9.5	5
9	0.31	0.49	6.9	0.034	26	91	0.9937	2.99	0.34	11.5	5
8.5	0.16	0.33	1	0.076	17	57	0.9921	3.14	0.46	10.6	6
9.3	0.34	0.49	7.3	0.052	30	146	0.998	3.17	0.61	10.2	5
9.2	0.28	0.46	3.2	0.058	39	133	0.996	3.14	0.58	9.5	5
7.2	0.24	0.3	1.6	0.048	27	131	0.9933	3.25	0.45	10.5	5
7.2	0.25	0.32	1.5	0.047	27	132	0.9933	3.26	0.44	10.5	5
6.8	0.32	0.18	7.5	0.041	71	223	0.9959	3.14	0.41	8.9	5
9.1	0.27	0.32	1.1	0.031	15	151	0.9936	3.03	0.41	10.6	5
8.9	0.34	0.32	1.3	0.041	12	188	0.9953	3.17	0.49	9.5	5
7	0.17	0.37	5.7	0.025	29	111	0.9938	3.2	0.49	10.8	6
6.7	0.25	0.23	7.2	0.038	61	220	0.9952	3.14	0.35	9.5	5
6.9	0.32	0.17	7.6	0.042	69	219	0.9959	3.13	0.4	8.9	5
6.8	0.32	0.18	7.5	0.041	71	223	0.9959	3.14	0.41	8.9	5
6.1	0.6	0	1.3	0.042	24	79	0.9937	3.31	0.38	9.4	4
5.3	0.395	0.07	1.3	0.035	26	102	0.992	3.5	0.35	10.6	6
7.9	0.16	0.3	4.8	0.037	37	171	0.9967	3.47	0.44	9	4
7.6	0.33	0.36	2.1	0.034	26	172	0.9944	3.42	0.48	10.5	4
7.8	0.3	0.29	16.85	0.054	23	135	0.9998	3.16	0.38	9	6
7.8	0.3	0.29	16.85	0.054	23	135	0.9998	3.16	0.38	9	6
5.7	0.26	0.27	4.1	0.201	73.5	189.5	0.9942	3.27	0.38	9.4	6
7.8	0.3	0.29	16.85	0.054	23	135	0.9998	3.16	0.38	9	6
7.5	0.14	0.34	1.3	0.055	50	153	0.9945	3.29	0.8	9.6	6
7.8	0.3	0.29	16.85	0.054	23	135	0.9998	3.16	0.38	9	6
6.6	0.25	0.41	7.4	0.043	29	151	0.9946	3.15	0.6	10.2	7
5.7	0.26	0.27	4.1	0.201	73.5	189.5	0.9942	3.27	0.38	9.4	6
8.2	0.23	0.49	0.9	0.057	15	73	0.9928	3.07	0.38	10.4	6
6	0.24	0.32	6.3	0.03	34	129	0.9946	3.52	0.41	10.4	5
6.1	0.45	0.27	0.8	0.039	13	82	0.9927	3.23	0.32	9.5	5
7.4	0.23	0.43	1.4	0.044	22	113	0.9938	3.22	0.62	10.6	6
7.2	0.2	0.38	1	0.037	21	74	0.9918	3.21	0.37	11	5
7.5	0.14	0.34	1.3	0.055	50	153	0.9945	3.29	0.8	9.6	6
7.7	0.25	0.43	4.5	0.062	20	115	0.9966	3.38	0.5	9.9	6
8.2	0.61	0.45	5.4	0.03	15	118	0.9954	3.14	0.34	9.6	5
7.6	0.21	0.44	1.9	0.036	10	119	0.9913	3.01	0.7	12.8	6
7.4	0.22	0.33	2	0.045	31	101	0.9931	3.42	0.55	11.4	5
7.2	0.26	0.26	12.7	0.036	49	214	0.9986	3.41	0.5	10	6
6.4	0.25	0.41	8.6	0.042	57	173	0.9965	3	0.44	9.1	5
6.3	0.32	0.35	11.1	0.039	29	198	0.9984	3.36	0.5	9.4	7
6.8	0.25	0.29	2	0.042	19	189	0.9952	3.46	0.54	10.2	6
9.8	0.44	0.4	2.8	0.036	35	167	0.9956	2.97	0.39	9.2	5
7.2	0.2	0.25	4.5	0.044	31	109	0.9949	3.23	0.36	9.4	5
8.2	0.61	0.45	5.4	0.03	15	118	0.9954	3.14	0.34	9.6	5
7.5	0.42	0.45	9.1	0.029	20	125	0.996	3.12	0.36	10.1	6
7.4	0.22	0.33	2	0.045	31	101	0.9931	3.42	0.55	11.4	5
6.4	0.26	0.3	2.2	0.025	33	134	0.992	3.21	0.47	10.6	6
7.9	0.46	0.32	4.1	0.033	40	138	0.9912	3.18	0.44	12.8	7
6.5	0.41	0.64	11.8	0.065	65	225	0.9978	3.12	0.51	8.9	5
7.5	0.32	0.37	1.2	0.048	22	184	0.9938	3.09	0.43	9.3	5
6.6	0.21	0.38	2.2	0.026	40	104	0.9914	3.25	0.4	11.1	8
7.1	0.21	0.3	1.4	0.037	45	143	0.9932	3.13	0.33	9.9	6
7.6	0.26	0.47	1.6	0.068	5	55	0.9944	3.1	0.45	9.6	5
7.6	0.21	0.44	1.9	0.036	10	119	0.9913	3.01	0.7	12.8	6
6.9	0.25	0.26	5.2	0.024	36	135	0.9948	3.16	0.72	10.7	7
7.1	0.26	0.32	14.45	0.074	29	107	0.998	2.96	0.42	9.2	6
7.3	0.22	0.4	14.75	0.042	44.5	129.5	0.9998	3.36	0.41	9.1	7
6.2	0.37	0.22	8.3	0.025	36	216	0.9964	3.33	0.6	9.6	6
7.9	0.22	0.45	14.2	0.038	53	141	0.9992	3.03	0.46	9.2	6
6.9	0.25	0.26	5.2	0.024	36	135	0.9948	3.16	0.72	10.7	7
7.3	0.22	0.4	14.75	0.042	44.5	129.5	0.9998	3.36	0.41	9.1	7
7.1	0.26	0.32	14.45	0.074	29	107	0.998	2.96	0.42	9.2	6
7.4	0.25	0.37	6.9	0.02	14	93	0.9939	3	0.48	10.7	7
6.8	0.18	0.37	1.5	0.027	37	93	0.992	3.3	0.45	10.8	6
7	0.17	0.37	1.5	0.028	26	75	0.9922	3.3	0.46	10.8	7
6.4	0.3	0.38	7.8	0.046	35	192	0.9955	3.1	0.37	9	5
5	0.33	0.16	1.5	0.049	10	97	0.9917	3.48	0.44	10.7	6
5	0.33	0.16	1.5	0.049	10	97	0.9917	3.48	0.44	10.7	6
8.9	0.33	0.32	1.5	0.047	11	200	0.9954	3.19	0.46	9.4	5
7	0.26	0.46	15.55	0.037	61	171	0.9986	2.94	0.35	8.8	6
6.4	0.3	0.38	7.8	0.046	35	192	0.9955	3.1	0.37	9	5
6.3	0.21	0.4	1.7	0.031	48	134	0.9917	3.42	0.49	11.5	6
8	0.23	0.46	1.5	0.03	30	125	0.9907	3.23	0.47	12.5	6
9.2	0.28	0.41	1	0.042	14	59	0.9922	2.96	0.25	10.5	6
7.3	0.27	0.39	6.7	0.064	28	188	0.9958	3.29	0.3	9.7	5
7.6	0.32	0.36	1.6	0.04	32	155	0.993	3.23	0.52	11.3	6
5	0.33	0.16	1.5	0.049	10	97	0.9917	3.48	0.44	10.7	6
9.7	0.24	0.45	1.2	0.033	11	59	0.9926	2.74	0.47	10.8	6
8	0.28	0.42	7.1	0.045	41	169	0.9959	3.17	0.43	10.6	5
8.2	0.37	0.36	1	0.034	17	93	0.9906	3.04	0.32	11.7	8
8	0.61	0.38	12.1	0.301	24	220	0.9993	2.94	0.48	9.2	5
7.2	0.26	0.44	7.1	0.027	25	126	0.993	3.02	0.34	11.1	8
8.2	0.37	0.36	1	0.034	17	93	0.9906	3.04	0.32	11.7	8
6.4	0.23	0.33	1.15	0.044	15.5	217.5	0.992	3.33	0.44	11	6
5.9	0.4	0.32	6	0.034	50	127	0.992	3.51	0.58	12.5	7
7.6	0.28	0.39	1.2	0.038	21	115	0.994	3.16	0.67	10	6
8	0.28	0.42	7.1	0.045	41	169	0.9959	3.17	0.43	10.6	5
7.2	0.23	0.39	2.3	0.033	29	102	0.9908	3.26	0.54	12.3	7
6.8	0.32	0.37	3.4	0.023	19	87	0.9902	3.14	0.53	12.7	6
7.2	0.23	0.39	2.3	0.033	29	102	0.9908	3.26	0.54	12.3	7
6.9	0.18	0.38	6.5	0.039	20	110	0.9943	3.1	0.42	10.5	5
9.4	0.26	0.53	1.2	0.047	25	109	0.9921	3.23	0.28	12.5	6
8.3	0.33	0.42	1.15	0.033	18	96	0.9911	3.2	0.32	12.4	3
7.3	0.29	0.3	13	0.043	46	238	0.9986	3.06	0.41	8.7	6
7.9	0.41	0.37	4.5	0.03	40	114	0.992	3.17	0.54	12.4	7
7.9	0.44	0.37	5.85	0.033	27	93	0.992	3.16	0.54	12.6	7
7.7	0.39	0.3	5.2	0.037	29	131	0.9943	3.38	0.44	11	6
7.7	0.26	0.31	1.3	0.043	47	155	0.9937	3.42	0.5	10.1	6
7.8	0.32	0.31	1.7	0.036	46	195	0.993	3.03	0.48	10.5	5
6.8	0.32	0.37	3.4	0.023	19	87	0.9902	3.14	0.53	12.7	6
7.3	0.24	0.39	3.6	0.024	35	116	0.9928	3.17	0.51	10.9	5
7.1	0.44	0.37	2.7	0.041	35	128	0.9896	3.07	0.43	13.5	7
10.3	0.25	0.48	2.2	0.042	28	164	0.998	3.19	0.59	9.7	5
7.9	0.14	0.28	1.8	0.041	44	178	0.9954	3.45	0.43	9.2	6
7.4	0.18	0.42	2.1	0.036	33	187	0.9938	3.4	0.41	10.6	7
8.1	0.43	0.42	6.6	0.033	36	141	0.9918	2.98	0.39	13.3	7
7.1	0.44	0.37	2.7	0.041	35	128	0.9896	3.07	0.43	13.5	7
6.4	0.26	0.22	5.1	0.037	23	131	0.9944	3.29	0.32	10.1	5
8	0.66	0.72	17.55	0.042	62	233	0.9999	2.92	0.68	9.4	4
8	0.2	0.4	5.2	0.055	41	167	0.9953	3.18	0.4	10.6	7
7.2	0.21	0.34	1.1	0.046	25	80	0.992	3.25	0.4	11.3	6
7.2	0.18	0.31	1.1	0.045	20	73	0.9925	3.32	0.4	10.8	7
8.4	0.57	0.44	10.7	0.051	46	195	0.9981	3.15	0.51	10.4	5
5.3	0.26	0.23	5.15	0.034	48	160	0.9952	3.82	0.51	10.5	7
5.7	0.245	0.33	1.1	0.049	28	150	0.9927	3.13	0.42	9.3	5
5.6	0.245	0.32	1.1	0.047	24	152	0.9927	3.12	0.42	9.3	6
7.3	0.25	0.41	1.8	0.037	52	165	0.9911	3.29	0.39	12.2	7
7	0.16	0.73	1	0.138	58	150	0.9936	3.08	0.3	9.2	5
6.4	0.22	0.34	1.8	0.057	29	104	0.9959	3.81	0.57	10.3	6
7.3	0.18	0.65	1.4	0.046	28	157	0.9946	3.33	0.62	9.4	6
6.4	0.17	0.27	6.7	0.036	88	223	0.9948	3.28	0.35	10.2	6
6.9	0.29	0.16	6.8	0.034	65	212	0.9955	3.08	0.39	9	6
6.2	0.21	0.38	6.8	0.036	64	245	0.9951	3.06	0.36	9.3	6
6.4	0.23	0.3	7.1	0.037	63	236	0.9952	3.06	0.34	9.2	6
7.3	0.19	0.68	1.5	0.05	31	156	0.9946	3.32	0.64	9.4	6
7.3	0.18	0.65	1.4	0.046	28	157	0.9946	3.33	0.62	9.4	6
9.6	0.29	0.46	1.45	0.039	77.5	223	0.9944	2.92	0.46	9.5	6
7.2	0.14	0.35	1.2	0.036	15	73	0.9938	3.46	0.39	9.9	5
6.9	0.31	0.34	7.4	0.059	36	174	0.9963	3.46	0.62	11.1	7
7.5	0.28	0.34	4.2	0.028	36	116	0.991	2.99	0.41	12.3	8
8	0.22	0.42	14.6	0.044	45	163	1.0003	3.21	0.69	8.6	7
7.6	0.31	0.29	10.5	0.04	21	145	0.9966	3.04	0.35	9.4	5
8.4	0.35	0.56	13.8	0.048	55	190	0.9993	3.07	0.58	9.4	6
8	0.22	0.42	14.6	0.044	45	163	1.0003	3.21	0.69	8.6	7
8.1	0.5	0.47	1.1	0.037	23	126	0.9938	3.21	0.42	10.9	5
7	0.39	0.31	5.3	0.169	32	162	0.9965	3.2	0.48	9.4	5
8.1	0.5	0.47	1.1	0.037	23	126	0.9938	3.21	0.42	10.9	5
8.4	0.35	0.56	13.8	0.048	55	190	0.9993	3.07	0.58	9.4	6
6.2	0.22	0.27	1.5	0.064	20	132	0.9938	3.22	0.46	9.2	6
8	0.22	0.42	14.6	0.044	45	163	1.0003	3.21	0.69	8.6	7
7.6	0.31	0.29	10.5	0.04	21	145	0.9966	3.04	0.35	9.4	5
7	0.24	0.36	4.9	0.083	10	133	0.9942	3.33	0.37	10.8	6
6.6	0.27	0.3	1.9	0.025	14	153	0.9928	3.29	0.62	10.5	6
7.8	0.16	0.41	1.7	0.026	29	140	0.991	3.02	0.78	12.5	6
7.7	0.27	0.34	1.8	0.028	26	168	0.9911	2.99	0.48	12.1	7
7.4	0.31	0.74	10.7	0.039	51	147	0.9977	3.02	0.43	8.7	5
8	0.45	0.36	8.8	0.026	50	151	0.9927	3.07	0.25	12.7	8
7.7	0.27	0.34	1.8	0.028	26	168	0.9911	2.99	0.48	12.1	7
7.8	0.16	0.41	1.7	0.026	29	140	0.991	3.02	0.78	12.5	6
6.6	0.16	0.29	1.8	0.05	40	147	0.9912	3.06	0.44	11.4	7
8.3	0.21	0.4	1.6	0.032	35	110	0.9907	3.02	0.6	12.9	7
7.2	0.32	0.33	1.4	0.029	29	109	0.9902	3.15	0.51	12.8	7
6.6	0.16	0.3	1.6	0.034	15	78	0.992	3.38	0.44	11.2	6
8.4	0.16	0.33	1.5	0.033	16	98	0.994	3.14	0.42	9.7	6
7.5	0.23	0.32	9.2	0.038	54	191	0.9966	3.04	0.56	9.7	6
6.2	0.17	0.3	1.1	0.037	14	79	0.993	3.5	0.54	10.3	6
6.9	0.39	0.22	4.3	0.03	10	102	0.993	3	0.87	11.6	4
6.9	0.41	0.22	4.2	0.031	10	102	0.993	3	0.86	11.6	4
7.5	0.23	0.32	9.2	0.038	54	191	0.9966	3.04	0.56	9.7	6
7.5	0.38	0.33	5	0.045	30	131	0.9942	3.32	0.44	10.9	6
7.3	0.42	0.38	6.8	0.045	29	122	0.9925	3.19	0.37	12.6	7
7.3	0.34	0.39	5.2	0.04	45	163	0.9925	3.3	0.47	12.4	6
7.8	0.23	0.28	4.75	0.042	45	166	0.9928	2.96	0.4	11.5	5
9	0.245	0.38	5.9	0.045	52	159	0.995	2.93	0.35	10.2	6
6.9	0.2	0.4	7.7	0.032	51	176	0.9939	3.22	0.27	11.4	5
7.4	0.19	0.42	6.4	0.067	39	212	0.9958	3.3	0.33	9.6	6
8.2	0.2	0.36	8.1	0.035	60	163	0.9952	3.05	0.3	10.3	6
8	0.59	0.71	17.35	0.038	61	228	1	2.95	0.75	9.3	5
7.9	0.14	0.45	1.8	0.05	17	114	0.9948	3.33	0.49	10.7	7
6.8	0.24	0.4	1.8	0.047	34	105	0.99	3.13	0.49	12.8	8
9.7	0.14	0.59	1.5	0.049	23	142	0.9958	2.98	0.62	9.5	5
9.2	0.15	0.68	1.6	0.046	22	130	0.9948	3.02	0.45	10.4	6
9.4	0.17	0.55	1.6	0.049	14	94	0.9949	3.02	0.61	10.3	6
5.2	0.365	0.08	13.5	0.041	37	142	0.997	3.46	0.39	9.9	6
6.3	0.23	0.22	3.75	0.039	37	116	0.9927	3.23	0.5	10.7	6
9.6	0.25	0.54	1.3	0.04	16	160	0.9938	2.94	0.43	10.5	5
9.2	0.32	0.42	1.3	0.046	14	186	0.9949	3.08	0.48	9.6	5
6.4	0.31	0.4	6.2	0.04	46	169	0.9953	3.15	0.46	9.3	6
8.1	0.2	0.36	9.7	0.044	63	162	0.997	3.1	0.46	10	6
7.9	0.255	0.26	2	0.026	40	190	0.9932	3.04	0.39	11.2	6
7	0.15	0.34	1.4	0.039	21	177	0.9927	3.32	0.62	10.8	5
6.4	0.15	0.31	1.1	0.044	25	96	0.9932	3.54	0.51	10.3	6
6.4	0.25	0.53	6.6	0.038	59	234	0.9955	3.03	0.42	8.8	5
7.6	0.19	0.42	1.5	0.044	6	114	0.9914	3.04	0.74	12.8	6
7.3	0.43	0.37	4.6	0.028	17	114	0.991	3.23	0.43	13.2	6
5.1	0.31	0.3	0.9	0.037	28	152	0.992	3.54	0.56	10.1	6
6.2	0.2	0.26	1.7	0.093	40	161	0.9924	3.44	0.66	11	5
6.9	0.16	0.35	1.3	0.043	21	182	0.9927	3.25	0.62	10.8	6
7.7	0.32	0.48	2.3	0.04	28	114	0.9911	3.2	0.52	12.8	7
6.5	0.22	0.72	6.8	0.042	33	168	0.9958	3.12	0.36	9.2	6
6.8	0.26	0.33	1.5	0.047	44	167	0.9928	3.12	0.44	10.5	6
5.2	0.37	0.33	1.2	0.028	13	81	0.9902	3.37	0.38	11.7	6
8.4	0.19	0.43	2.1	0.052	20	104	0.994	2.85	0.46	9.5	5
8.3	0.21	0.41	2.2	0.05	24	108	0.994	2.85	0.45	9.5	5
6.8	0.15	0.32	8.8	0.058	24	110	0.9972	3.4	0.4	8.8	6
7.9	0.16	0.64	17	0.05	69	210	1.0004	3.15	0.51	9.3	7
7.8	0.21	0.39	1.8	0.034	62	180	0.991	3.09	0.75	12.6	8
9	0.24	0.5	1.2	0.048	26	107	0.9918	3.21	0.34	12.4	6
5.7	0.21	0.24	2.3	0.047	60	189	0.995	3.65	0.72	10.1	6
7.8	0.29	0.36	7	0.042	38	161	0.9941	3.26	0.37	11.2	8
6.7	0.18	0.3	6.4	0.048	40	251	0.9956	3.29	0.52	10	5
6.7	0.18	0.3	6.4	0.048	40	251	0.9956	3.29	0.52	10	5
8.4	0.58	0.27	12.15	0.033	37	116	0.9959	2.99	0.39	10.8	6
7.2	0.16	0.32	0.8	0.04	50	121	0.9922	3.27	0.33	10	6
7.6	0.54	0.23	2	0.029	13	151	0.9931	3.04	0.33	10.4	5
8.4	0.58	0.27	12.15	0.033	37	116	0.9959	2.99	0.39	10.8	6
6.6	0.25	0.31	12.4	0.059	52	181	0.9984	3.51	0.47	9.8	6
7.3	0.23	0.37	1.9	0.041	51	165	0.9908	3.26	0.4	12.2	8
7.3	0.39	0.37	1.1	0.043	36	113	0.991	3.39	0.48	12.7	8
7	0.46	0.39	6.2	0.039	46	163	0.9928	3.21	0.35	12.2	7
8.2	0.35	0.4	6.3	0.039	35	162	0.9936	3.15	0.34	11.9	7
7.8	0.29	0.36	7	0.042	38	161	0.9941	3.26	0.37	11.2	8
9.2	0.35	0.39	0.9	0.042	15	61	0.9924	2.96	0.28	10.4	4
8	0.57	0.39	3.9	0.034	22	122	0.9917	3.29	0.67	12.8	7
6.5	0.37	0.33	3.9	0.027	40	130	0.9906	3.28	0.39	12.7	7
5.7	0.21	0.24	2.3	0.047	60	189	0.995	3.65	0.72	10.1	6
6.7	0.18	0.3	6.4	0.048	40	251	0.9956	3.29	0.52	10	5
7.8	0.13	0.3	1.8	0.04	43	179	0.9955	3.43	0.41	9	5
7.6	0.19	0.41	1.1	0.04	38	143	0.9907	2.92	0.42	11.4	5
7.3	0.22	0.41	15.4	0.05	55	191	1	3.32	0.59	8.9	6
6.3	0.29	0.4	6.5	0.039	43	167	0.9953	3.15	0.44	9.3	6
6.8	0.35	0.32	2.4	0.048	35	103	0.9911	3.28	0.46	12	8
6.5	0.19	0.32	1.4	0.04	31	132	0.9922	3.36	0.54	10.8	7
6.2	0.12	0.26	5.7	0.044	56	158	0.9951	3.52	0.37	10.5	6
6	0.13	0.28	5.7	0.038	56	189.5	0.9948	3.59	0.43	10.6	7
6.4	0.25	0.33	1.4	0.04	42	115	0.9906	3.19	0.48	11.3	7
6.9	0.32	0.16	1.4	0.051	15	96	0.994	3.22	0.38	9.5	4
7.6	0.19	0.41	1.1	0.04	38	143	0.9907	2.92	0.42	11.4	5
6.7	0.13	0.28	1.2	0.046	35	140	0.9927	3.33	0.33	10.1	7
7	0.14	0.41	0.9	0.037	22	95	0.9914	3.25	0.43	10.9	6
7.6	0.27	0.24	3.8	0.058	19	115	0.9958	3.15	0.45	8.9	5
7.3	0.22	0.41	15.4	0.05	55	191	1	3.32	0.59	8.9	6
7.4	0.64	0.47	14.15	0.168	42	185	0.9984	2.9	0.49	9.3	5
7.6	0.28	0.39	1.9	0.052	23	116	0.9941	3.25	0.4	10.4	6
8.3	0.26	0.41	9.2	0.042	41	162	0.9944	3.1	0.38	12	7
10.7	0.22	0.56	8.2	0.044	37	181	0.998	2.87	0.68	9.5	6
10.7	0.22	0.56	8.2	0.044	37	181	0.998	2.87	0.68	9.5	6
6.9	0.23	0.34	2.7	0.032	24	121	0.9902	3.14	0.38	12.4	7
6.2	0.3	0.32	1.7	0.032	30	130	0.9911	3.28	0.41	11.2	7
6.9	0.27	0.41	1.7	0.047	6	134	0.9929	3.15	0.69	11.4	6
6.9	0.28	0.41	1.7	0.05	10	136	0.993	3.16	0.71	11.4	6
6.9	0.28	0.3	1.6	0.047	46	132	0.9918	3.35	0.38	11.1	7
6.9	0.46	0.2	0.9	0.054	5	126	0.992	3.1	0.42	10.4	6
6.9	0.38	0.32	8.5	0.044	36	152	0.9932	3.38	0.35	12	7
5.7	0.43	0.3	5.7	0.039	24	98	0.992	3.54	0.61	12.3	7
6.6	0.56	0.16	3.1	0.045	28	92	0.994	3.12	0.35	9.1	6
7.1	0.36	0.56	1.3	0.046	25	102	0.9923	3.24	0.33	10.5	6
6.8	0.23	0.4	1.6	0.047	5	133	0.993	3.23	0.7	11.4	6
6.2	0.33	0.29	1.3	0.042	26	138	0.9956	3.77	0.64	9.5	5
5.6	0.49	0.13	4.5	0.039	17	116	0.9907	3.42	0.9	13.7	7
6.6	0.42	0.33	2.8	0.034	15	85	0.99	3.28	0.51	13.4	6
7.3	0.18	0.29	1.2	0.044	12	143	0.9918	3.2	0.48	11.3	7
8.1	0.19	0.4	0.9	0.037	73	180	0.9926	3.06	0.34	10	6
5.9	0.19	0.26	7.4	0.034	33	123	0.995	3.49	0.42	10.1	6
6.2	0.16	0.47	1.4	0.029	23	81	0.99	3.26	0.42	12.2	6
6.6	0.42	0.33	2.8	0.034	15	85	0.99	3.28	0.51	13.4	6
5.7	0.135	0.3	4.6	0.042	19	101	0.9946	3.31	0.42	9.3	6
5.6	0.49	0.13	4.5	0.039	17	116	0.9907	3.42	0.9	13.7	7
6.9	0.19	0.33	1.6	0.039	27	98	0.9898	3.09	0.46	12.3	7
7.3	0.18	0.29	1.2	0.044	12	143	0.9918	3.2	0.48	11.3	7
7.3	0.25	0.36	13.1	0.05	35	200	0.9986	3.04	0.46	8.9	7
7.3	0.25	0.36	13.1	0.05	35	200	0.9986	3.04	0.46	8.9	7
7	0.2	0.34	5.7	0.035	32	83	0.9928	3.19	0.46	11.5	6
7.3	0.25	0.36	13.1	0.05	35	200	0.9986	3.04	0.46	8.9	7
6.3	0.67	0.48	12.6	0.052	57	222	0.9979	3.17	0.52	9.3	6
7.4	0.4	0.29	5.4	0.044	31	122	0.994	3.3	0.5	11.1	8
7.1	0.26	0.31	2.2	0.044	29	128	0.9937	3.34	0.64	10.9	8
9	0.31	0.48	6.6	0.043	11	73	0.9938	2.9	0.38	11.6	5
6.3	0.39	0.24	6.9	0.069	9	117	0.9942	3.15	0.35	10.2	4
8.2	0.22	0.36	6.8	0.034	12	90	0.9944	3.01	0.38	10.5	8
7.1	0.19	0.28	3.6	0.033	16	78	0.993	2.91	0.78	11.4	6
7.3	0.25	0.36	13.1	0.05	35	200	0.9986	3.04	0.46	8.9	7
7.9	0.2	0.34	1.2	0.04	29	118	0.9932	3.14	0.41	10.6	6
7.1	0.26	0.32	5.9	0.037	39	97	0.9934	3.31	0.4	11.6	6
7	0.2	0.34	5.7	0.035	32	83	0.9928	3.19	0.46	11.5	6
6.9	0.3	0.33	4.1	0.035	26	155	0.9925	3.25	0.79	12.3	8
8.1	0.29	0.49	7.1	0.042	22	124	0.9944	3.14	0.41	10.8	6
5.8	0.17	0.3	1.4	0.037	55	130	0.9909	3.29	0.38	11.3	6
5.9	0.415	0.02	0.8	0.038	22	63	0.9932	3.36	0.36	9.3	5
6.6	0.23	0.26	1.3	0.045	16	128	0.9934	3.36	0.6	10	6
8.6	0.55	0.35	15.55	0.057	35.5	366.5	1.0001	3.04	0.63	11	3
6.9	0.35	0.74	1	0.044	18	132	0.992	3.13	0.55	10.2	5
7.6	0.14	0.74	1.6	0.04	27	103	0.9916	3.07	0.4	10.8	7
9.2	0.28	0.49	11.8	0.042	29	137	0.998	3.1	0.34	10.1	4
6.2	0.18	0.49	4.5	0.047	17	90	0.9919	3.27	0.37	11.6	6
5.3	0.165	0.24	1.1	0.051	25	105	0.9925	3.32	0.47	9.1	5
9.8	0.25	0.74	10	0.056	36	225	0.9977	3.06	0.43	10	4
8.1	0.29	0.49	7.1	0.042	22	124	0.9944	3.14	0.41	10.8	6
6.8	0.22	0.49	0.9	0.052	26	128	0.991	3.25	0.35	11.4	6
7.2	0.22	0.49	1	0.045	34	140	0.99	3.05	0.34	12.7	6
7.4	0.25	0.49	1.1	0.042	35	156	0.9917	3.13	0.55	11.3	5
8.2	0.18	0.49	1.1	0.033	28	81	0.9923	3	0.68	10.4	7
6.1	0.22	0.49	1.5	0.051	18	87	0.9928	3.3	0.46	9.6	5
7	0.39	0.24	1	0.048	8	119	0.9923	3	0.31	10.1	4
6.1	0.22	0.49	1.5	0.051	18	87	0.9928	3.3	0.46	9.6	5
6.5	0.36	0.49	2.9	0.03	16	94	0.9902	3.1	0.49	12.1	7
7.1	0.29	0.49	1.2	0.031	32	99	0.9893	3.07	0.33	12.2	6
7.4	0.25	0.49	1.1	0.042	35	156	0.9917	3.13	0.55	11.3	5
6.9	0.23	0.24	14.2	0.053	19	94	0.9982	3.17	0.5	9.6	5
8.5	0.56	0.74	17.85	0.051	51	243	1.0005	2.99	0.7	9.2	5
8.2	0.18	0.49	1.1	0.033	28	81	0.9923	3	0.68	10.4	7
6.3	0.23	0.49	7.1	0.05	67	210	0.9951	3.23	0.34	9.5	5
6.1	0.25	0.49	7.6	0.052	67	226	0.9956	3.16	0.47	8.9	5
7.2	0.26	0.74	13.6	0.05	56	162	0.998	3.03	0.44	8.8	5
7.2	0.31	0.24	1.4	0.057	17	117	0.9928	3.16	0.35	10.5	5
8	0.25	0.49	1.2	0.061	27	117	0.9938	3.08	0.34	9.4	5
7	0.18	0.49	5.3	0.04	34	125	0.9914	3.24	0.4	12.2	6
7.8	0.43	0.49	13	0.033	37	158	0.9955	3.14	0.35	11.3	6
8.3	0.2	0.74	4.45	0.044	33	130	0.9924	3.25	0.42	12.2	6
6.3	0.27	0.49	1.2	0.063	35	92	0.9911	3.38	0.42	12.2	6
7.4	0.16	0.49	1.2	0.055	18	150	0.9917	3.23	0.47	11.2	6
7.4	0.16	0.49	1.2	0.055	18	150	0.9917	3.23	0.47	11.2	6
6.9	0.19	0.49	6.6	0.036	49	172	0.9932	3.2	0.27	11.5	6
7.8	0.43	0.49	13	0.033	37	158	0.9955	3.14	0.35	11.3	6
7.2	0.4	0.49	1.1	0.048	11	138	0.9929	3.01	0.42	9.3	5
7.8	0.43	0.49	13	0.033	37	158	0.9955	3.14	0.35	11.3	6
7.6	0.52	0.49	14	0.034	37	156	0.9958	3.14	0.38	11.8	7
8.3	0.21	0.49	19.8	0.054	50	231	1.0012	2.99	0.54	9.2	5
6.9	0.34	0.74	11.2	0.069	44	150	0.9968	3	0.81	9.2	5
6.3	0.27	0.49	1.2	0.063	35	92	0.9911	3.38	0.42	12.2	6
8.3	0.2	0.74	4.45	0.044	33	130	0.9924	3.25	0.42	12.2	6
7.1	0.22	0.74	2.7	0.044	42	144	0.991	3.31	0.41	12.2	6
7.9	0.11	0.49	4.5	0.048	27	133	0.9946	3.24	0.42	10.6	6
8.5	0.17	0.74	3.6	0.05	29	128	0.9928	3.28	0.4	12.4	6
6.4	0.145	0.49	5.4	0.048	54	164	0.9946	3.56	0.44	10.8	6
7.4	0.16	0.49	1.2	0.055	18	150	0.9917	3.23	0.47	11.2	6
8.3	0.19	0.49	1.2	0.051	11	137	0.9918	3.06	0.46	11	6
8	0.44	0.49	9.1	0.031	46	151	0.9926	3.16	0.27	12.7	8
7	0.2	0.74	0.8	0.044	19	163	0.9931	3.46	0.53	10.2	5
6.9	0.19	0.49	6.6	0.036	49	172	0.9932	3.2	0.27	11.5	6
7.1	0.25	0.49	3	0.03	30	96	0.9903	3.13	0.39	12.3	7
6.5	0.24	0.24	1.6	0.046	15	60	0.9928	3.19	0.39	9.8	5
7.2	0.4	0.49	1.1	0.048	11	138	0.9929	3.01	0.42	9.3	5
7.6	0.52	0.49	14	0.034	37	156	0.9958	3.14	0.38	11.8	7
7.8	0.43	0.49	13	0.033	37	158	0.9955	3.14	0.35	11.3	6
7.8	0.21	0.49	1.35	0.052	6	48	0.9911	3.15	0.28	11.4	5
7	0.2	0.49	5.9	0.038	39	128	0.9938	3.21	0.48	10.8	6
6.9	0.25	0.24	3.6	0.057	13	85	0.9942	2.99	0.48	9.5	4
7.2	0.08	0.49	1.3	0.05	18	148	0.9945	3.46	0.44	10.2	6
7.1	0.85	0.49	8.7	0.028	40	184	0.9962	3.22	0.36	10.7	5
7.6	0.51	0.24	1.2	0.04	10	104	0.992	3.05	0.29	10.8	6
7.9	0.22	0.24	4.6	0.044	39	159	0.9927	2.99	0.28	11.5	6
7.7	0.16	0.49	2	0.056	20	124	0.9948	3.32	0.49	10.7	6
7.2	0.08	0.49	1.3	0.05	18	148	0.9945	3.46	0.44	10.2	6
6.6	0.25	0.24	1.7	0.048	26	124	0.9942	3.37	0.6	10.1	6
6.7	0.16	0.49	2.4	0.046	57	187	0.9952	3.62	0.81	10.4	6
6.9	0.25	0.24	3.6	0.057	13	85	0.9942	2.99	0.48	9.5	4
7.5	0.32	0.24	4.6	0.053	8	134	0.9958	3.14	0.5	9.1	3
7.4	0.28	0.49	1.5	0.034	20	126	0.9918	2.98	0.39	10.6	6
6.2	0.15	0.49	0.9	0.033	17	51	0.9932	3.3	0.7	9.4	6
6.7	0.25	0.74	19.4	0.054	44	169	1.0004	3.51	0.45	9.8	6
6.5	0.26	0.74	13.3	0.044	68	224	0.9972	3.18	0.54	9.5	6
7.9	0.16	0.74	17.85	0.037	52	187	0.9998	2.99	0.41	9.3	5
5.6	0.185	0.49	1.1	0.03	28	117	0.9918	3.55	0.45	10.3	6
7.5	0.2	0.49	1.3	0.031	8	97	0.9918	3.06	0.62	11.1	5
8	0.3	0.49	9.4	0.046	47	188	0.9964	3.14	0.48	10	5
8	0.34	0.49	9	0.033	39	180	0.9936	3.13	0.38	12.3	8
7.7	0.35	0.49	8.65	0.033	42	186	0.9931	3.14	0.38	12.4	8
7.6	0.29	0.49	9.6	0.03	45	197	0.9938	3.13	0.38	12.3	7
6.7	0.62	0.24	1.1	0.039	6	62	0.9934	3.41	0.32	10.4	5
6.8	0.27	0.49	1.2	0.044	35	126	0.99	3.13	0.48	12.1	7
7.7	0.27	0.49	1.8	0.041	23	86	0.9914	3.16	0.42	12.5	6
6.7	0.51	0.24	2.1	0.043	14	155	0.9904	3.22	0.6	13	6
7.4	0.19	0.49	9.3	0.03	26	132	0.994	2.99	0.32	11	7
8.3	0.2	0.49	1.7	0.04	34	169	0.9938	3.05	0.37	10.1	5
6.6	0.3	0.24	1.2	0.034	17	121	0.9933	3.13	0.36	9.2	5
6.8	0.36	0.24	4.6	0.039	24	124	0.9909	3.27	0.34	12.6	7
7	0.17	0.74	12.8	0.045	24	126	0.9942	3.26	0.38	12.2	8
9.2	0.18	0.49	1.5	0.041	39	130	0.9945	3.04	0.49	9.8	7
8.1	0.2	0.49	8.1	0.051	51	205	0.9954	3.1	0.52	11	6
7.8	0.26	0.74	7.5	0.044	59	160	0.996	3.22	0.64	10	6
6.8	0.21	0.49	14.5	0.06	50	170	0.9991	3.55	0.44	9.8	6
7.9	0.2	0.49	1.6	0.053	15	144	0.993	3.16	0.47	10.5	5
8	0.18	0.49	1.8	0.061	10	145	0.9942	3.23	0.48	10	5
8.8	0.23	0.74	3.2	0.042	15	126	0.9934	3.02	0.51	11.2	6
7.3	0.22	0.49	9.4	0.034	29	134	0.9939	2.99	0.32	11	7
7.3	0.22	0.49	9.9	0.031	48	161	0.9937	3.01	0.28	11.2	6
7.4	0.19	0.49	9.3	0.03	26	132	0.994	2.99	0.32	11	7
7.3	0.155	0.49	1.3	0.039	34	136	0.9926	3.14	0.77	10.5	6
8.2	0.22	0.49	9.6	0.037	53	154	0.9951	3.02	0.33	10.6	6
8.2	0.24	0.49	9.3	0.038	52	163	0.9952	3.02	0.33	10.6	6
8.4	0.23	0.49	7.8	0.035	22	95	0.9935	3.04	0.34	12	6
8.3	0.2	0.49	1.7	0.04	34	169	0.9938	3.05	0.37	10.1	5
8.3	0.2	0.49	1.7	0.038	38	167	0.9939	3.05	0.37	10.1	6
6.6	0.3	0.24	1.2	0.034	17	121	0.9933	3.13	0.36	9.2	5
6.9	0.21	0.49	1.4	0.041	15	164	0.9927	3.25	0.63	11	5
8	0.25	0.49	9	0.044	31	185	0.998	3.34	0.49	10	6
6.6	0.21	0.49	18.15	0.042	41	158	0.9997	3.28	0.39	8.7	6
7.2	0.27	0.74	12.5	0.037	47	156	0.9981	3.04	0.44	8.7	5
14.2	0.27	0.49	1.1	0.037	33	156	0.992	3.15	0.54	11.1	6
7.9	0.28	0.49	7.7	0.045	48	195	0.9954	3.04	0.55	11	6
7.4	0.27	0.49	1.1	0.037	33	156	0.992	3.15	0.54	11.1	6
6.6	0.21	0.49	18.15	0.042	41	158	0.9997	3.28	0.39	8.7	6
7.2	0.27	0.74	12.5	0.037	47	156	0.9981	3.04	0.44	8.7	5
8.1	0.3	0.49	8.1	0.037	26	174	0.9943	3.1	0.3	11.2	7
7.5	0.23	0.49	7.7	0.049	61	209	0.9941	3.14	0.3	11.1	7
7.3	0.26	0.49	5	0.028	32	107	0.9936	3.24	0.54	10.8	6
7.1	0.18	0.74	15.6	0.044	44	176	0.9996	3.38	0.67	9	6
8.5	0.15	0.49	1.5	0.031	17	122	0.9932	3.03	0.4	10.3	6
8.9	0.13	0.49	1	0.028	6	24	0.9926	2.91	0.32	9.9	5
8.1	0.28	0.49	1	0.04	32	148	0.9936	3.13	0.41	10	6
6	0.17	0.49	1	0.034	26	106	0.992	3.21	0.42	9.8	6
7.3	0.26	0.49	5	0.028	32	107	0.9936	3.24	0.54	10.8	6
7.1	0.18	0.74	15.6	0.044	44	176	0.9996	3.38	0.67	9	6
7.1	0.53	0.24	0.8	0.029	29	86	0.993	3.16	0.32	9.1	4
7.2	0.16	0.49	1.3	0.037	27	104	0.9924	3.23	0.57	10.6	6
7.3	0.14	0.49	1.1	0.038	28	99	0.9928	3.2	0.72	10.6	6
8.9	0.13	0.49	1	0.028	6	24	0.9926	2.91	0.32	9.9	5
7.9	0.12	0.49	5.2	0.049	33	152	0.9952	3.18	0.47	10.6	6
6.7	0.29	0.49	4.7	0.034	35	156	0.9945	3.13	0.45	9.9	6
6.7	0.3	0.49	4.8	0.034	36	158	0.9945	3.12	0.45	9.9	6
7.1	0.36	0.24	1.8	0.025	32	102	0.9903	3.34	0.59	12.8	6
8.5	0.15	0.49	1.5	0.031	17	122	0.9932	3.03	0.4	10.3	6
7.9	0.18	0.49	5.2	0.051	36	157	0.9953	3.18	0.48	10.6	6
6.6	0.19	0.99	1.2	0.122	45	129	0.9936	3.09	0.31	8.7	6
7.3	0.21	0.49	1.8	0.038	44	152	0.9912	3.32	0.44	12.6	7
6.9	0.3	0.49	7.6	0.057	25	156	0.9962	3.43	0.63	11	7
7.9	0.42	0.49	8.2	0.056	32	164	0.9965	3.29	0.6	11.2	7
6.9	0.24	0.49	1.3	0.032	35	148	0.9932	3.45	0.57	10.7	7
7.6	0.23	0.49	10	0.036	45	182	0.9967	3.08	0.58	9.6	6
7.9	0.18	0.49	5.2	0.051	36	157	0.9953	3.18	0.48	10.6	6
6.2	0.43	0.49	6.4	0.045	12	115	0.9963	3.27	0.57	9	4
8.8	0.35	0.49	1	0.036	14	56	0.992	2.96	0.33	10.5	4
7.8	0.3	0.74	1.8	0.033	33	156	0.991	3.29	0.52	12.8	6
9.1	0.28	0.49	2	0.059	10	112	0.9958	3.15	0.46	10.1	5
7.1	0.34	0.49	1.5	0.027	26	126	0.99	3.3	0.33	12.2	7
7.8	0.3	0.74	1.8	0.033	33	156	0.991	3.29	0.52	12.8	6
9.1	0.28	0.49	2	0.059	10	112	0.9958	3.15	0.46	10.1	5
8.5	0.19	0.49	3.5	0.044	29	117	0.9938	3.14	0.51	10.1	6
7.6	0.18	0.49	18.05	0.046	36	158	0.9996	3.06	0.41	9.2	5
7.5	0.19	0.49	1.8	0.055	19	110	0.9946	3.33	0.44	9.9	5
7.4	0.3	0.49	8.2	0.055	49	188	0.9974	3.52	0.58	9.7	6
6.7	0.3	0.74	5	0.038	35	157	0.9945	3.21	0.46	9.9	5
6.6	0.3	0.74	4.6	0.041	36	159	0.9946	3.21	0.45	9.9	5
7.4	0.3	0.49	8.2	0.055	49	188	0.9974	3.52	0.58	9.7	6
6.9	0.22	0.49	7	0.063	50	168	0.9957	3.54	0.5	10.3	6
7.8	0.26	0.49	3.1	0.045	21	116	0.9931	3.16	0.35	10.3	5
8.5	0.17	0.49	8.8	0.048	23	108	0.9947	2.88	0.34	10.5	4
6.8	0.17	0.74	2.4	0.053	61	182	0.9953	3.63	0.76	10.5	6
6.2	0.27	0.49	1.4	0.05	20	74	0.9931	3.32	0.44	9.8	6
7.1	0.64	0.49	1.8	0.05	17	128	0.9946	3.31	0.58	10.6	4
6.4	0.18	0.74	11.9	0.046	54	168	0.9978	3.58	0.68	10.1	5
7.6	0.31	0.49	13.4	0.062	50	191	0.9989	3.22	0.53	9	4
9.8	0.31	0.49	15.4	0.046	13	119	1.0004	3.18	0.45	9.5	5
9	0.3	0.49	7.2	0.039	32	84	0.9938	2.94	0.32	11.5	6
8.4	0.24	0.49	7.4	0.039	46	108	0.9934	3.03	0.33	11.9	7
6.4	0.18	0.74	11.9	0.046	54	168	0.9978	3.58	0.68	10.1	5
6.4	0.25	0.74	7.8	0.045	52	209	0.9956	3.21	0.42	9.2	6
7.3	0.3	0.74	13.5	0.039	46	165	0.9982	3.02	0.4	8.7	5
9.3	0.31	0.49	1.3	0.042	34	147	0.9948	3.11	0.46	9.8	5
6.4	0.25	0.74	7.8	0.045	52	209	0.9956	3.21	0.42	9.2	6
7.3	0.3	0.74	13.5	0.039	46	165	0.9982	3.02	0.4	8.7	5
7	0.27	0.74	1.5	0.036	27	122	0.9926	3.35	0.48	11.2	6
7.9	0.14	0.74	1.2	0.028	30	165	0.991	3.08	0.82	12.3	6
6.4	0.12	0.49	6.4	0.042	49	161	0.9945	3.34	0.44	10.4	6
6.8	0.21	0.74	1.2	0.047	25	111	0.9916	3.13	0.41	10.7	6
8.6	0.16	0.49	7.3	0.043	9	63	0.9953	3.13	0.59	10.5	6
7	0.29	0.49	3.8	0.047	37	136	0.9938	2.95	0.4	9.4	6
6.4	0.27	0.49	7.3	0.046	53	206	0.9956	3.24	0.43	9.2	6
6.6	0.55	0.01	2.7	0.034	56	122	0.9906	3.15	0.3	11.9	5
6.4	0.27	0.49	7.3	0.046	53	206	0.9956	3.24	0.43	9.2	6
6.3	0.24	0.74	1.4	0.172	24	108	0.9932	3.27	0.39	9.9	6
6.7	0.33	0.49	1.6	0.167	20	94	0.9914	3.11	0.5	11.4	6
7	0.29	0.49	3.8	0.047	37	136	0.9938	2.95	0.4	9.4	6
8.2	0.34	0.49	8	0.046	55	223	0.996	3.08	0.52	10.7	6
5.6	0.39	0.24	4.7	0.034	27	77	0.9906	3.28	0.36	12.7	5
5.6	0.41	0.24	1.9	0.034	10	53	0.98815	3.32	0.5	13.5	7
6.7	0.41	0.01	2.8	0.048	39	137	0.9942	3.24	0.35	9.5	5
7.1	0.26	0.49	2.2	0.032	31	113	0.9903	3.37	0.42	12.9	9
7.5	0.32	0.49	1.7	0.031	44	109	0.9906	3.07	0.46	12.5	6
5.8	0.19	0.49	4.9	0.04	44	118	0.9935	3.34	0.38	9.5	7
6.9	0.27	0.49	23.5	0.057	59	235	1.0024	2.98	0.47	8.6	5
8.1	0.2	0.49	11.8	0.048	46	212	0.9968	3.09	0.46	10	7
7.5	0.32	0.49	1.7	0.031	44	109	0.9906	3.07	0.46	12.5	6
8.2	0.26	0.49	5.2	0.04	19	100	0.9941	3.12	0.34	10.1	6
7.8	0.26	0.49	3.2	0.027	28	87	0.9919	3.03	0.32	11.3	7
8	0.14	0.49	1.5	0.035	42	120	0.9928	3.26	0.4	10.6	7
8	0.29	0.49	11.7	0.035	40	131	0.9958	3.14	0.34	10.8	5
7.5	0.19	0.49	1.6	0.047	42	140	0.9932	3.4	0.47	10.7	6
6.9	0.34	0.49	7.3	0.045	61	206	0.9957	3.09	0.4	9	6
6.2	0.2	0.49	1.6	0.065	17	143	0.9937	3.22	0.52	9.2	6
6.4	0.37	0.49	13.3	0.045	53	243	0.9982	3.14	0.48	8.5	6
6.2	0.22	0.49	6	0.029	31	128	0.9928	3.41	0.36	11.3	8
7.8	0.26	0.49	3.2	0.027	28	87	0.9919	3.03	0.32	11.3	7
8.9	0.32	0.49	1.6	0.05	17	131	0.9956	3.13	0.34	9.4	5
6.5	0.44	0.49	7.7	0.045	16	169	0.9957	3.11	0.37	8.7	6
7	0.14	0.49	5.9	0.053	22	118	0.9954	3.36	0.36	9.4	6
9	0.17	0.49	1	0.039	46	131	0.993	3.09	0.51	10.5	7
6.4	0.26	0.49	6.4	0.037	37	161	0.9954	3.38	0.53	9.7	6
9	0.22	0.49	10.4	0.048	52	195	0.9987	3.31	0.44	10.2	6
8.9	0.32	0.49	1.6	0.05	17	131	0.9956	3.13	0.34	9.4	5
8.2	0.2	0.49	3.5	0.057	14	108	0.9928	3.19	0.35	11.5	6
7.8	0.15	0.24	7.7	0.047	21	98	0.9951	2.94	0.31	9.6	6
6.9	0.25	0.24	1.8	0.053	6	121	0.993	3.23	0.7	11.4	5
8.2	0.2	0.49	3.5	0.057	14	108	0.9928	3.19	0.35	11.5	6
7.1	0.28	0.49	6.5	0.041	28	111	0.9926	3.41	0.58	12.2	8
7.4	0.19	0.49	6.7	0.037	15	110	0.9938	3.2	0.38	11	7
8.3	0.25	0.49	16.8	0.048	50	228	1.0001	3.03	0.52	9.2	6
7.5	0.14	0.74	1.6	0.035	21	126	0.9933	3.26	0.45	10.2	6
7.8	0.49	0.49	7	0.043	29	149	0.9952	3.21	0.33	10	5
8.1	0.12	0.49	1.2	0.042	43	160	0.9934	3.13	0.48	9.7	6
7.6	0.47	0.49	13	0.239	42	220	0.9988	2.96	0.51	9.2	5
7.9	0.22	0.49	3.8	0.042	26	105	0.993	3.1	0.39	10.5	5
7.8	0.49	0.49	7	0.043	29	149	0.9952	3.21	0.33	10	5
6.4	0.22	0.49	7.5	0.054	42	151	0.9948	3.27	0.52	10.1	6
7.3	0.19	0.49	15.55	0.058	50	134	0.9998	3.42	0.36	9.1	7
8.1	0.3	0.49	12.3	0.049	50	144	0.9971	3.09	0.57	10.2	7
7.3	0.19	0.49	15.55	0.058	50	134	0.9998	3.42	0.36	9.1	7
7.5	0.24	0.49	9.4	0.048	50	149	0.9962	3.17	0.59	10.5	7
6.4	0.22	0.49	7.5	0.054	42	151	0.9948	3.27	0.52	10.1	6
7.8	0.21	0.49	1.2	0.036	20	99	0.99	3.05	0.28	12.1	7
7.1	0.3	0.49	1.6	0.045	31	100	0.9942	3.4	0.59	10.2	5
6.9	0.26	0.49	1.6	0.058	39	166	0.9965	3.65	0.52	9.4	4
7.6	0.31	0.49	3.95	0.044	27	131	0.9912	3.08	0.67	12.8	7
6.4	0.42	0.74	12.8	0.076	48	209	0.9978	3.12	0.58	9	6
8.2	0.29	0.49	1	0.044	29	118	0.9928	3.24	0.36	10.9	4
7.9	0.33	0.28	31.6	0.053	35	176	1.0103	3.15	0.38	8.8	6
6.6	0.46	0.49	7.4	0.052	19	184	0.9956	3.11	0.38	9	5
7.8	0.28	0.49	1.3	0.046	27	142	0.9936	3.09	0.59	10.2	5
5.8	0.15	0.49	1.1	0.048	21	98	0.9929	3.19	0.48	9.2	5
7.8	0.4	0.49	7.8	0.06	34	162	0.9966	3.26	0.58	11.3	6
6.6	0.31	0.49	7.7	0.05	52	220	0.9964	3.12	0.45	8.8	5
6.6	0.325	0.49	7.7	0.049	53	217	0.996	3.16	0.4	9.3	5
6.6	0.27	0.49	7.8	0.049	62	217	0.9959	3.17	0.45	9.4	6
6.7	0.26	0.49	8.3	0.047	54	191	0.9954	3.23	0.4	10.3	6
6.7	0.21	0.49	1.4	0.047	30	114	0.9914	2.92	0.42	10.8	7
7.9	0.33	0.28	31.6	0.053	35	176	1.0103	3.15	0.38	8.8	6
8.1	0.28	0.46	15.4	0.059	32	177	1.0004	3.27	0.58	9	4
6.5	0.13	0.37	1	0.036	48	114	0.9911	3.41	0.51	11.5	8
7.8	0.445	0.56	1	0.04	8	84	0.9938	3.25	0.43	10.8	5
8.8	0.39	0.34	5.9	0.055	33	128	0.9927	2.95	0.51	11.8	6
7.9	0.18	0.33	1.2	0.033	20	72	0.9922	3.12	0.38	10.5	7
7.1	0.31	0.38	1.2	0.036	10	124	0.9924	3.14	0.44	9.9	6
7.8	0.24	0.18	6.7	0.046	33	160	0.9963	3.2	0.56	9.8	6
7	0.35	0.3	6.5	0.028	27	87	0.9936	3.4	0.42	11.4	7
6.6	0.26	0.31	4.8	0.138	41	168	0.9951	3.2	0.38	9.3	5
6.6	0.27	0.31	5.3	0.137	35	163	0.9951	3.2	0.38	9.3	5
6.8	0.22	0.29	8.9	0.046	82	188	0.9955	3.3	0.44	10.3	6
6.2	0.27	0.32	8.8	0.047	65	224	0.9961	3.17	0.47	8.9	5
7	0.35	0.3	6.5	0.028	27	87	0.9936	3.4	0.42	11.4	7
7.3	0.23	0.37	1.8	0.032	60	156	0.992	3.11	0.35	11.1	6
6.2	0.3	0.2	6.6	0.045	42	170	0.9944	3.36	0.45	10.4	6
6.4	0.35	0.2	5.7	0.034	18	117	0.9944	3.33	0.43	10.1	5
7.6	0.32	0.34	18.35	0.054	44	197	1.0008	3.22	0.55	9	5
6.3	0.31	0.3	10	0.046	49	212	0.9962	3.74	0.55	11.9	6
7.2	0.25	0.28	14.4	0.055	55	205	0.9986	3.12	0.38	9	7
7.2	0.25	0.28	14.4	0.055	55	205	0.9986	3.12	0.38	9	7
7.3	0.26	0.33	17.85	0.049	41.5	195	1	3.06	0.44	9.1	7
7.2	0.25	0.28	14.4	0.055	55	205	0.9986	3.12	0.38	9	7
7.4	0.26	0.37	9.4	0.047	42	147	0.9982	3.46	0.72	10	5
7.3	0.26	0.33	17.85	0.049	41.5	195	1	3.06	0.44	9.1	7
6.7	0.25	0.26	1.55	0.041	118.5	216	0.9949	3.55	0.63	9.4	3
7.1	0.16	0.25	1.3	0.034	28	123	0.9915	3.27	0.55	11.4	6
9	0.43	0.3	1.5	0.05	7	175	0.9951	3.11	0.45	9.7	4
7.2	0.25	0.28	14.4	0.055	55	205	0.9986	3.12	0.38	9	7
7	0.24	0.3	4.2	0.04	41	213	0.9927	3.28	0.49	11.8	6
6.7	0.265	0.22	8.6	0.048	54	198	0.9955	3.25	0.41	10.2	5
7.7	0.12	0.32	1.4	0.06	47	150	0.9952	3.37	0.42	9.2	6
7.2	0.21	0.33	3	0.036	35	132	0.9928	3.25	0.4	11	6
8.5	0.32	0.36	14.9	0.041	47	190	0.9982	3.08	0.31	10	6
6.9	0.18	0.3	2	0.038	39	190	0.9914	3.32	0.37	12.2	6
7	0.24	0.3	4.2	0.04	41	213	0.9927	3.28	0.49	11.8	6
6.3	0.26	0.29	2.2	0.043	35	175	0.9918	3.38	0.43	11.6	6
6.7	0.26	0.3	1.8	0.043	25	121	0.9944	3.44	0.61	10.2	6
7.9	0.29	0.36	11.1	0.033	43	208	0.9969	3.14	0.46	10.3	5
6.5	0.27	0.19	4.2	0.046	6	114	0.9955	3.25	0.35	8.6	4
6.7	0.33	0.42	6.4	0.058	27	151	0.9954	3.16	0.44	9.6	5
6.7	0.31	0.42	6.4	0.057	25	148	0.9955	3.16	0.45	9.6	5
6.6	0.25	0.31	1.5	0.035	32	127	0.9921	3.41	0.47	11.3	6
6.4	0.24	0.22	1.5	0.038	38	157	0.9934	3.41	0.55	9.9	6
6.8	0.26	0.29	16.95	0.056	48	179	0.9998	3.45	0.4	9.6	5
7	0.61	0.26	1.7	0.051	25	161	0.9946	3.36	0.6	10.6	4
6.8	0.22	0.3	13.6	0.055	50	180	0.9984	3.44	0.39	9.8	5
8.1	0.31	0.24	1.6	0.032	10	67	0.9924	3.08	0.47	10.5	5
7	0.2	0.3	6.1	0.037	31	120	0.9939	3.24	0.51	10.8	5
7.9	0.18	0.37	3	0.061	25	178	0.995	3.22	0.51	10	6
6.6	0.34	0.27	6.2	0.059	23	136	0.9957	3.3	0.49	10.1	6
6.8	0.3	0.24	6.6	0.123	35	116	0.9953	3.07	0.48	9.4	5
6.5	0.18	0.34	1.6	0.04	43	148	0.9912	3.32	0.59	11.5	8
7	0.21	0.31	6	0.046	29	108	0.9939	3.26	0.5	10.8	6
6.8	0.27	0.32	1.5	0.044	19	142	0.9921	3.1	0.43	9.9	6
9.3	0.2	0.33	1.7	0.05	28	178	0.9954	3.16	0.43	9	4
5.8	0.23	0.27	1.8	0.043	24	69	0.9933	3.38	0.31	9.4	6
7.6	0.2	0.39	2.6	0.044	30	180	0.9941	3.46	0.44	10.8	7
8.2	0.15	0.48	2.7	0.052	24	190	0.995	3.5	0.45	10.9	7
7.5	0.4	1	19.5	0.041	33	148	0.9977	3.24	0.38	12	6
6.5	0.18	0.34	1.6	0.04	43	148	0.9912	3.32	0.59	11.5	8
7	0.13	0.3	5	0.056	31	122	0.9945	3.47	0.42	10.5	6
6.9	0.17	0.22	4.6	0.064	55	152	0.9952	3.29	0.37	9.3	6
7	0.3	0.32	6.4	0.034	28	97	0.9924	3.23	0.44	11.8	6
7.6	0.445	0.44	14.5	0.045	68	212	0.9986	3.48	0.36	10	6
6.8	0.3	0.24	6.6	0.123	35	116	0.9953	3.07	0.48	9.4	5
7.5	0.22	0.33	6.7	0.036	45	138	0.9939	3.2	0.68	11.4	6
9.2	0.23	0.3	1.1	0.031	40	99	0.9929	2.94	0.3	10.4	6
8.7	0.34	0.46	13.8	0.055	68	198	0.9988	3.36	0.37	9.5	6
6.6	0.545	0.04	2.5	0.031	48	111	0.9906	3.14	0.32	11.9	5
8.1	0.3	0.31	1.1	0.041	49	123	0.9914	2.99	0.45	11.1	6
6.9	0.16	0.3	9.6	0.057	50	185	0.9978	3.39	0.38	9.6	6
8	0.32	0.36	4.6	0.042	56	178	0.9928	3.29	0.47	12	6
6.1	0.22	0.23	3.1	0.052	15	104	0.9948	3.14	0.42	8.7	5
6.9	0.16	0.3	9.6	0.057	50	185	0.9978	3.39	0.38	9.6	6
7.5	0.15	0.38	1.8	0.054	19	101	0.9946	3.24	0.44	10	5
8.4	0.29	0.29	1.05	0.032	4	55	0.9908	2.91	0.32	11.4	4
6.6	0.37	0.47	6.5	0.061	23	150	0.9954	3.14	0.45	9.6	6
7.7	0.38	0.4	2	0.038	28	152	0.9906	3.18	0.32	12.9	6
6.3	0.25	0.23	14.9	0.039	47	142	0.99705	3.14	0.35	9.7	6
8.3	0.3	0.36	10	0.042	33	169	0.9982	3.23	0.51	9.3	6
6.6	0.22	0.58	1.1	0.133	52	136	0.9932	3.1	0.3	9.1	5
6.1	0.34	0.31	12	0.053	46	238	0.9977	3.16	0.48	8.6	5
7.5	0.22	0.29	4.8	0.05	33	87	0.994	3.14	0.42	9.9	5
8.3	0.3	0.36	10	0.042	33	169	0.9982	3.23	0.51	9.3	6
8	0.27	0.24	1.2	0.044	20	102	0.9929	3.28	0.42	10.9	5
6.1	0.17	0.27	1.5	0.056	45	135	0.9924	3.2	0.43	10.2	6
7.4	0.18	0.3	10.4	0.045	44	174	0.9966	3.11	0.57	9.7	6
6.7	0.16	0.28	2.5	0.046	40	153	0.9921	3.38	0.51	11.4	7
6.1	0.255	0.44	12.3	0.045	53	197	0.9967	3.24	0.54	9.5	6
7.4	0.23	0.25	1.4	0.049	43	141	0.9934	3.42	0.54	10.2	7
6.4	0.16	0.28	2.2	0.042	33	93	0.9914	3.31	0.43	11.1	6
6.3	0.25	0.23	14.9	0.039	47	142	0.99705	3.14	0.35	9.7	6
6.7	0.27	0.25	8	0.053	54	202	0.9961	3.22	0.43	9.3	5
6.9	0.29	0.23	8.6	0.056	56	215	0.9967	3.17	0.44	8.8	5
9.6	0.21	0.28	1.2	0.038	12	53	0.9926	2.8	0.46	10.6	5
6.6	0.62	0.2	8.7	0.046	81	224	0.99605	3.17	0.44	9.3	5
6.4	0.28	0.19	5.4	0.042	67	181	0.99435	3.31	0.35	10.2	6
8	0.3	0.28	5.7	0.044	31	124	0.9948	3.16	0.51	10.2	6
6.4	0.17	0.27	1.5	0.037	20	98	0.9916	3.46	0.42	11	7
7.3	0.21	0.3	10.9	0.037	18	112	0.997	3.4	0.5	9.6	6
6.7	0.27	0.25	8	0.053	54	202	0.9961	3.22	0.43	9.3	5
6.9	0.29	0.23	8.6	0.056	56	215	0.9967	3.17	0.44	8.8	5
6.6	0.32	0.26	7.7	0.054	56	209	0.9961	3.17	0.45	8.8	5
7.4	0.32	0.22	1.7	0.051	50	179	0.9955	3.28	0.69	8.9	5
6.6	0.37	0.07	1.4	0.048	58	144	0.9922	3.17	0.38	10	5
7.7	0.43	0.28	4.5	0.046	33	102	0.9918	3.16	0.56	12.2	7
7.8	0.39	0.26	9.9	0.059	33	181	0.9955	3.04	0.42	10.9	6
6.5	0.18	0.26	1.4	0.041	40	141	0.9941	3.34	0.72	9.5	6
7.8	0.4	0.26	9.5	0.059	32	178	0.9955	3.04	0.43	10.9	6
7.8	0.39	0.26	9.9	0.059	33	181	0.9955	3.04	0.42	10.9	6
6.9	0.19	0.28	3	0.054	33	99	0.9924	3.16	0.4	10.8	6
7.7	0.49	1	19.6	0.03	28	135	0.9973	3.24	0.4	12	6
6.6	0.25	0.35	14	0.069	42	163	0.999	3.56	0.47	9.8	5
6.5	0.18	0.26	1.4	0.041	40	141	0.9941	3.34	0.72	9.5	6
6.4	0.15	0.36	1.8	0.034	43	150	0.9922	3.42	0.69	11	8
6.4	0.15	0.36	1.8	0.034	43	150	0.9922	3.42	0.69	11	8
8.4	0.17	0.31	5.4	0.052	47	150	0.9953	3.24	0.38	9.8	5
6.1	0.32	0.37	1.8	0.051	13	200	0.9945	3.49	0.44	10.5	4
8.5	0.21	0.26	9.25	0.034	73	142	0.9945	3.05	0.37	11.4	6
8.7	0.45	0.4	1.5	0.067	17	100	0.9957	3.27	0.57	10.1	6
6.7	0.24	0.29	6.8	0.038	54	127	0.9932	3.33	0.46	11.6	7
8.5	0.21	0.26	9.25	0.034	73	142	0.9945	3.05	0.37	11.4	6
7.4	0.33	0.26	2.6	0.04	29	115	0.9913	3.07	0.52	11.8	7
7.2	0.26	0.3	2.1	0.033	50	158	0.9909	3.33	0.43	12.1	7
8.2	0.36	0.29	7.6	0.035	37	122	0.9939	3.16	0.34	12	5
7.8	0.2	0.24	1.6	0.026	26	189	0.991	3.08	0.74	12.1	7
9.4	0.16	0.3	1.4	0.042	26	176	0.9954	3.15	0.46	9.1	5
6.4	0.33	0.24	1.6	0.054	25	117	0.9943	3.36	0.5	9.3	5
7.8	0.22	0.36	1.4	0.056	21	153	0.993	3.2	0.53	10.4	6
7.4	0.35	0.31	17.95	0.062	42	187	1.0002	3.27	0.64	9.1	5
6.6	0.37	0.24	2	0.064	23	120	0.9946	3.32	0.54	9.4	5
6.7	0.37	0.41	6.3	0.061	22	149	0.9953	3.16	0.47	9.6	6
7.1	0.37	0.32	1.4	0.037	27	126	0.9918	3.19	0.62	12	5
6.9	0.25	0.27	9.05	0.039	37	128	0.9936	3.27	0.34	11.3	8
6.8	0.23	0.29	15.4	0.073	56	173	0.9984	3.06	0.41	8.7	6
6.4	0.26	0.21	7.1	0.04	35	162	0.9956	3.39	0.58	9.9	6
7.6	0.3	0.22	10.2	0.049	57	191	0.9966	3.08	0.4	9.3	6
9.4	0.16	0.23	1.6	0.042	14	67	0.9942	3.07	0.32	9.5	5
6.8	0.23	0.29	15.4	0.073	56	173	0.9984	3.06	0.41	8.7	6
6.4	0.26	0.21	7.1	0.04	35	162	0.9956	3.39	0.58	9.9	6
7.6	0.3	0.22	10.2	0.049	57	191	0.9966	3.08	0.4	9.3	6
7.5	0.33	0.39	12.4	0.065	29	119	0.9974	3.16	0.39	9.4	5
7.6	0.38	0.2	3.4	0.046	9	116	0.9944	3.15	0.41	9.4	5
8.8	0.2	0.43	15	0.053	60	184	1.0008	3.28	0.79	8.8	6
7.5	0.33	0.39	12.4	0.065	29	119	0.9974	3.16	0.39	9.4	5
8.8	0.2	0.43	15	0.053	60	184	1.0008	3.28	0.79	8.8	6
6.6	0.36	0.21	1.5	0.049	39	184	0.9928	3.18	0.41	9.9	6
7.6	0.38	0.2	3.4	0.046	9	116	0.9944	3.15	0.41	9.4	5
5.6	0.46	0.24	4.8	0.042	24	72	0.9908	3.29	0.37	12.6	6
7.2	0.15	0.38	1.2	0.038	18	110	0.9917	3.19	0.43	11.1	6
8.2	0.42	0.29	4.1	0.03	31	100	0.9911	3	0.32	12.8	7
6.8	0.3	0.35	2.8	0.038	10	164	0.9912	3.09	0.53	12	6
6.7	0.27	0.3	13.9	0.029	34	131	0.9953	3.36	0.5	12	7
7.2	0.5	0	0.8	0.034	46	114	0.9932	3.19	0.34	9.2	4
6	0.26	0.29	1	0.032	27	96	0.9896	3.38	0.44	12.3	6
6.8	0.33	0.28	1.2	0.032	38	131	0.9889	3.19	0.41	13	6
6.8	0.3	0.35	2.8	0.038	10	164	0.9912	3.09	0.53	12	6
7.4	0.29	0.31	1.7	0.035	23	110	0.9926	3.07	0.38	10.9	5
8.2	0.42	0.29	4.1	0.03	31	100	0.9911	3	0.32	12.8	7
7.3	0.19	0.24	6.3	0.054	34	231	0.9964	3.36	0.54	10	6
6.5	0.32	0.12	11.5	0.033	35	165	0.9974	3.22	0.32	9	5
7.1	0.32	0.4	1.5	0.034	13	84	0.9944	3.42	0.6	10.4	5
6.5	0.32	0.12	11.5	0.033	35	165	0.9974	3.22	0.32	9	5
7.3	0.19	0.24	6.3	0.054	34	231	0.9964	3.36	0.54	10	6
7.3	0.17	0.23	6.3	0.051	35	240	0.9963	3.36	0.54	10	6
7.7	0.44	0.24	11.2	0.031	41	167	0.9948	3.12	0.43	11.3	7
7.7	0.44	0.24	11.2	0.031	41	167	0.9948	3.12	0.43	11.3	7
7.4	0.49	0.24	15.1	0.03	34	153	0.9953	3.13	0.51	12	7
7.7	0.44	0.24	11.2	0.031	41	167	0.9948	3.12	0.43	11.3	7
7.4	0.49	0.24	15.1	0.03	34	153	0.9953	3.13	0.51	12	7
6.4	0.21	0.3	5.6	0.044	43	160	0.9949	3.6	0.41	10.6	6
8	0.55	0.42	12.6	0.211	37	213	0.9988	2.99	0.56	9.3	5
7	0.19	0.23	5.7	0.123	27	104	0.9954	3.04	0.54	9.4	6
7.2	0.24	0.29	2.2	0.037	37	102	0.992	3.27	0.64	11	7
6.5	0.34	0.36	11	0.052	53	247	0.9984	3.44	0.55	9.3	6
7	0.19	0.23	5.7	0.123	27	104	0.9954	3.04	0.54	9.4	6
6.9	0.18	0.33	1	0.054	24	164	0.9926	3.42	0.51	10.5	5
7.2	0.24	0.29	2.2	0.037	37	102	0.992	3.27	0.64	11	7
8.2	0.18	0.31	11.8	0.039	96	249	0.9976	3.07	0.52	9.5	6
8.3	0.28	0.45	7.8	0.059	32	139	0.9972	3.33	0.77	11.2	6
6.1	0.34	0.46	4.7	0.029	21	94	0.991	3.29	0.62	12.3	6
7.4	0.44	0.2	11.5	0.049	44	157	0.998	3.27	0.44	9	5
7.6	0.26	0.58	7.9	0.041	62	180	0.9966	3.07	0.38	9	5
7.4	0.44	0.2	11.5	0.049	44	157	0.998	3.27	0.44	9	5
8.7	0.49	0.57	17.8	0.052	34	243	1.0007	2.98	0.82	9	5
7	0.24	0.25	1.7	0.042	48	189	0.992	3.25	0.42	11.4	6
7.1	0.25	0.25	1.6	0.046	50	181	0.9925	3.2	0.42	11	7
6.1	0.34	0.46	4.7	0.029	21	94	0.991	3.29	0.62	12.3	6
6.4	0.18	0.31	1.6	0.049	36	127	0.9934	3.6	0.67	10.4	7
8.3	0.27	0.39	2.4	0.058	16	107	0.9955	3.28	0.59	10.3	5
6.8	0.24	0.35	6.4	0.048	44	172	0.9944	3.29	0.55	10.5	7
8	0.22	0.28	14	0.053	83	197	0.9981	3.14	0.45	9.8	6
10	0.91	0.42	1.6	0.056	34	181	0.9968	3.11	0.46	10	4
8.9	0.34	0.34	1.6	0.056	13	176	0.9946	3.14	0.47	9.7	5
8.9	0.33	0.34	1.4	0.056	14	171	0.9946	3.13	0.47	9.7	5
8	0.22	0.28	14	0.053	83	197	0.9981	3.14	0.45	9.8	6
6.7	0.18	0.19	4.7	0.046	57	161	0.9946	3.32	0.66	10.5	6
7.8	0.2	0.28	10.2	0.054	78	186	0.997	3.14	0.46	10	6
7.3	0.13	0.31	2.3	0.054	22	104	0.9924	3.24	0.92	11.5	7
6.6	0.28	0.3	7.8	0.049	57	202	0.9958	3.24	0.39	9.5	5
7.1	0.25	0.3	2.4	0.042	25	122	0.994	3.43	0.61	10.5	6
7.6	0.36	0.44	8.3	0.255	28	142	0.9958	3.12	0.43	10.2	6
7.6	0.27	0.25	13.9	0.05	45	199	0.9984	3.34	0.5	9.8	6
6.9	0.37	0.28	13.8	0.031	34	137	0.9948	3.1	0.37	11.6	6
7.4	0.21	0.27	7.3	0.031	41	144	0.9932	3.15	0.38	11.8	7
8.2	0.18	0.28	8.5	0.035	41	140	0.9952	3.04	0.37	10.1	7
6.3	0.19	0.21	1.8	0.049	35	163	0.9924	3.31	0.5	10.3	6
7	0.21	0.22	5.1	0.048	38	168	0.9945	3.34	0.49	10.4	6
5.8	0.33	0.2	16.05	0.047	26	166	0.9976	3.09	0.46	8.9	5
5.8	0.33	0.2	16.05	0.047	26	166	0.9976	3.09	0.46	8.9	5
7.9	0.29	0.31	7.35	0.034	37	154	0.9938	3.06	0.31	10.8	5
6.6	0.31	0.38	16.05	0.058	16	165	0.9997	3.38	0.6	9.2	5
8	0.19	0.3	2	0.053	48	140	0.994	3.18	0.49	9.6	6
8	0.2	0.36	1.2	0.032	21	78	0.9921	3.08	0.37	10.4	6
8	0.25	0.26	14	0.043	41	248	0.9986	3.03	0.57	8.7	6
7.2	0.2	0.61	16.2	0.043	14	103	0.9987	3.06	0.36	9.2	6
7.7	0.3	0.42	14.3	0.045	45	213	0.9991	3.18	0.63	9.2	5
7.2	0.2	0.61	16.2	0.043	14	103	0.9987	3.06	0.36	9.2	6
7.7	0.3	0.42	14.3	0.045	45	213	0.9991	3.18	0.63	9.2	5
7.7	0.3	0.42	14.3	0.045	45	213	0.9991	3.18	0.63	9.2	5
6.4	0.22	0.32	7.9	0.029	34	124	0.9948	3.4	0.39	10.2	5
7.2	0.2	0.61	16.2	0.043	14	103	0.9987	3.06	0.36	9.2	6
7	0.53	0.02	1	0.036	39	107	0.993	3.2	0.32	9	5
7.3	0.24	0.41	13.6	0.05	41	178	0.9988	3.37	0.43	9.7	5
7.2	0.24	0.4	17.85	0.049	50	185	1	3.34	0.42	9.6	5
7.6	0.15	0.4	1.3	0.036	24	112	0.9932	3.14	0.76	10	5
7.7	0.3	0.42	14.3	0.045	45	213	0.9991	3.18	0.63	9.2	5
7.6	0.33	0.41	13.7	0.045	44	197	0.9989	3.18	0.64	9.1	5
6.8	0.24	0.31	18.3	0.046	40	142	1	3.3	0.41	8.7	5
6.8	0.24	0.31	18.3	0.046	40	142	1	3.3	0.41	8.7	5
6.8	0.35	0.44	6.5	0.056	31	161	0.9952	3.14	0.44	9.5	5
7.9	0.26	0.33	10.3	0.039	73	212	0.9969	2.93	0.49	9.5	6
7.5	0.29	0.67	8.1	0.037	53	166	0.9966	2.9	0.41	8.9	6
7.5	0.29	0.67	8.1	0.037	53	166	0.9966	2.9	0.41	8.9	6
7.2	0.31	0.41	8.6	0.053	15	89	0.9976	3.29	0.64	9.9	6
6.7	0.44	0.31	1.9	0.03	41	104	0.99	3.29	0.62	12.6	7
10	0.23	0.27	14.1	0.033	45	166	0.9988	2.72	0.43	9.7	6
7.4	0.21	0.3	7.9	0.039	14	118	0.9942	2.96	0.34	10.4	5
8.8	0.23	0.35	10.7	0.04	26	183	0.9984	2.93	0.49	9.1	6
7.8	0.34	0.27	1.2	0.04	25	106	0.9932	3.01	0.55	10.4	5
7.9	0.26	0.33	10.3	0.039	73	212	0.9969	2.93	0.49	9.5	6
7.5	0.29	0.67	8.1	0.037	53	166	0.9966	2.9	0.41	8.9	6
6	0.28	0.35	1.9	0.037	16	120	0.9933	3.16	0.69	10.6	5
7.9	0.37	0.3	2.7	0.029	64	158	0.9916	3.12	0.59	12	7
7.2	0.36	0.36	5.7	0.038	26	98	0.9914	2.93	0.59	12.5	7
7.6	0.13	0.34	9.3	0.062	40	126	0.9966	3.21	0.39	9.6	5
6.6	0.25	0.36	8.1	0.045	54	180	0.9958	3.08	0.42	9.2	5
7.1	0.18	0.26	1.3	0.041	20	71	0.9926	3.04	0.74	9.9	6
7.9	0.3	0.27	8.5	0.036	20	112	0.9939	2.96	0.46	11.7	6
8.3	0.23	0.3	2.1	0.049	21	153	0.9953	3.09	0.5	9.6	6
6.8	0.43	0.3	3.5	0.033	27	135	0.9906	3	0.37	12	6
7.2	0.36	0.36	5.7	0.038	26	98	0.9914	2.93	0.59	12.5	7
6.6	0.25	0.36	8.1	0.045	54	180	0.9958	3.08	0.42	9.2	5
7.1	0.18	0.26	1.3	0.041	20	71	0.9926	3.04	0.74	9.9	6
6.6	0.35	0.29	14.4	0.044	54	177	0.9991	3.17	0.58	8.9	6
7.3	0.22	0.5	13.7	0.049	56	189	0.9994	3.24	0.66	9	6
8.1	0.26	0.33	11.1	0.052	52.5	158	0.9976	3.03	0.49	10.2	7
7.6	0.13	0.34	9.3	0.062	40	126	0.9966	3.21	0.39	9.6	5
7	0.12	0.19	4.9	0.055	27	127	0.9953	3.29	0.41	9.4	5
8.2	0.37	0.27	1.7	0.028	10	59	0.9923	2.97	0.48	10.4	5
7.6	0.26	0.36	1.6	0.032	6	106	0.993	3.15	0.4	10.4	4
6.3	0.2	0.58	1.4	0.204	15	97	0.9931	3.16	0.43	10	6
6.3	0.22	0.57	1.4	0.208	14	96	0.9932	3.16	0.43	10	6
7.1	0.25	0.28	1.6	0.052	46	169	0.9926	3.05	0.41	10.5	5
7	0.27	0.32	6.8	0.047	47	193	0.9938	3.23	0.39	11.4	6
8.8	0.34	0.33	9.7	0.036	46	172	0.9966	3.08	0.4	10.2	5
9.2	0.27	0.34	10.5	0.043	49	228	0.9974	3.04	0.41	10.4	6
7.1	0.49	0.22	2	0.047	146.5	307.5	0.9924	3.24	0.37	11	3
9.2	0.71	0.23	6.2	0.042	15	93	0.9948	2.89	0.34	10.1	6
7.2	0.47	0.65	8.3	0.083	27	182	0.9964	3	0.35	9.2	5
6.8	0.28	0.36	1.6	0.04	25	87	0.9924	3.23	0.66	10.3	6
8.8	0.34	0.33	9.7	0.036	46	172	0.9966	3.08	0.4	10.2	5
9.2	0.27	0.34	10.5	0.043	49	228	0.9974	3.04	0.41	10.4	6
7.3	0.13	0.27	4.6	0.08	34	172	0.9938	3.23	0.39	11.1	7
7.2	0.16	0.35	1.2	0.031	27	84	0.9928	3.33	0.34	9.9	5
6.8	0.31	0.32	7.6	0.052	35	143	0.9959	3.14	0.38	9	5
8.3	0.36	0.57	15	0.052	35	256	1.0001	2.93	0.64	8.6	5
6.8	0.31	0.32	7.6	0.052	35	143	0.9959	3.14	0.38	9	5
8.3	0.36	0.57	15	0.052	35	256	1.0001	2.93	0.64	8.6	5
6.3	0.25	0.44	11.6	0.041	48	195	0.9968	3.18	0.52	9.5	5
6	0.45	0.42	1.1	0.051	61	197	0.9932	3.02	0.4	9	5
8.1	0.26	0.3	7.8	0.049	39	152	0.9954	2.99	0.58	10	6
6.4	0.22	0.32	12	0.066	57	158	0.9992	3.6	0.43	9	6
5.7	0.45	0.42	1.1	0.051	61	197	0.9932	3.02	0.4	9	5
7.2	0.19	0.31	1.4	0.046	37	135	0.9939	3.34	0.57	10.2	7
6.7	0.31	0.44	6.7	0.054	29	160	0.9952	3.04	0.44	9.6	5
8	0.25	0.13	17.2	0.036	49	219	0.9996	2.96	0.46	9.7	5
9.9	1.005	0.46	1.4	0.046	34	185	0.9966	3.02	0.49	10.2	4
8.1	0.31	0.36	8.2	0.028	29	142	0.9925	3.01	0.34	13	7
8.1	0.24	0.38	4.3	0.044	49	172	0.996	3.37	0.74	10.8	6
8	0.25	0.13	17.2	0.036	49	219	0.9996	2.96	0.46	9.7	5
6.4	0.29	0.28	11.1	0.063	66	169	0.9973	2.89	0.57	9	5
7.2	0.15	0.33	1.1	0.027	16	63	0.9937	3.37	0.4	9.9	5
7	0.12	0.32	7.2	0.058	22	89	0.9966	3.29	0.38	9.2	6
7.4	0.32	0.55	16.6	0.056	53	238	1.0017	2.96	0.58	8.7	6
8.5	0.17	0.31	1	0.024	13	91	0.993	2.79	0.37	10.1	5
8.5	0.17	0.31	1	0.024	13	91	0.993	2.79	0.37	10.1	5
9.5	0.21	0.47	1.3	0.039	21	123	0.9959	2.9	0.64	9.5	5
8.2	0.21	0.48	1.4	0.041	11	99	0.9958	3.17	0.57	9.9	5
7.4	0.32	0.55	16.6	0.056	53	238	1.0017	2.96	0.58	8.7	6
6.8	0.31	0.42	6.9	0.046	50	173	0.9958	3.19	0.46	9	5
6.8	0.27	0.28	13.3	0.076	50	163	0.9979	3.03	0.38	8.6	6
7.4	0.21	0.3	8.1	0.047	13	114	0.9941	3.12	0.35	10.5	6
8	0.23	0.35	9.2	0.044	53	186	0.997	3.09	0.56	9.5	7
7.6	0.2	0.31	1.4	0.047	41	142	0.9934	3.43	0.53	10.1	6
6.3	0.41	0.3	3.2	0.03	49	164	0.9927	3.53	0.79	11.7	7
8.3	0.49	0.43	2.5	0.036	32	116	0.9944	3.23	0.47	10.7	6
6.3	0.41	0.3	3.2	0.03	49	164	0.9927	3.53	0.79	11.7	7
7.6	0.2	0.26	4.5	0.086	37	133	0.9963	3.15	0.42	9.2	5
7.5	0.26	0.26	18.35	0.084	33	139	1.0011	3.17	0.39	8.8	5
7.5	0.26	0.26	18.35	0.084	33	139	1.0011	3.17	0.39	8.8	5
6.8	0.27	0.35	7.8	0.048	76	197	0.9959	3.24	0.43	9.5	6
6.8	0.28	0.37	7	0.057	35	208	0.9973	3.57	0.55	10.2	5
8.4	0.2	0.27	6.3	0.048	30	143	0.9966	3.25	0.5	9.1	6
7.9	0.33	0.26	1.2	0.044	23	103	0.9932	3.19	0.54	10.5	6
7.5	0.38	0.5	12.8	0.042	57	184	0.9984	3.09	0.46	9	6
7.6	0.2	0.3	14.2	0.056	53	212.5	0.999	3.14	0.46	8.9	8
7.6	0.2	0.3	14.2	0.056	53	212.5	0.999	3.14	0.46	8.9	8
7.6	0.2	0.3	14.2	0.056	53	212.5	0.999	3.14	0.46	8.9	8
7.6	0.2	0.3	14.2	0.056	53	212.5	0.999	3.14	0.46	8.9	8
7.6	0.2	0.3	14.2	0.056	53	212.5	0.999	3.14	0.46	8.9	8
8.1	0.19	0.58	16.65	0.049	48	181	1.0006	3.2	0.62	9.1	6
7.6	0.16	0.41	1.9	0.047	27	151	0.9937	3.2	0.53	10.1	6
8.1	0.22	0.28	7.7	0.043	57	176	0.9954	3.12	0.55	10	5
8	0.22	0.32	10.4	0.043	63	201	0.997	3.11	0.53	9.5	6
7.1	0.33	0.3	3.3	0.034	30	102	0.9912	3.08	0.31	12.3	7
6.4	0.43	0.27	1.1	0.054	5	110	0.9939	3.24	0.52	9.1	4
7.6	0.2	0.3	14.2	0.056	53	212.5	0.999	3.14	0.46	8.9	8
7	0.12	0.28	6.3	0.057	17	103	0.9957	3.5	0.44	9.6	5
7.4	0.3	0.22	5.25	0.053	33	180	0.9926	3.13	0.45	11.6	6
7	0.28	0.33	14.6	0.043	47	168	0.9994	3.34	0.67	8.8	6
8.4	0.2	0.38	11.8	0.055	51	170	1.0004	3.34	0.82	8.9	6
7	0.28	0.33	14.6	0.043	47	168	0.9994	3.34	0.67	8.8	6
8.4	0.2	0.38	11.8	0.055	51	170	1.0004	3.34	0.82	8.9	6
8.4	0.2	0.38	11.8	0.055	51	170	1.0004	3.34	0.82	8.9	6
[truncated: 2,899 more rows]
