# Supplementary material for: PKLM: A Flexible MCAR Test Using Classification
Source: Psychometrika. 2025 Jan 3;90(1):280–303. doi: 10.1017/psy.2024.14 (PMC12478620; doi:10.1017/psy.2024.14)
Supplement: Spohn et al. supplementary material [file S0033312324000140sup001.zip › SupplementaryMaterial/DataSets/yeast.data]

ADT1_YEAST  0.58  0.61  0.47  0.13  0.50  0.00  0.48  0.22  MIT
ADT2_YEAST  0.43  0.67  0.48  0.27  0.50  0.00  0.53  0.22  MIT
ADT3_YEAST  0.64  0.62  0.49  0.15  0.50  0.00  0.53  0.22  MIT
AAR2_YEAST  0.58  0.44  0.57  0.13  0.50  0.00  0.54  0.22  NUC
AATM_YEAST  0.42  0.44  0.48  0.54  0.50  0.00  0.48  0.22  MIT
AATC_YEAST  0.51  0.40  0.56  0.17  0.50  0.50  0.49  0.22  CYT
ABC1_YEAST  0.50  0.54  0.48  0.65  0.50  0.00  0.53  0.22  MIT
BAF1_YEAST  0.48  0.45  0.59  0.20  0.50  0.00  0.58  0.34  NUC
ABF2_YEAST  0.55  0.50  0.66  0.36  0.50  0.00  0.49  0.22  MIT
ABP1_YEAST  0.40  0.39  0.60  0.15  0.50  0.00  0.58  0.30  CYT
ACE1_YEAST  0.43  0.39  0.54  0.21  0.50  0.00  0.53  0.27  NUC
ACE2_YEAST  0.42  0.37  0.59  0.20  0.50  0.00  0.52  0.29  NUC
ACH1_YEAST  0.40  0.42  0.57  0.35  0.50  0.00  0.53  0.25  CYT
ACON_YEAST  0.60  0.40  0.52  0.46  0.50  0.00  0.53  0.22  MIT
ACR1_YEAST  0.66  0.55  0.45  0.19  0.50  0.00  0.46  0.22  MIT
ACT_YEAST   0.46  0.44  0.52  0.11  0.50  0.00  0.50  0.22  CYT
ACT2_YEAST  0.47  0.39  0.50  0.11  0.50  0.00  0.49  0.40  CYT
ACT3_YEAST  0.58  0.47  0.54  0.11  0.50  0.00  0.51  0.26  NUC
ACT5_YEAST  0.50  0.34  0.55  0.21  0.50  0.00  0.49  0.22  NUC
ADA2_YEAST  0.61  0.60  0.55  0.21  0.50  0.00  0.50  0.25  NUC
C1TC_YEAST  0.45  0.40  0.50  0.16  0.50  0.00  0.50  0.22  CYT
PUR4_YEAST  0.43  0.44  0.48  0.22  0.50  0.00  0.51  0.22  CYT
PUR3_YEAST  0.73  0.63  0.42  0.30  0.50  0.00  0.49  0.22  CYT
ADH1_YEAST  0.43  0.53  0.52  0.13  0.50  0.00  0.55  0.22  CYT
ADH2_YEAST  0.46  0.53  0.52  0.15  0.50  0.00  0.58  0.22  CYT
ADH3_YEAST  0.51  0.51  0.52  0.51  0.50  0.00  0.54  0.22  MIT
ADH4_YEAST  0.59  0.45  0.53  0.19  0.50  0.00  0.59  0.27  CYT
KAD1_YEAST  0.57  0.47  0.60  0.18  0.50  0.00  0.51  0.22  CYT
KAD2_YEAST  0.63  0.67  0.57  0.24  0.50  0.00  0.49  0.22  MIT
ADP1_YEAST  0.80  0.88  0.36  0.39  0.50  0.00  0.56  0.33  ME1
ADR1_YEAST  0.53  0.54  0.43  0.10  0.50  0.00  0.57  0.32  NUC
AFG3_YEAST  0.51  0.51  0.43  0.87  0.50  0.00  0.52  0.22  MIT
AFR1_YEAST  0.38  0.61  0.61  0.12  0.50  0.00  0.53  0.47  CYT
RCS1_YEAST  0.33  0.55  0.51  0.43  0.50  0.00  0.51  0.22  NUC
AGA1_YEAST  0.78  0.74  0.42  0.26  0.50  0.00  0.43  0.22  ME1
AGA2_YEAST  0.74  0.67  0.47  0.34  0.50  0.00  0.42  0.22  EXC
YMX1_YEAST  0.72  0.61  0.45  0.30  0.50  0.00  0.54  0.25  MIT
SYAC_YEAST  0.40  0.45  0.57  0.18  0.50  0.00  0.56  0.26  CYT
DHA1_YEAST  0.59  0.53  0.43  0.44  0.50  0.00  0.50  0.22  MIT
DHA2_YEAST  0.57  0.53  0.53  0.34  0.50  0.00  0.53  0.22  MIT
ALG1_YEAST  0.86  0.68  0.39  0.24  0.50  0.00  0.54  0.22  ME2
ALG5_YEAST  0.86  0.74  0.51  0.40  0.50  0.00  0.55  0.22  ME2
GPT_YEAST   0.79  0.57  0.41  0.28  0.50  0.00  0.59  0.22  ME2
ALG8_YEAST  0.41  0.54  0.39  0.20  0.50  0.00  0.51  0.22  ME3
MAN1_YEAST  0.37  0.36  0.56  0.18  0.50  0.00  0.48  0.26  VAC
ANC1_YEAST  0.53  0.31  0.58  0.39  0.50  0.00  0.47  0.37  NUC
ANP1_YEAST  0.74  0.75  0.58  0.47  0.50  0.00  0.40  0.35  ME2
APE2_YEAST  0.49  0.39  0.52  0.29  0.50  0.00  0.48  0.22  EXC
APE3_YEAST  0.74  0.57  0.51  0.28  0.50  0.00  0.58  0.22  VAC
ALP1_YEAST  0.42  0.24  0.34  0.16  0.50  0.00  0.50  0.22  ME3
ADB2_YEAST  0.48  0.39  0.51  0.21  0.50  0.00  0.52  0.28  CYT
YHB9_YEAST  0.41  0.53  0.45  0.14  0.50  0.00  0.52  0.66  ME3
APN1_YEAST  0.45  0.46  0.55  0.43  0.50  0.00  0.55  0.38  NUC
ARD1_YEAST  0.56  0.48  0.58  0.27  0.50  0.00  0.51  0.22  CYT
ARF1_YEAST  0.64  0.59  0.56  0.23  0.50  0.00  0.46  0.22  CYT
ARF2_YEAST  0.64  0.56  0.56  0.22  0.50  0.00  0.45  0.22  CYT
ASSY_YEAST  0.66  0.62  0.49  0.10  0.50  0.00  0.49  0.22  CYT
OTC_YEAST   0.53  0.44  0.51  0.33  0.50  0.00  0.55  0.22  CYT
ARLY_YEAST  0.38  0.49  0.53  0.19  0.50  0.00  0.50  0.22  CYT
AR56_YEAST  0.45  0.58  0.48  0.67  0.50  0.00  0.52  0.22  MIT
ARGD_YEAST  0.43  0.35  0.52  0.52  0.50  0.00  0.54  0.22  MIT
ARG1_YEAST  0.37  0.32  0.47  0.18  0.50  0.00  0.45  0.25  NUC
ARG2_YEAST  0.48  0.43  0.51  0.32  0.50  0.00  0.52  0.43  NUC
ARG3_YEAST  0.41  0.46  0.59  0.19  0.50  0.00  0.58  0.27  NUC
ARO1_YEAST  0.54  0.48  0.44  0.08  0.50  0.00  0.52  0.27  CYT
AROC_YEAST  0.60  0.47  0.45  0.22  0.50  0.00  0.51  0.29  CYT
AROF_YEAST  0.34  0.46  0.57  0.09  0.50  0.00  0.55  0.22  CYT
AROG_YEAST  0.48  0.54  0.55  0.12  0.50  0.00  0.51  0.22  CYT
CHMU_YEAST  0.47  0.39  0.59  0.15  0.50  0.00  0.57  0.22  CYT
ASG2_YEAST  0.81  0.85  0.47  0.37  0.50  0.00  0.56  0.22  EXC
AST1_YEAST  0.48  0.42  0.52  0.24  0.50  0.00  0.56  0.22  CYT
ATE1_YEAST  0.58  0.51  0.49  0.27  0.50  0.00  0.57  0.29  CYT
ATM1_YEAST  0.60  0.50  0.44  0.61  0.50  0.00  0.47  0.22  MIT
ATPA_YEAST  0.45  0.55  0.54  0.66  0.50  0.00  0.47  0.22  MIT
ATPY_YEAST  0.46  0.49  0.58  0.23  0.50  0.00  0.44  0.22  MIT
ATPS_YEAST  0.49  0.42  0.56  0.55  0.50  0.00  0.42  0.25  MIT
ATPT_YEAST  0.63  0.53  0.54  0.40  0.50  0.00  0.50  0.22  MIT
ATPU_YEAST  0.50  0.54  0.53  0.54  0.50  0.00  0.51  0.27  MIT
ATPE_YEAST  0.63  0.57  0.59  0.40  0.50  0.00  0.38  0.22  MIT
ATPB_YEAST  0.43  0.57  0.51  0.49  0.50  0.00  0.48  0.22  MIT
ATPG_YEAST  0.48  0.45  0.55  0.50  0.50  0.00  0.53  0.22  MIT
ATPD_YEAST  0.50  0.58  0.46  0.46  0.50  0.00  0.46  0.22  MIT
ATPO_YEAST  0.51  0.54  0.60  0.57  0.50  0.00  0.58  0.22  MIT
ATP7_YEAST  0.54  0.52  0.63  0.37  0.50  0.00  0.46  0.22  MIT
ATP8_YEAST  0.67  0.62  0.40  0.43  0.50  0.83  0.50  0.22  MIT
ATR1_YEAST  0.28  0.58  0.21  0.13  0.50  0.00  0.51  0.22  ME3
YBR8_YEAST  0.39  0.44  0.35  0.16  0.50  0.00  0.55  0.22  ME3
BAR1_YEAST  0.80  0.63  0.45  0.29  0.50  0.00  0.51  0.22  EXC
BAS1_YEAST  0.50  0.52  0.59  0.30  0.50  0.00  0.51  0.35  NUC
BCK1_YEAST  0.42  0.47  0.52  0.41  0.50  0.00  0.53  0.32  CYT
BCK2_YEAST  0.36  0.46  0.62  0.46  0.50  0.00  0.51  0.33  CYT
BCS1_YEAST  0.46  0.38  0.47  0.22  0.50  0.00  0.52  0.27  MIT
KAPR_YEAST  0.40  0.45  0.56  0.20  0.50  0.00  0.45  0.22  CYT
BDF1_YEAST  0.33  0.43  0.64  0.16  0.50  0.00  0.52  0.52  NUC
BEM1_YEAST  0.49  0.61  0.49  0.25  0.50  0.00  0.50  0.28  CYT
BET1_YEAST  0.38  0.50  0.37  0.26  0.50  0.00  0.43  0.22  ME3
BGL2_YEAST  0.69  0.70  0.52  0.36  0.50  0.00  0.46  0.22  EXC
CYBM_YEAST  0.61  0.72  0.39  0.33  0.50  0.00  0.58  0.22  MIT
YMC4_YEAST  0.78  0.75  0.40  0.28  0.50  0.00  0.53  0.22  MIT
BIK1_YEAST  0.64  0.57  0.57  0.27  0.50  0.00  0.37  0.22  CYT
BOS1_YEAST  0.36  0.58  0.35  0.24  0.50  0.00  0.44  0.22  ME3
BSD2_YEAST  0.36  0.43  0.39  0.12  0.50  0.00  0.49  0.22  ME3
BUD5_YEAST  0.47  0.52  0.50  0.40  0.50  0.00  0.41  0.22  CYT
CAD1_YEAST  0.48  0.23  0.57  0.27  0.50  0.00  0.48  0.47  NUC
CAP2_YEAST  0.47  0.39  0.55  0.24  0.50  0.00  0.47  0.22  CYT
CAN1_YEAST  0.44  0.59  0.36  0.16  0.50  0.00  0.52  0.22  ME3
CAPA_YEAST  0.42  0.35  0.54  0.18  0.50  0.00  0.56  0.22  CYT
CAPB_YEAST  0.30  0.56  0.55  0.18  0.50  0.00  0.50  0.22  CYT
ARGI_YEAST  0.65  0.65  0.52  0.16  0.50  0.00  0.60  0.22  CYT
OAT_YEAST   0.27  0.60  0.48  0.23  0.50  0.00  0.55  0.22  CYT
CACP_YEAST  0.45  0.41  0.50  0.46  0.50  0.50  0.50  0.27  POX
CAT8_YEAST  0.44  0.52  0.41  0.23  0.50  0.00  0.51  0.22  NUC
CBF1_YEAST  0.30  0.32  0.57  0.19  0.50  0.00  0.48  0.55  NUC
CB32_YEAST  0.40  0.44  0.49  0.47  0.50  0.00  0.49  0.27  NUC
CBF5_YEAST  0.45  0.51  0.50  0.16  0.50  0.00  0.52  1.00  NUC
CBP1_YEAST  0.45  0.45  0.50  0.60  0.50  0.00  0.49  0.22  MIT
CBP2_YEAST  0.59  0.67  0.56  0.41  0.50  0.00  0.47  0.22  MIT
CBP3_YEAST  0.47  0.47  0.57  0.48  0.50  0.00  0.48  0.22  MIT
CBP4_YEAST  0.35  0.52  0.48  0.22  0.50  0.00  0.26  0.22  MIT
CBP6_YEAST  0.47  0.41  0.66  0.26  0.50  0.00  0.53  0.22  MIT
NC5R_YEAST  0.64  0.62  0.29  0.28  0.50  0.00  0.51  0.22  MIT
CBS1_YEAST  0.55  0.53  0.55  0.46  0.50  0.00  0.52  0.22  MIT
CBS2_YEAST  0.67  0.62  0.54  0.43  0.50  0.00  0.53  0.22  MIT
TNT_YEAST   0.59  0.60  0.49  0.43  0.50  0.00  0.53  0.31  MIT
ATU1_YEAST  0.54  0.55  0.34  0.31  0.50  0.00  0.54  0.22  ME3
CCE1_YEAST  0.58  0.62  0.54  0.17  0.50  0.00  0.48  0.22  MIT
CCL1_YEAST  0.40  0.38  0.53  0.16  0.50  0.00  0.52  0.27  NUC
CCPR_YEAST  0.46  0.71  0.48  0.53  0.50  0.00  0.53  0.22  MIT
CCR4_YEAST  0.53  0.51  0.55  0.05  0.50  0.00  0.45  0.25  NUC
CTPT_YEAST  0.41  0.40  0.59  0.47  0.50  0.00  0.48  0.43  CYT
CC10_YEAST  0.50  0.64  0.57  0.15  0.50  0.00  0.47  0.22  CYT
CC11_YEAST  0.40  0.62  0.52  0.31  0.50  0.00  0.49  0.31  CYT
CC12_YEAST  0.60  0.50  0.57  0.25  0.50  0.00  0.41  0.26  CYT
CC16_YEAST  0.62  0.51  0.52  0.42  0.50  0.00  0.54  0.27  NUC
CC23_YEAST  0.35  0.58  0.54  0.16  0.50  0.00  0.51  0.22  NUC
CC24_YEAST  0.34  0.54  0.50  0.21  0.50  0.00  0.54  0.31  CYT
CC25_YEAST  0.39  0.58  0.50  0.26  0.50  0.00  0.54  0.59  ME3
CC27_YEAST  0.48  0.54  0.50  0.17  0.50  0.00  0.53  0.22  NUC
CDC3_YEAST  0.29  0.32  0.58  0.15  0.50  0.00  0.50  0.30  CYT
CC31_YEAST  0.47  0.32  0.64  0.30  0.50  0.00  0.63  0.22  NUC
IF4E_YEAST  0.39  0.47  0.56  0.16  0.50  0.00  0.47  0.22  CYT
UBC3_YEAST  0.58  0.48  0.51  0.47  0.50  0.00  0.55  0.22  NUC
NOT2_YEAST  0.64  0.60  0.57  0.19  0.50  0.00  0.43  0.22  NUC
NOT1_YEAST  0.37  0.46  0.40  0.27  0.50  0.00  0.45  0.22  NUC
CC4_YEAST   0.43  0.57  0.53  0.16  0.50  0.00  0.54  0.22  CYT
CC40_YEAST  0.28  0.37  0.61  0.09  0.50  0.00  0.52  0.55  NUC
CC42_YEAST  0.59  0.48  0.50  0.14  0.50  0.00  0.45  0.25  CYT
CAL1_YEAST  0.39  0.55  0.48  0.31  0.50  0.00  0.54  0.29  CYT
RFC1_YEAST  0.26  0.36  0.47  0.34  0.50  0.00  0.53  0.72  NUC
CC46_YEAST  0.51  0.34  0.50  0.19  0.50  0.00  0.50  0.22  NUC
YB52_YEAST  0.58  0.50  0.50  0.12  0.50  0.00  0.48  0.25  NUC
CC48_YEAST  0.44  0.39  0.53  0.14  0.50  0.00  0.54  0.44  CYT
CC6_YEAST   0.41  0.39  0.44  0.34  0.50  0.00  0.48  0.40  NUC
SYLC_YEAST  0.45  0.43  0.51  0.24  0.50  0.00  0.54  0.33  CYT
CC68_YEAST  0.36  0.68  0.46  0.16  0.50  0.00  0.53  0.28  NUC
CC7_YEAST   0.42  0.31  0.50  0.15  0.50  0.00  0.53  0.22  NUC
KTHY_YEAST  0.42  0.43  0.56  0.10  0.50  0.00  0.49  0.22  CYT
DNLI_YEAST  0.67  0.71  0.52  0.65  0.50  0.00  0.53  0.36  NUC
MCE1_YEAST  0.49  0.47  0.53  0.16  0.50  0.00  0.48  0.27  NUC
CEM1_YEAST  0.71  0.59  0.48  0.43  0.50  0.00  0.59  0.22  MIT
RLUB_YEAST  0.40  0.42  0.71  0.21  0.50  0.00  0.54  0.32  CYT
RLUB_YEAST  0.40  0.42  0.71  0.21  0.50  0.00  0.54  0.32  CYT
CLH_YEAST   0.54  0.49  0.49  0.20  0.50  0.00  0.52  0.22  CYT
CHL1_YEAST  0.42  0.51  0.50  0.12  0.50  0.00  0.52  0.46  NUC
CHL4_YEAST  0.57  0.51  0.53  0.18  0.50  0.00  0.56  0.25  NUC
PSS_YEAST   0.35  0.45  0.43  0.11  0.50  0.00  0.56  0.22  ME3
PEM1_YEAST  0.42  0.42  0.42  0.20  0.50  0.00  0.49  0.22  ME3
CHS1_YEAST  0.26  0.50  0.33  0.28  0.50  0.00  0.51  0.22  ME3
CHS2_YEAST  0.39  0.42  0.38  0.40  0.50  0.00  0.49  0.47  ME3
CHS3_YEAST  0.26  0.44  0.30  0.11  0.50  0.00  0.51  0.47  ME3
CIK1_YEAST  0.31  0.44  0.53  0.23  0.50  0.00  0.51  0.32  NUC
CIN1_YEAST  0.48  0.61  0.44  0.20  0.50  0.00  0.47  0.22  CYT
CIN4_YEAST  0.66  0.45  0.50  0.23  0.50  0.00  0.49  0.22  CYT
CIN8_YEAST  0.21  0.41  0.55  0.11  0.50  0.00  0.50  0.27  CYT
CISY_YEAST  0.38  0.68  0.44  0.45  0.50  0.00  0.53  0.22  MIT
CISZ_YEAST  0.44  0.38  0.48  0.32  0.50  0.83  0.53  0.22  POX
KC21_YEAST  0.31  0.31  0.56  0.33  0.50  0.00  0.52  0.33  NUC
KC22_YEAST  0.49  0.31  0.49  0.35  0.50  0.00  0.51  0.29  NUC
KC2C_YEAST  0.38  0.37  0.56  0.21  0.50  0.00  0.49  0.22  NUC
KICH_YEAST  0.39  0.40  0.53  0.67  0.50  0.00  0.47  0.22  CYT
CLC1_YEAST  0.24  0.34  0.69  0.18  0.50  0.00  0.52  0.22  CYT
CG11_YEAST  0.49  0.43  0.51  0.13  0.50  0.00  0.47  0.22  CYT
CG12_YEAST  0.54  0.38  0.52  0.18  0.50  0.00  0.48  0.22  CYT
CG13_YEAST  0.43  0.57  0.53  0.53  0.50  0.00  0.53  0.25  CYT
CALM_YEAST  0.48  0.64  0.61  0.23  0.50  0.00  0.60  0.22  CYT
KCC1_YEAST  0.31  0.55  0.52  0.17  0.50  0.00  0.52  0.22  CYT
KCC2_YEAST  0.32  0.57  0.50  0.15  0.50  0.00  0.53  0.22  CYT
P2B1_YEAST  0.32  0.42  0.52  0.24  0.50  0.00  0.60  0.22  CYT
P2B2_YEAST  0.59  0.50  0.52  0.28  0.50  0.00  0.55  0.25  CYT
CALB_YEAST  0.37  0.42  0.51  0.11  0.50  0.00  0.57  0.22  CYT
CALX_YEAST  0.75  0.70  0.38  0.27  0.50  0.00  0.49  0.22  ME1
CYB_YEAST   0.61  0.72  0.31  0.33  0.50  0.00  0.56  0.22  MIT
COFI_YEAST  0.44  0.42  0.60  0.21  0.50  0.00  0.57  0.22  CYT
COQ1_YEAST  0.52  0.51  0.51  0.54  0.50  0.00  0.55  0.27  MIT
COQ2_YEAST  0.63  0.56  0.45  0.58  0.50  0.00  0.51  0.22  MIT
COQ3_YEAST  0.52  0.56  0.54  0.53  0.50  0.00  0.45  0.22  MIT
UCR1_YEAST  0.58  0.58  0.58  0.49  0.50  0.00  0.49  0.26  MIT
COT1_YEAST  0.72  0.62  0.34  0.29  0.50  0.00  0.56  0.28  MIT
COX1_YEAST  0.72  0.61  0.37  0.30  0.50  0.00  0.57  0.22  MIT
COXX_YEAST  0.46  0.43  0.38  0.33  0.50  0.00  0.48  0.28  MIT
COXZ_YEAST  0.57  0.57  0.44  0.37  0.50  0.00  0.52  0.25  MIT
COXG_YEAST  0.42  0.31  0.62  0.12  0.50  0.00  0.40  0.22  MIT
COXE_YEAST  0.49  0.46  0.45  0.45  0.50  0.00  0.52  0.22  MIT
YEX1_YEAST  0.42  0.58  0.41  0.65  0.50  0.00  0.46  0.26  MIT
COX2_YEAST  0.59  0.61  0.34  0.22  0.50  0.00  0.51  0.22  MIT
COX3_YEAST  0.52  0.77  0.38  0.34  0.50  0.00  0.51  0.22  MIT
COX4_YEAST  0.50  0.52  0.60  0.51  0.50  0.00  0.48  0.22  MIT
COXA_YEAST  0.49  0.60  0.43  0.56  0.50  0.00  0.36  0.22  MIT
COXB_YEAST  0.50  0.41  0.44  0.50  0.50  0.00  0.42  0.22  MIT
COX6_YEAST  0.50  0.40  0.56  0.70  0.50  0.00  0.50  0.22  MIT
COX7_YEAST  0.37  0.58  0.44  0.51  0.50  0.00  0.44  0.22  MIT
COX8_YEAST  0.55  0.45  0.45  0.54  0.50  0.00  0.50  0.22  MIT
COX9_YEAST  0.67  0.68  0.46  0.29  0.50  0.00  0.46  0.22  MIT
CARA_YEAST  0.53  0.51  0.46  0.28  0.50  0.00  0.48  0.22  CYT
CARB_YEAST  0.35  0.66  0.49  0.21  0.50  0.00  0.54  0.25  CYT
CYPH_YEAST  0.52  0.40  0.60  0.12  0.50  0.00  0.55  0.22  CYT
CYPB_YEAST  0.77  0.79  0.58  0.23  0.50  0.00  0.48  0.22  EXC
CYPC_YEAST  0.47  0.46  0.59  0.49  0.50  0.00  0.56  0.22  MIT
CYPR_YEAST  0.73  0.83  0.43  0.30  0.50  0.00  0.55  0.22  ME1
CYPD_YEAST  0.78  0.74  0.58  0.25  1.00  0.00  0.53  0.22  ERL
CBPS_YEAST  0.70  0.65  0.54  0.28  0.50  0.00  0.60  0.40  VAC
CPT1_YEAST  0.47  0.54  0.37  0.14  0.50  0.00  0.50  0.22  ME3
CRM1_YEAST  0.56  0.52  0.48  0.17  0.50  0.00  0.46  0.22  NUC
R141_YEAST  0.57  0.41  0.59  0.24  0.50  0.00  0.40  0.22  CYT
R142_YEAST  0.56  0.41  0.58  0.21  0.50  0.00  0.42  0.22  CYT
CSE1_YEAST  0.58  0.56  0.45  0.12  0.50  0.00  0.51  0.22  NUC
CSE2_YEAST  0.53  0.38  0.66  0.25  0.50  0.00  0.43  0.22  NUC
YKE9_YEAST  0.34  0.36  0.54  0.11  0.50  0.00  0.36  0.21  NUC
CSG2_YEAST  0.69  0.61  0.38  0.27  0.50  0.00  0.52  0.22  ME2
CATA_YEAST  0.37  0.53  0.60  0.19  0.50  0.50  0.42  0.22  POX
CB33_YEAST  0.41  0.45  0.53  0.17  0.50  0.00  0.51  0.25  NUC
CTK1_YEAST  0.31  0.46  0.54  0.52  0.50  0.00  0.50  0.34  NUC
CTR1_YEAST  0.36  0.37  0.33  0.14  0.50  0.00  0.57  0.31  ME3
CHI1_YEAST  0.82  0.78  0.49  0.23  0.50  0.00  0.46  0.22  EXC
CHI2_YEAST  0.82  0.75  0.54  0.23  0.50  0.00  0.46  0.22  EXC
CATT_YEAST  0.41  0.51  0.58  0.15  0.50  0.00  0.45  0.27  CYT
MTC_YEAST   0.38  0.51  0.75  0.17  0.50  0.00  0.55  0.22  CYT
MTC_YEAST   0.38  0.51  0.75  0.17  0.50  0.00  0.55  0.22  CYT
CYB2_YEAST  0.53  0.44  0.51  0.33  0.50  0.00  0.52  0.22  MIT
CYC1_YEAST  0.46  0.54  0.71  0.15  0.50  0.00  0.59  0.22  MIT
CYC2_YEAST  0.40  0.56  0.48  0.14  0.50  0.00  0.47  0.22  MIT
CCHL_YEAST  0.53  0.53  0.60  0.13  0.50  0.00  0.49  0.22  MIT
CYC7_YEAST  0.42  0.57  0.72  0.22  0.50  0.00  0.57  0.22  MIT
RL2A_YEAST  0.45  0.27  0.57  0.36  0.50  0.00  0.52  0.18  CYT
CYAA_YEAST  0.20  0.26  0.52  0.14  0.50  0.00  0.53  0.44  CYT
CYS3_YEAST  0.51  0.53  0.55  0.14  0.50  0.00  0.51  0.22  CYT
CY1_YEAST   0.44  0.68  0.45  0.51  0.50  0.00  0.52  0.41  MIT
CYT2_YEAST  0.27  0.39  0.66  0.11  0.50  0.00  0.44  0.22  MIT
DAL4_YEAST  0.55  0.42  0.34  0.30  0.50  0.00  0.52  0.22  ME3
DAL5_YEAST  0.34  0.42  0.30  0.23  0.50  0.00  0.53  0.22  ME3
MASZ_YEAST  0.44  0.53  0.52  0.23  0.50  0.83  0.51  0.22  POX
DA80_YEAST  0.59  0.58  0.56  0.21  0.50  0.00  0.54  0.33  NUC
DA81_YEAST  0.39  0.28  0.46  0.12  0.50  0.00  0.41  0.22  NUC
DA82_YEAST  0.56  0.43  0.54  0.16  0.50  0.00  0.50  0.22  NUC
DAP2_YEAST  0.36  0.68  0.38  0.08  0.50  0.00  0.53  0.25  VAC
DATI_YEAST  0.27  0.36  0.60  0.33  0.50  0.00  0.37  0.31  NUC
DBF4_YEAST  0.35  0.40  0.59  0.22  0.50  0.00  0.47  0.37  NUC
DBP1_YEAST  0.42  0.32  0.50  0.21  0.50  0.00  0.51  0.22  NUC
DBP2_YEAST  0.23  0.20  0.53  0.20  0.50  0.00  0.44  0.22  NUC
DBR1_YEAST  0.55  0.54  0.56  0.22  0.50  0.00  0.50  0.37  NUC
DED1_YEAST  0.36  0.24  0.49  0.16  0.50  0.00  0.51  0.22  NUC
DEP1_YEAST  0.38  0.48  0.59  0.22  0.50  0.00  0.46  0.22  CYT
DYR_YEAST   0.80  0.46  0.50  0.15  0.50  0.00  0.53  0.22  CYT
DYHC_YEAST  0.60  0.56  0.47  0.20  0.50  0.00  0.50  0.38  NUC
DHH1_YEAST  0.41  0.24  0.54  0.26  0.50  0.00  0.41  0.22  NUC
DLD1_YEAST  0.47  0.65  0.54  0.62  0.50  0.00  0.53  0.36  MIT
DMC1_YEAST  0.43  0.39  0.54  0.14  0.50  0.00  0.47  0.22  NUC
DPB2_YEAST  0.50  0.51  0.52  0.09  0.50  0.00  0.48  0.25  NUC
DPB3_YEAST  0.53  0.61  0.52  0.21  0.50  0.00  0.55  0.30  NUC
DPM1_YEAST  0.54  0.42  0.41  0.16  0.50  0.00  0.52  0.22  ME2
SYDC_YEAST  0.46  0.35  0.53  0.16  0.50  0.00  0.51  0.29  CYT
DRS1_YEAST  0.46  0.43  0.49  0.79  0.50  0.00  0.49  0.63  NUC
ATC4_YEAST  0.51  0.55  0.35  0.16  0.50  0.00  0.51  0.47  ME3
DSS4_YEAST  0.56  0.52  0.55  0.19  0.50  0.00  0.54  0.22  CYT
TFS2_YEAST  0.61  0.30  0.59  0.12  0.50  0.00  0.49  0.27  NUC
DUN1_YEAST  0.37  0.53  0.46  0.23  0.50  0.00  0.47  0.22  NUC
DUR3_YEAST  0.83  0.58  0.33  0.04  0.50  0.00  0.53  0.22  ME2
EF1B_YEAST  0.39  0.45  0.53  0.18  0.50  0.00  0.54  0.22  CYT
EF2_YEAST   0.52  0.54  0.50  0.21  0.50  0.00  0.48  0.30  CYT
EGD1_YEAST  0.35  0.39  0.57  0.11  0.50  0.00  0.48  0.22  NUC
ATN2_YEAST  0.36  0.49  0.30  0.22  0.50  0.00  0.52  0.31  ME3
END2_YEAST  0.78  0.70  0.32  0.23  0.50  0.00  0.53  0.22  ME1
END3_YEAST  0.55  0.46  0.53  0.11  0.50  0.00  0.52  0.48  CYT
ENO1_YEAST  0.45  0.56  0.54  0.32  0.50  0.00  0.57  0.22  CYT
ENO2_YEAST  0.45  0.56  0.53  0.32  0.50  0.00  0.57  0.22  CYT
EPT1_YEAST  0.29  0.43  0.40  0.15  0.50  0.00  0.53  0.22  ME3
ERD1_YEAST  0.52  0.75  0.37  0.14  0.50  0.00  0.46  0.22  ME3
ERD2_YEAST  0.71  0.56  0.39  0.27  0.50  0.00  0.52  0.22  ME2
ERG1_YEAST  0.58  0.60  0.43  0.12  0.50  0.00  0.55  0.22  ME3
THIL_YEAST  0.54  0.65  0.49  0.34  0.50  0.00  0.52  0.22  CYT
CP51_YEAST  0.57  0.59  0.44  0.16  0.50  0.00  0.52  0.22  ME2
KIME_YEAST  0.59  0.58  0.46  0.19  0.50  0.00  0.56  0.27  CYT
ERG2_YEAST  0.92  0.61  0.40  0.22  0.50  0.00  0.54  0.22  ME2
FPPS_YEAST  0.55  0.56  0.45  0.14  0.50  0.00  0.54  0.22  CYT
ER24_YEAST  0.63  0.61  0.41  0.22  0.50  0.00  0.51  0.22  ME3
ERG3_YEAST  0.58  0.53  0.38  0.18  0.50  0.00  0.52  0.22  ME3
ERG4_YEAST  0.36  0.46  0.43  0.19  0.50  0.00  0.48  0.22  ME3
ERG6_YEAST  0.32  0.47  0.55  0.12  0.50  0.00  0.52  0.22  CYT
ERG7_YEAST  0.34  0.38  0.45  0.19  0.50  0.00  0.51  0.22  ME2
ERG8_YEAST  0.62  0.58  0.46  0.13  0.50  0.00  0.53  0.22  CYT
FDFT_YEAST  0.53  0.68  0.42  0.19  0.50  0.00  0.53  0.22  ME3
ERS1_YEAST  0.73  0.55  0.41  0.16  0.50  0.00  0.46  0.22  ME2
ESP1_YEAST  0.55  0.46  0.46  0.31  0.50  0.00  0.58  0.48  NUC
EST1_YEAST  0.35  0.60  0.47  0.13  0.50  0.00  0.52  0.43  NUC
EUG1_YEAST  0.77  0.80  0.51  0.40  1.00  0.00  0.54  0.22  ERL
EXG1_YEAST  0.77  0.87  0.47  0.37  0.50  0.00  0.48  0.22  EXC
LCF2_YEAST  0.35  0.46  0.49  0.15  1.00  0.00  0.55  0.35  CYT
FAD1_YEAST  0.43  0.51  0.48  0.14  0.50  0.00  0.50  0.22  CYT
FAS1_YEAST  0.57  0.61  0.45  0.26  0.50  0.00  0.50  0.22  CYT
FAS2_YEAST  0.63  0.62  0.42  0.12  0.50  0.00  0.52  0.25  CYT
COAC_YEAST  0.25  0.40  0.51  0.18  0.50  0.00  0.50  0.27  CYT
ALF_YEAST   0.56  0.62  0.53  0.24  0.50  0.00  0.57  0.22  CYT
F16P_YEAST  0.58  0.60  0.51  0.24  0.50  0.00  0.53  0.22  CYT
F26_YEAST   0.71  0.59  0.53  0.15  0.50  0.00  0.49  0.33  CYT
FCY2_YEAST  0.46  0.35  0.33  0.17  0.50  0.00  0.55  0.22  ME3
FET3_YEAST  0.54  0.55  0.42  0.22  0.50  0.00  0.48  0.22  ME3
FET4_YEAST  0.39  0.44  0.28  0.12  0.50  0.00  0.46  0.27  ME3
FHL1_YEAST  0.33  0.44  0.49  0.08  0.50  0.00  0.48  0.49  NUC
FLO1_YEAST  0.81  0.82  0.41  0.36  0.50  0.00  0.39  0.22  EXC
FOX2_YEAST  0.69  0.60  0.51  0.13  0.50  0.83  0.52  0.22  POX
THIK_YEAST  0.46  0.48  0.44  0.21  0.50  0.00  0.55  0.22  POX
FKBP_YEAST  0.35  0.36  0.57  0.17  0.50  0.00  0.52  0.22  CYT
FKB2_YEAST  0.74  0.72  0.47  0.25  0.50  0.00  0.57  0.22  ME1
FKB3_YEAST  0.54  0.57  0.52  0.19  0.50  0.00  0.59  0.67  NUC
FPS1_YEAST  0.42  0.52  0.40  0.17  0.50  0.00  0.50  0.26  ME3
FRE1_YEAST  0.91  0.77  0.34  0.47  0.50  0.00  0.52  0.31  ME1
YKW0_YEAST  0.81  0.90  0.39  0.41  0.50  0.00  0.53  0.22  ME2
SYFA_YEAST  0.45  0.40  0.56  0.14  0.50  0.00  0.54  0.22  CYT
SYFB_YEAST  0.47  0.47  0.58  0.16  0.50  0.00  0.49  0.28  CYT
FUMH_YEAST  0.41  0.39  0.51  0.52  0.50  0.00  0.49  0.22  CYT
FU34_YEAST  0.37  0.34  0.32  0.22  0.50  0.00  0.56  0.22  ME3
FUR1_YEAST  0.69  0.60  0.50  0.31  0.50  0.00  0.55  0.22  CYT
FUR4_YEAST  0.35  0.56  0.36  0.30  0.50  0.00  0.53  0.25  ME3
FUS1_YEAST  0.84  0.66  0.36  0.78  0.50  0.00  0.49  0.50  ME1
FUS3_YEAST  0.51  0.58  0.54  0.29  0.50  0.00  0.53  0.22  CYT
FZF1_YEAST  0.37  0.43  0.62  0.27  0.50  0.00  0.48  0.22  NUC
GAC1_YEAST  0.55  0.66  0.57  0.32  0.50  0.00  0.57  0.34  CYT
GAL1_YEAST  0.48  0.35  0.42  0.21  0.50  0.00  0.57  0.22  CYT
GALX_YEAST  0.62  0.58  0.52  0.15  0.50  0.00  0.52  0.29  CYT
GALY_YEAST  0.56  0.59  0.53  0.16  0.50  0.00  0.24  0.42  NUC
GAL2_YEAST  0.44  0.51  0.37  0.15  0.50  0.00  0.51  0.22  ME3
GAL4_YEAST  0.44  0.44  0.49  0.15  0.50  0.00  0.46  0.27  NUC
GAL7_YEAST  0.50  0.50  0.48  0.17  0.50  0.00  0.47  0.26  CYT
GAL8_YEAST  0.60  0.60  0.49  0.30  0.50  0.00  0.53  0.22  NUC
GAP1_YEAST  0.49  0.46  0.34  0.21  0.50  0.00  0.55  0.22  ME3
GAR1_YEAST  0.35  0.68  0.57  0.40  0.50  0.00  0.53  0.36  NUC
GAS1_YEAST  0.70  0.69  0.43  0.33  0.50  0.00  0.58  0.22  ME1
GBP2_YEAST  0.23  0.30  0.58  0.22  0.50  0.00  0.48  0.27  NUC
E2BG_YEAST  0.45  0.42  0.52  0.20  0.50  0.00  0.50  0.25  CYT
IF2G_YEAST  0.51  0.35  0.46  0.15  0.50  0.00  0.51  0.42  CYT
E2BD_YEAST  0.42  0.39  0.47  0.13  0.50  0.00  0.50  0.27  CYT
E2BE_YEAST  0.32  0.38  0.52  0.20  0.50  0.00  0.52  0.28  CYT
E2BB_YEAST  0.59  0.65  0.52  0.30  0.50  0.00  0.46  0.31  CYT
GCN1_YEAST  0.41  0.52  0.41  0.11  0.50  0.00  0.54  0.35  CYT
GCN2_YEAST  0.37  0.33  0.50  0.12  0.50  0.00  0.51  0.54  CYT
E2BA_YEAST  0.45  0.56  0.49  0.17  0.50  0.00  0.52  0.22  CYT
GCN4_YEAST  0.56  0.54  0.59  0.14  0.50  0.00  0.52  0.27  NUC
GCN5_YEAST  0.31  0.31  0.54  0.18  0.50  0.00  0.52  0.29  NUC
GCR1_YEAST  0.27  0.51  0.47  0.35  0.50  0.00  0.49  0.28  NUC
GCR2_YEAST  0.54  0.56  0.57  0.18  0.50  0.00  0.45  0.25  NUC
GCR3_YEAST  0.17  0.38  0.45  0.09  0.50  0.00  0.54  0.27  NUC
GCS1_YEAST  0.43  0.51  0.54  0.15  0.50  0.00  0.45  0.26  NUC
GCY_YEAST   0.60  0.40  0.59  0.18  0.50  0.00  0.48  0.22  CYT
GDA1_YEAST  0.91  0.69  0.57  0.45  0.50  0.00  0.56  0.22  ME2
DHE4_YEAST  0.38  0.47  0.53  0.12  0.50  0.00  0.48  0.22  CYT
DHE2_YEAST  0.59  0.43  0.52  0.19  0.50  0.00  0.55  0.27  CYT
GDI1_YEAST  0.64  0.53  0.45  0.13  0.50  0.00  0.53  0.22  CYT
GEF1_YEAST  0.49  0.31  0.34  0.13  0.50  0.00  0.52  0.22  ME3
GFA1_YEAST  0.52  0.51  0.51  0.12  0.50  0.00  0.51  0.40  CYT
GLGB_YEAST  0.49  0.43  0.48  0.15  0.50  0.00  0.55  0.25  CYT
PP12_YEAST  0.49  0.47  0.52  0.16  0.50  0.00  0.53  0.28  CYT
HXKG_YEAST  0.48  0.39  0.49  0.18  0.50  0.00  0.51  0.22  CYT
GLNA_YEAST  0.44  0.34  0.55  0.18  0.50  0.00  0.52  0.22  CYT
GLN3_YEAST  0.43  0.54  0.58  0.16  0.50  0.00  0.50  0.36  NUC
SYQ_YEAST   0.49  0.42  0.54  0.17  0.50  0.00  0.50  0.36  CYT
GLO3_YEAST  0.34  0.66  0.51  0.16  0.50  0.00  0.47  0.33  NUC
GLS1_YEAST  0.20  0.34  0.33  0.10  0.50  0.00  0.48  0.31  ME3
6PGD_YEAST  0.74  0.53  0.50  0.08  0.50  0.00  0.55  0.31  CYT
GOG5_YEAST  0.69  0.48  0.38  0.15  0.50  0.00  0.55  0.22  ME2
GBA1_YEAST  0.30  0.50  0.47  0.11  0.50  0.00  0.46  0.22  CYT
GPDA_YEAST  0.44  0.51  0.48  0.38  0.50  0.00  0.52  0.22  CYT
PHSG_YEAST  0.31  0.45  0.50  0.17  0.50  0.00  0.49  0.22  CYT
PMGY_YEAST  0.55  0.41  0.56  0.21  0.50  0.00  0.52  0.22  CYT
PHO2_YEAST  0.40  0.34  0.52  0.17  0.50  0.00  0.47  0.51  NUC
SYG_YEAST   0.40  0.48  0.50  0.17  0.50  0.00  0.54  0.50  CYT
GSP1_YEAST  0.58  0.48  0.56  0.10  0.50  0.00  0.46  0.25  NUC
GSP2_YEAST  0.58  0.48  0.56  0.12  0.50  0.00  0.46  0.25  NUC
UGS1_YEAST  0.58  0.45  0.48  0.24  0.50  0.00  0.52  0.37  CYT
UGS2_YEAST  0.58  0.41  0.51  0.26  0.50  0.00  0.51  0.37  CYT
GTS1_YEAST  0.41  0.60  0.53  0.29  0.50  0.00  0.47  0.43  NUC
GPDM_YEAST  0.69  0.50  0.49  0.42  0.50  0.00  0.49  0.22  MIT
HAL1_YEAST  0.38  0.49  0.61  0.13  0.50  0.00  0.54  0.22  CYT
CYP1_YEAST  0.60  0.48  0.44  0.52  0.50  0.00  0.54  0.63  NUC
HAP2_YEAST  0.47  0.49  0.63  0.17  0.50  0.00  0.31  0.26  NUC
HAP3_YEAST  0.28  0.51  0.55  0.11  0.50  0.00  0.46  0.22  NUC
HAP4_YEAST  0.56  0.57  0.63  0.39  1.00  0.00  0.59  0.40  NUC
HBS1_YEAST  0.21  0.38  0.49  0.16  0.50  0.00  0.51  0.45  CYT
HCM1_YEAST  0.46  0.57  0.57  0.15  0.50  0.00  0.52  0.26  NUC
HDF1_YEAST  0.43  0.42  0.54  0.22  0.50  0.00  0.57  0.33  NUC
HEM1_YEAST  0.57  0.59  0.50  0.58  0.50  0.00  0.53  0.22  MIT
DCUP_YEAST  0.48  0.34  0.47  0.14  0.50  0.00  0.47  0.26  CYT
HEM6_YEAST  0.35  0.40  0.53  0.18  0.50  0.00  0.42  0.38  CYT
HEMZ_YEAST  0.47  0.45  0.53  0.62  0.50  0.00  0.46  0.22  MIT
HEM2_YEAST  0.53  0.43  0.47  0.15  0.50  0.00  0.58  0.22  CYT
HEM3_YEAST  0.46  0.45  0.56  0.16  0.50  0.00  0.56  0.22  CYT
HEX2_YEAST  0.44  0.42  0.62  0.14  0.50  0.00  0.55  0.37  NUC
H4_YEAST    0.37  0.34  0.58  0.24  0.50  0.00  0.44  0.18  NUC
H4_YEAST    0.37  0.34  0.58  0.24  0.50  0.00  0.44  0.18  NUC
H3_YEAST    0.39  0.39  0.55  0.52  0.50  0.00  0.37  0.16  NUC
H3_YEAST    0.39  0.39  0.55  0.52  0.50  0.00  0.37  0.16  NUC
HIP1_YEAST  0.48  0.46  0.38  0.29  0.50  0.00  0.53  0.22  ME3
HIR1_YEAST  0.48  0.57  0.50  0.09  0.50  0.00  0.52  0.42  NUC
HIR2_YEAST  0.61  0.57  0.45  0.21  0.50  0.00  0.50  0.42  NUC
HIS7_YEAST  0.56  0.44  0.56  0.19  0.50  0.00  0.54  0.22  CYT
HMD1_YEAST  0.51  0.63  0.30  0.35  0.50  0.00  0.53  0.27  ME3
HMD2_YEAST  0.53  0.68  0.34  0.42  0.50  0.00  0.54  0.27  ME3
MAT1_YEAST  0.37  0.22  0.64  0.35  0.50  0.00  0.47  0.22  NUC
MAT2_YEAST  0.51  0.48  0.58  0.22  0.50  0.00  0.50  0.28  NUC
MTA1_YEAST  0.49  0.37  0.59  0.17  0.50  0.00  0.51  0.22  NUC
MAT2_YEAST  0.51  0.48  0.58  0.22  0.50  0.00  0.50  0.28  NUC
HO_YEAST    0.53  0.53  0.53  0.17  0.50  0.00  0.49  0.37  NUC
HOP1_YEAST  0.29  0.68  0.47  0.26  0.50  0.00  0.47  0.37  NUC
HPR1_YEAST  0.50  0.45  0.49  0.15  0.50  0.00  0.55  0.43  NUC
HXTY_YEAST  0.33  0.28  0.31  0.24  0.50  0.00  0.53  0.22  ME3
YJ64_YEAST  0.85  0.85  0.30  0.31  0.50  0.00  0.55  0.42  ME1
HR25_YEAST  0.43  0.39  0.51  0.28  0.50  0.00  0.40  0.22  NUC
HS83_YEAST  0.61  0.54  0.49  0.16  0.50  0.00  0.54  0.42  CYT
HSF_YEAST   0.34  0.35  0.61  0.19  0.50  0.00  0.52  0.25  NUC
CH10_YEAST  0.55  0.53  0.56  0.29  0.50  0.00  0.48  0.22  MIT
H104_YEAST  0.66  0.62  0.52  0.17  0.50  0.00  0.49  0.22  CYT
HS26_YEAST  0.44  0.41  0.58  0.20  0.50  0.00  0.57  0.25  CYT
HS30_YEAST  0.37  0.62  0.34  0.25  0.50  0.00  0.51  0.22  ME3
HS60_YEAST  0.45  0.56  0.51  0.64  0.50  0.00  0.54  0.22  MIT
HSP7_YEAST  0.38  0.46  0.52  0.75  0.50  0.00  0.50  0.26  MIT
HS82_YEAST  0.61  0.54  0.49  0.19  0.50  0.00  0.54  0.47  CYT
H2A1_YEAST  0.44  0.53  0.52  0.37  0.50  0.00  0.50  0.22  NUC
H2A2_YEAST  0.44  0.53  0.52  0.37  0.50  0.00  0.50  0.22  NUC
H2B1_YEAST  0.32  0.34  0.61  0.17  0.50  0.00  0.52  0.32  NUC
H2B2_YEAST  0.34  0.34  0.61  0.18  0.50  0.00  0.52  0.32  NUC
SYH_YEAST   0.51  0.68  0.49  0.59  0.50  0.00  0.54  0.27  MIT
HXKA_YEAST  0.41  0.30  0.49  0.28  0.50  0.00  0.54  0.22  CYT
HXKB_YEAST  0.41  0.43  0.50  0.28  0.50  0.00  0.50  0.22  CYT
HXT1_YEAST  0.30  0.50  0.34  0.26  0.50  0.00  0.51  0.22  ME3
HXT2_YEAST  0.49  0.40  0.34  0.26  0.50  0.00  0.50  0.22  ME3
HXT3_YEAST  0.34  0.40  0.30  0.23  0.50  0.00  0.51  0.22  ME3
HXT4_YEAST  0.43  0.44  0.30  0.18  0.50  0.00  0.51  0.22  ME3
HXT5_YEAST  0.43  0.45  0.37  0.12  0.50  0.00  0.48  0.22  ME3
HXT6_YEAST  0.45  0.57  0.30  0.17  0.50  0.00  0.51  0.22  ME3
HXT7_YEAST  0.45  0.57  0.30  0.17  0.50  0.00  0.51  0.22  ME3
HXT8_YEAST  0.42  0.44  0.33  0.17  0.50  0.00  0.54  0.27  ME3
ACEA_YEAST  0.52  0.50  0.53  0.10  0.50  0.00  0.48  0.22  POX
IDH1_YEAST  0.53  0.56  0.49  0.46  0.50  0.00  0.52  0.22  MIT
IDH2_YEAST  0.45  0.54  0.54  0.62  0.50  0.00  0.53  0.22  MIT
IPPI_YEAST  0.51  0.43  0.63  0.18  0.50  0.00  0.52  0.22  CYT
IDHP_YEAST  0.51  0.52  0.48  0.50  0.50  0.00  0.51  0.22  MIT
IF2M_YEAST  0.55  0.49  0.50  0.46  0.50  0.00  0.52  0.25  MIT
SYI_YEAST   0.50  0.46  0.52  0.16  0.50  0.00  0.52  0.26  CYT
THDH_YEAST  0.50  0.53  0.45  0.44  0.50  0.00  0.49  0.22  MIT
ILVB_YEAST  0.45  0.59  0.53  0.74  0.50  0.00  0.47  0.25  MIT
ILV5_YEAST  0.57  0.61  0.55  0.67  0.50  0.00  0.48  0.22  MIT
IME1_YEAST  0.54  0.45  0.62  0.13  0.50  0.00  0.52  0.26  NUC
IMP1_YEAST  0.67  0.51  0.53  0.28  0.50  0.00  0.51  0.22  MIT
IMP2_YEAST  0.35  0.49  0.47  0.22  0.50  0.00  0.50  0.28  MIT
IATP_YEAST  0.47  0.63  0.66  0.45  0.50  0.00  0.37  0.11  MIT
INO1_YEAST  0.51  0.34  0.43  0.18  0.50  0.00  0.48  0.25  CYT
INO2_YEAST  0.56  0.45  0.59  0.14  0.50  0.00  0.51  0.26  NUC
INO4_YEAST  0.45  0.38  0.59  0.18  0.50  0.00  0.44  0.45  NUC
IPYR_YEAST  0.43  0.51  0.60  0.25  0.50  0.00  0.55  0.22  CYT
IRA1_YEAST  0.47  0.59  0.43  0.13  0.50  0.00  0.56  0.30  ME3
IRA2_YEAST  0.40  0.45  0.42  0.17  0.50  0.00  0.54  0.26  ME3
IRE1_YEAST  0.89  0.81  0.36  0.71  0.50  0.00  0.55  0.63  ME1
IS42_YEAST  0.58  0.55  0.52  0.22  0.50  0.00  0.44  0.22  MIT
ISP6_YEAST  0.59  0.57  0.46  0.14  0.50  0.00  0.52  0.22  MIT
ITR1_YEAST  0.49  0.41  0.32  0.21  0.50  0.00  0.50  0.32  ME3
ITR2_YEAST  0.35  0.53  0.35  0.33  0.50  0.00  0.50  0.32  ME3
IXR1_YEAST  0.42  0.32  0.61  0.13  0.50  0.00  0.14  0.27  NUC
YJ12_YEAST  0.50  0.46  0.42  0.32  0.50  0.00  0.56  0.55  ME3
YJ13_YEAST  0.68  0.50  0.43  0.27  0.50  0.00  0.61  0.22  ME2
YJ16_YEAST  0.50  0.45  0.49  0.30  0.50  0.00  0.47  0.40  NUC
ACOX_YEAST  0.46  0.41  0.50  0.44  0.50  0.00  0.53  0.22  MIT
YJ36_YEAST  0.32  0.36  0.34  0.19  0.50  0.00  0.55  0.26  ME3
YJ43_YEAST  0.40  0.51  0.42  0.13  0.50  0.00  0.45  0.25  ME3
YJ49_YEAST  0.70  0.73  0.37  0.37  0.50  0.00  0.48  0.31  ME1
YJ51_YEAST  0.81  0.76  0.32  0.37  0.50  0.00  0.51  0.22  ME2
YJ90_YEAST  0.65  0.61  0.39  0.30  0.50  0.00  0.57  0.28  ME3
YJ91_YEAST  0.47  0.43  0.35  0.32  0.50  0.00  0.54  0.22  ME3
JNM1_YEAST  0.42  0.25  0.60  0.14  0.50  0.00  0.45  0.22  CYT
KAR1_YEAST  0.23  0.34  0.41  0.28  0.50  0.00  0.50  0.27  NUC
GR78_YEAST  0.85  0.56  0.33  0.38  1.00  0.00  0.55  0.25  ERL
KAR3_YEAST  0.34  0.31  0.60  0.37  0.50  0.00  0.50  0.30  NUC
KEM1_YEAST  0.59  0.53  0.47  0.26  0.50  0.00  0.53  0.31  NUC
KEX1_YEAST  0.67  0.63  0.34  0.41  0.50  0.00  0.60  0.33  ME1
KEX2_YEAST  0.70  0.73  0.38  0.36  0.50  0.00  0.54  0.22  ME1
ODO1_YEAST  0.54  0.51  0.54  0.52  0.50  0.00  0.47  0.25  MIT
ODO2_YEAST  0.53  0.50  0.54  0.56  0.50  0.00  0.49  0.41  MIT
KHR1_YEAST  0.84  0.63  0.38  0.23  0.50  0.00  0.53  0.22  EXC
KHS1_YEAST  0.89  0.77  0.36  0.34  0.50  0.00  0.44  0.22  EXC
KIN1_YEAST  0.48  0.43  0.45  0.17  0.50  0.00  0.48  0.37  ME3
KIN2_YEAST  0.36  0.35  0.47  0.22  0.50  0.00  0.44  0.31  ME3
KI28_YEAST  0.57  0.49  0.48  0.16  0.50  0.00  0.51  0.22  NUC
KIP1_YEAST  0.43  0.52  0.53  0.52  1.00  0.00  0.49  0.22  CYT
KIP2_YEAST  0.38  0.49  0.54  1.00  0.50  0.00  0.50  0.27  CYT
SMI1_YEAST  0.43  0.32  0.56  0.27  0.50  0.00  0.47  0.27  NUC
KRE1_YEAST  0.84  0.87  0.45  0.54  0.50  0.00  0.28  0.22  ME1
KR11_YEAST  0.27  0.56  0.56  0.18  0.50  0.00  0.52  0.22  CYT
KRE2_YEAST  0.89  0.82  0.60  0.49  0.50  0.00  0.55  0.22  ME2
KRE5_YEAST  0.86  0.92  0.50  0.37  1.00  0.00  0.53  0.32  ERL
KRE6_YEAST  0.37  0.55  0.29  0.32  0.50  0.00  0.51  0.22  ME3
KRE9_YEAST  0.87  0.83  0.57  0.36  0.50  0.00  0.36  0.22  EXC
SYKC_YEAST  0.43  0.45  0.54  0.14  0.50  0.00  0.50  0.31  CYT
KSS1_YEAST  0.52  0.48  0.54  0.28  0.50  0.00  0.54  0.22  NUC
KTR1_YEAST  0.77  0.60  0.42  0.33  0.50  0.00  0.57  0.22  ME2
KTR2_YEAST  0.76  0.74  0.56  0.34  0.50  0.00  0.51  0.30  ME2
KTR3_YEAST  0.58  0.76  0.40  0.37  0.50  0.00  0.54  0.30  ME2
KTR4_YEAST  0.94  0.60  0.33  0.49  0.50  0.00  0.54  0.22  ME2
MSF1_YEAST  0.36  0.44  0.57  0.18  0.50  0.00  0.42  0.22  MIT
LAG1_YEAST  0.42  0.51  0.39  0.22  0.50  0.00  0.49  0.26  ME3
BLH1_YEAST  0.52  0.48  0.58  0.55  0.50  0.00  0.48  0.22  CYT
AMPL_YEAST  0.42  0.32  0.48  0.16  0.50  0.00  0.55  0.22  VAC
LAS1_YEAST  0.43  0.38  0.51  0.24  0.50  0.00  0.46  0.33  NUC
ODP2_YEAST  0.48  0.57  0.52  0.61  0.50  0.00  0.51  0.22  MIT
LCB1_YEAST  0.83  0.53  0.52  0.20  0.50  0.00  0.48  0.25  ME2
LCB2_YEAST  0.36  0.34  0.46  0.19  0.50  0.00  0.52  0.22  ME2
LEU2_YEAST  0.51  0.43  0.47  0.19  0.50  0.00  0.52  0.37  CYT
LEU3_YEAST  0.54  0.54  0.49  0.14  0.50  0.00  0.56  0.22  CYT
LEUR_YEAST  0.44  0.41  0.44  0.13  0.50  0.00  0.49  0.42  NUC
LEU1_YEAST  0.52  0.62  0.54  0.19  0.50  0.00  0.50  0.22  MIT
LGT3_YEAST  0.46  0.40  0.38  0.18  0.50  0.00  0.49  0.22  ME3
LIP5_YEAST  0.68  0.50  0.55  0.65  0.50  0.00  0.46  0.31  MIT
LOS1_YEAST  0.53  0.44  0.47  0.22  0.50  0.00  0.53  0.22  NUC
DLDH_YEAST  0.48  0.48  0.50  0.47  0.50  0.00  0.55  0.22  MIT
LYP1_YEAST  0.46  0.14  0.36  0.21  0.50  0.00  0.50  0.25  ME3
LYS1_YEAST  0.50  0.45  0.48  0.17  0.50  0.00  0.50  0.26  CYT
LY14_YEAST  0.44  0.53  0.43  0.17  0.50  0.00  0.54  0.75  NUC
LYS2_YEAST  0.46  0.47  0.46  0.16  0.50  0.00  0.51  0.22  CYT
MAC1_YEAST  0.52  0.49  0.57  0.57  0.50  0.00  0.51  0.22  NUC
MAD1_YEAST  0.62  0.64  0.56  0.20  0.50  0.00  0.48  0.33  NUC
MAG_YEAST   0.46  0.32  0.58  0.17  0.50  0.00  0.61  0.25  NUC
MK11_YEAST  0.78  0.48  0.47  0.30  0.50  0.00  0.53  0.47  ME2
MK16_YEAST  0.49  0.62  0.65  0.18  0.50  0.00  0.46  0.43  NUC
MAK3_YEAST  0.50  0.34  0.62  0.19  0.50  0.00  0.57  0.22  CYT
MA3T_YEAST  0.39  0.37  0.33  0.23  0.50  0.00  0.53  0.26  ME3
MA3S_YEAST  0.39  0.37  0.56  0.15  0.50  0.00  0.50  0.27  CYT
MA3R_YEAST  0.33  0.37  0.54  0.28  0.50  0.00  0.53  0.27  NUC
MA6T_YEAST  0.39  0.37  0.33  0.23  0.50  0.00  0.52  0.26  ME3
MA6R_YEAST  0.33  0.38  0.53  0.26  0.50  0.00  0.52  0.27  NUC
AMPM_YEAST  0.48  0.51  0.57  0.24  0.50  0.00  0.50  0.22  CYT
MPP2_YEAST  0.50  0.62  0.54  0.66  0.50  0.00  0.49  0.22  MIT
MPP1_YEAST  0.47  0.54  0.54  0.48  0.50  0.00  0.53  0.26  MIT
OM20_YEAST  0.72  0.58  0.42  0.28  0.50  0.00  0.48  0.22  MIT
MAS6_YEAST  0.41  0.41  0.51  0.19  0.50  0.00  0.57  0.22  MIT
OM70_YEAST  0.81  0.65  0.52  0.41  0.50  0.00  0.57  0.26  MIT
MBP1_YEAST  0.50  0.49  0.52  0.20  0.50  0.00  0.43  0.52  NUC
MCM1_YEAST  0.18  0.48  0.46  0.12  0.50  0.00  0.00  0.25  NUC
MCM2_YEAST  0.26  0.38  0.52  0.36  0.50  0.00  0.48  0.56  NUC
MCM3_YEAST  0.53  0.51  0.51  0.11  0.50  0.00  0.49  0.41  NUC
MDHM_YEAST  0.58  0.49  0.50  0.41  0.50  0.00  0.57  0.22  MIT
MDHC_YEAST  0.62  0.60  0.47  0.16  0.50  0.00  0.53  0.22  CYT
MDHP_YEAST  0.68  0.58  0.51  0.19  0.50  0.83  0.54  0.22  POX
MDJ1_YEAST  0.40  0.52  0.53  0.52  0.50  0.00  0.51  0.22  MIT
MDL1_YEAST  0.51  0.47  0.41  0.44  0.50  0.00  0.50  0.22  ME3
MDL2_YEAST  0.72  0.56  0.40  0.26  0.50  0.00  0.51  0.26  ME2
MDM1_YEAST  0.49  0.44  0.45  0.22  0.50  0.00  0.51  0.22  CYT
MD10_YEAST  0.32  0.47  0.55  0.25  0.50  0.00  0.49  0.22  MIT
MDS1_YEAST  0.46  0.57  0.52  0.28  0.50  0.00  0.52  0.22  NUC
EFG1_YEAST  0.53  0.48  0.45  0.44  0.50  0.00  0.49  0.27  MIT
EFG2_YEAST  0.49  0.48  0.46  0.63  0.50  0.00  0.52  0.22  MIT
MEIX_YEAST  0.70  0.53  0.42  0.22  0.50  0.00  0.51  0.28  NUC
AGAL_YEAST  0.68  0.68  0.49  0.15  0.50  0.00  0.53  0.22  EXC
MEP1_YEAST  0.47  0.60  0.35  0.21  0.50  0.00  0.52  0.22  ME3
MER1_YEAST  0.55  0.49  0.45  0.18  0.50  0.00  0.49  0.22  NUC
MER2_YEAST  0.40  0.53  0.61  0.21  0.50  0.00  0.48  0.33  NUC
SYMC_YEAST  0.57  0.44  0.42  0.20  0.50  0.00  0.54  0.22  CYT
MET2_YEAST  0.40  0.47  0.48  0.18  0.50  0.00  0.46  0.22  CYT
MT17_YEAST  0.34  0.54  0.54  0.13  0.50  0.00  0.52  0.22  CYT
MT28_YEAST  0.43  0.83  0.55  0.20  0.50  0.00  0.47  0.40  NUC
MET4_YEAST  0.55  0.65  0.50  0.28  0.50  0.00  0.55  0.22  NUC
METE_YEAST  0.29  0.46  0.54  0.27  0.50  0.00  0.49  0.22  CYT
MFA2_YEAST  0.46  0.42  0.60  0.21  0.50  0.00  0.40  0.22  EXC
MFA3_YEAST  0.80  0.81  0.55  0.35  0.50  0.00  0.42  0.22  EXC
MFA4_YEAST  0.79  0.74  0.49  0.33  0.50  0.00  0.48  0.22  EXC
GRPE_YEAST  0.45  0.48  0.63  0.67  0.50  0.00  0.48  0.22  MIT
MGM1_YEAST  0.66  0.52  0.52  0.44  0.50  0.00  0.56  0.27  MIT
M101_YEAST  0.50  0.49  0.59  0.47  0.50  0.00  0.49  0.36  MIT
MGMT_YEAST  0.54  0.52  0.54  0.20  0.50  0.00  0.55  0.25  NUC
MIF2_YEAST  0.37  0.31  0.53  0.16  0.50  0.00  0.53  0.44  NUC
MIG1_YEAST  0.43  0.39  0.59  0.13  0.50  0.00  0.41  0.43  NUC
DPOG_YEAST  0.48  0.47  0.54  0.55  0.50  0.00  0.51  0.65  MIT
MPCP_YEAST  0.60  0.59  0.45  0.23  0.50  0.00  0.55  0.22  MIT
C1TM_YEAST  0.45  0.73  0.47  0.65  0.50  0.00  0.54  0.43  MIT
MLH1_YEAST  0.66  0.54  0.49  0.16  0.50  0.00  0.54  0.36  NUC
MLP1_YEAST  0.46  0.55  0.61  0.13  0.50  0.00  0.47  0.22  CYT
MASY_YEAST  0.42  0.50  0.53  0.22  0.50  0.83  0.50  0.22  POX
MNN1_YEAST  0.66  0.66  0.32  0.54  0.50  0.00  0.51  0.22  ME2
MNN9_YEAST  0.74  0.56  0.35  0.36  0.50  0.00  0.51  0.25  ME2
MNS1_YEAST  0.89  0.52  0.41  0.26  0.50  0.00  0.52  0.31  ME2
MOD5_YEAST  0.67  0.51  0.54  0.21  0.50  0.00  0.43  0.30  MIT
MOT1_YEAST  0.58  0.46  0.46  0.34  0.50  0.00  0.50  0.43  NUC
MPI1_YEAST  0.40  0.68  0.50  0.82  0.50  0.00  0.44  0.36  MIT
MPI2_YEAST  0.59  0.57  0.43  0.26  0.50  0.00  0.51  0.22  MIT
MR11_YEAST  0.39  0.30  0.56  0.12  0.50  0.00  0.53  0.38  NUC
RF1M_YEAST  0.60  0.62  0.54  0.40  0.50  0.00  0.50  0.22  MIT
RT01_YEAST  0.36  0.40  0.53  0.48  0.50  0.00  0.48  0.22  MIT
RT13_YEAST  0.51  0.42  0.56  0.38  0.50  0.00  0.46  0.22  MIT
RT17_YEAST  0.41  0.54  0.58  0.20  0.50  0.00  0.52  0.22  MIT
RT02_YEAST  0.57  0.40  0.62  0.30  0.50  0.00  0.48  0.11  MIT
RM41_YEAST  0.52  0.50  0.59  0.31  0.50  0.00  0.50  0.22  MIT
RT04_YEAST  0.42  0.53  0.53  0.64  0.50  0.00  0.47  0.22  MIT
RM49_YEAST  0.50  0.46  0.64  0.36  0.50  0.00  0.49  0.22  MIT
RM02_YEAST  0.60  0.51  0.60  0.38  0.50  0.83  0.52  0.24  MIT
RT08_YEAST  0.45  0.38  0.64  0.14  0.50  0.00  0.54  0.22  MIT
RM13_YEAST  0.60  0.57  0.64  0.52  0.50  0.00  0.47  0.28  MIT
RM16_YEAST  0.53  0.42  0.58  0.29  0.50  0.00  0.50  0.22  MIT
RM20_YEAST  0.41  0.52  0.53  0.41  0.50  0.00  0.39  0.33  MIT
RM25_YEAST  0.45  0.43  0.63  0.40  0.50  0.00  0.59  0.11  MIT
RM27_YEAST  0.44  0.44  0.67  0.35  0.50  0.00  0.48  0.26  MIT
RM31_YEAST  0.58  0.52  0.61  0.33  0.50  0.00  0.38  0.11  MIT
RM32_YEAST  0.57  0.61  0.55  0.27  0.50  0.00  0.44  0.21  MIT
RM33_YEAST  0.57  0.58  0.58  0.35  0.50  0.00  0.49  0.22  MIT
RM36_YEAST  0.64  0.64  0.56  0.21  0.50  0.00  0.50  0.22  MIT
RM37_YEAST  0.56  0.50  0.61  0.49  0.50  0.00  0.46  0.28  MIT
RM38_YEAST  0.60  0.46  0.59  0.16  0.50  0.00  0.49  0.22  MIT
RM04_YEAST  0.36  0.38  0.56  0.44  0.50  0.00  0.48  0.22  MIT
RM44_YEAST  0.53  0.52  0.61  0.35  0.50  0.00  0.50  0.22  MIT
RM06_YEAST  0.62  0.59  0.54  0.47  0.50  0.00  0.46  0.22  MIT
RM08_YEAST  0.55  0.50  0.60  0.31  0.50  0.00  0.46  0.27  MIT
RM09_YEAST  0.58  0.53  0.57  0.46  0.50  0.00  0.51  0.27  MIT
RT28_YEAST  0.65  0.53  0.55  0.52  0.50  0.00  0.47  0.27  MIT
RT05_YEAST  0.38  0.54  0.54  0.41  0.50  0.00  0.51  0.22  MIT
RT09_YEAST  0.58  0.53  0.50  0.53  0.50  0.00  0.47  0.31  MIT
MRS1_YEAST  0.61  0.46  0.51  0.37  0.50  0.00  0.51  0.22  MIT
MRS2_YEAST  0.55  0.59  0.47  0.64  0.50  0.00  0.54  0.33  MIT
MRS3_YEAST  0.54  0.64  0.50  0.13  0.50  0.00  0.49  0.22  MIT
MRS4_YEAST  0.40  0.74  0.49  0.16  0.50  0.00  0.51  0.22  MIT
MSB2_YEAST  0.76  0.76  0.35  0.27  0.50  0.00  0.44  0.22  ME1
SYDM_YEAST  0.51  0.56  0.51  0.42  0.50  0.00  0.53  0.36  MIT
SYFM_YEAST  0.43  0.32  0.50  0.29  0.50  0.00  0.50  0.22  MIT
MSH1_YEAST  0.49  0.44  0.45  0.55  0.50  0.00  0.48  0.22  MIT
MSH2_YEAST  0.32  0.45  0.44  0.20  0.50  0.00  0.55  0.33  NUC
MSH3_YEAST  0.51  0.60  0.51  0.26  0.50  0.00  0.54  0.22  NUC
MSH4_YEAST  0.49  0.46  0.42  0.46  0.50  0.00  0.55  0.22  NUC
SYKM_YEAST  0.50  0.56  0.49  0.61  0.50  0.00  0.50  0.22  MIT
SYMM_YEAST  0.51  0.48  0.51  0.43  0.50  0.00  0.49  0.22  MIT
MSN1_YEAST  0.52  0.38  0.62  0.12  0.50  0.00  0.41  0.28  NUC
MSN2_YEAST  0.53  0.40  0.57  0.12  0.50  0.00  0.53  0.32  NUC
MSN4_YEAST  0.51  0.56  0.62  0.24  0.50  0.00  0.52  0.51  NUC
MSP1_YEAST  0.63  0.60  0.50  0.27  0.50  0.00  0.55  0.22  MIT
SYR_YEAST   0.46  0.44  0.53  0.31  0.50  0.00  0.48  0.22  MIT
MSS1_YEAST  0.58  0.57  0.54  0.69  0.50  0.00  0.54  0.22  MIT
MS16_YEAST  0.61  0.59  0.47  0.49  0.50  0.00  0.54  0.22  MIT
MS18_YEAST  0.63  0.47  0.56  0.12  0.50  0.00  0.50  0.22  MIT
MS51_YEAST  0.55  0.53  0.54  0.40  0.50  0.00  0.48  0.22  MIT
SYTM_YEAST  0.41  0.47  0.58  0.62  0.50  0.00  0.50  0.22  MIT
SYWM_YEAST  0.44  0.53  0.53  0.37  0.50  0.00  0.51  0.22  MIT
MTD1_YEAST  0.57  0.40  0.48  0.24  0.50  0.00  0.55  0.22  CYT
MTF1_YEAST  0.46  0.46  0.56  0.12  0.50  0.00  0.55  0.22  MIT
RU1A_YEAST  0.47  0.46  0.55  0.28  0.50  0.00  0.44  0.46  NUC
YKH4_YEAST  0.39  0.35  0.49  0.17  0.50  0.00  0.49  0.22  NUC
MYS1_YEAST  0.58  0.38  0.40  0.21  0.50  0.00  0.50  0.22  CYT
MYS2_YEAST  0.53  0.41  0.50  0.24  1.00  0.00  0.47  0.22  CYT
MYS4_YEAST  0.43  0.40  0.50  0.18  0.50  0.00  0.50  0.28  CYT
YN19_YEAST  0.41  0.59  0.46  0.19  0.50  0.00  0.36  0.22  EXC
YN46_YEAST  0.58  0.56  0.52  0.25  0.50  0.00  0.57  0.35  NUC
YN70_YEAST  0.51  0.65  0.53  0.19  0.50  0.00  0.49  0.22  EXC
YN94_YEAST  0.81  0.79  0.32  0.37  0.50  0.00  0.41  0.22  ME1
YNE2_YEAST  0.44  0.41  0.29  0.21  0.50  0.00  0.49  0.22  ME3
NAB1_YEAST  0.49  0.60  0.55  0.17  0.50  0.00  0.44  0.22  CYT
NAB2_YEAST  0.56  0.63  0.52  0.20  0.50  0.00  0.34  0.26  NUC
NAB3_YEAST  0.42  0.28  0.57  0.18  0.50  0.00  0.42  0.22  NUC
NAM1_YEAST  0.51  0.46  0.54  0.41  0.50  0.00  0.53  0.22  MIT
SYLM_YEAST  0.60  0.51  0.52  0.45  0.50  0.00  0.50  0.27  MIT
NAM7_YEAST  0.37  0.41  0.45  0.14  0.50  0.00  0.47  0.22  CYT
NAM9_YEAST  0.37  0.51  0.57  0.40  0.50  0.00  0.48  0.27  MIT
NAP1_YEAST  0.36  0.39  0.55  0.26  0.50  0.00  0.49  0.22  NUC
NAT1_YEAST  0.50  0.36  0.53  0.41  0.50  0.00  0.55  0.36  CYT
NAT2_YEAST  0.59  0.58  0.39  0.52  0.50  0.00  0.50  0.31  CYT
NCPR_YEAST  0.78  0.63  0.53  0.13  0.50  0.00  0.54  0.22  ME2
NDC1_YEAST  0.47  0.59  0.37  0.31  0.50  0.00  0.51  0.36  NUC
CB31_YEAST  0.48  0.62  0.52  0.30  0.50  0.00  0.51  0.37  NUC
NDI1_YEAST  0.53  0.61  0.51  0.49  0.50  0.00  0.54  0.27  MIT
NFS1_YEAST  0.48  0.54  0.53  0.60  0.50  0.00  0.53  0.31  NUC
ADA3_YEAST  0.33  0.46  0.53  0.29  0.50  0.00  0.50  0.55  NUC
NHP2_YEAST  0.36  0.44  0.51  0.17  0.50  0.00  0.60  0.19  NUC
NHPA_YEAST  0.39  0.34  0.68  0.30  0.50  0.00  0.50  0.29  NUC
NHPB_YEAST  0.11  0.41  0.67  0.13  0.50  0.00  0.45  0.29  NUC
NI96_YEAST  0.40  0.53  0.44  0.18  0.50  0.00  0.54  0.31  NUC
NIN1_YEAST  0.47  0.50  0.55  0.19  0.50  0.00  0.62  0.22  CYT
NIP1_YEAST  0.35  0.50  0.44  0.27  0.50  0.00  0.51  0.22  CYT
NMD2_YEAST  0.36  0.30  0.50  0.19  0.50  0.00  0.55  0.30  NUC
NMT_YEAST   0.49  0.44  0.51  0.18  0.50  0.00  0.52  0.27  CYT
FBRL_YEAST  0.35  0.44  0.54  0.26  0.50  0.00  0.52  0.26  NUC
NOP2_YEAST  0.43  0.28  0.53  0.34  0.50  0.00  0.55  0.57  NUC
NOP4_YEAST  0.33  0.48  0.55  0.16  0.50  0.00  0.53  0.75  NUC
NOT3_YEAST  0.45  0.21  0.49  0.24  0.50  0.00  0.46  0.31  NUC
NOP3_YEAST  0.44  0.34  0.61  0.13  0.50  0.00  0.49  0.26  NUC
NSP1_YEAST  0.87  0.47  0.60  0.47  0.50  0.00  0.59  0.22  NUC
NSR1_YEAST  0.30  0.55  0.58  0.16  0.50  0.00  0.61  0.28  NUC
TREA_YEAST  0.29  0.34  0.55  0.24  0.50  0.00  0.51  0.22  CYT
NUC1_YEAST  0.75  0.67  0.51  0.29  0.50  0.00  0.52  0.36  MIT
RNC1_YEAST  0.47  0.47  0.50  0.15  0.50  0.00  0.50  0.48  NUC
NUF1_YEAST  0.51  0.34  0.49  0.16  0.50  0.00  0.53  0.21  NUC
NUF2_YEAST  0.64  0.76  0.51  0.18  0.50  0.00  0.46  0.22  NUC
NUP1_YEAST  0.45  0.41  0.58  0.48  0.50  0.00  0.53  0.64  NUC
N100_YEAST  0.90  0.54  0.59  0.20  0.50  0.00  0.48  0.22  NUC
N116_YEAST  0.88  0.59  0.54  0.39  0.50  0.00  0.41  0.30  NUC
YK62_YEAST  0.70  0.51  0.47  0.24  0.50  0.00  0.53  0.25  NUC
NUP2_YEAST  0.25  0.36  0.58  0.30  0.50  0.00  0.58  0.31  NUC
NU49_YEAST  0.69  0.62  0.49  0.00  1.00  0.00  0.47  0.22  NUC
OCH1_YEAST  0.83  0.57  0.42  0.57  0.50  0.00  0.50  0.32  ME2
ACO1_YEAST  0.43  0.38  0.38  0.12  0.50  0.00  0.50  0.22  ME2
ATP9_YEAST  0.78  0.65  0.40  0.16  0.50  0.00  0.63  0.22  MIT
ATP6_YEAST  0.52  0.64  0.34  0.16  0.50  0.00  0.57  0.22  MIT
OM45_YEAST  0.75  0.66  0.64  0.39  0.50  0.00  0.46  0.32  MIT
PORI_YEAST  0.41  0.49  0.58  0.22  0.50  0.00  0.52  0.22  MIT
OPI1_YEAST  0.58  0.51  0.56  0.16  0.50  0.00  0.34  0.22  NUC
PEM2_YEAST  0.48  0.49  0.45  0.23  0.50  0.00  0.51  0.22  ME3
ORC2_YEAST  0.39  0.42  0.49  0.10  0.50  0.00  0.49  0.65  NUC
YHR8_YEAST  0.31  0.42  0.48  0.17  0.50  0.00  0.49  0.53  NUC
YM38_YEAST  0.39  0.28  0.54  0.14  0.50  0.00  0.59  0.22  MIT
YINO_YEAST  0.76  0.67  0.37  0.22  0.50  0.00  0.54  0.22  ME2
YDA2_YEAST  0.49  0.27  0.57  0.18  0.50  0.83  0.54  0.22  POX
PABP_YEAST  0.28  0.48  0.56  0.16  0.50  0.00  0.48  0.26  CYT
PAN1_YEAST  0.69  0.39  0.52  0.12  0.50  0.00  0.38  0.35  CYT
PAP_YEAST   0.64  0.52  0.50  0.26  0.50  0.00  0.51  0.31  NUC
PAS1_YEAST  0.56  0.48  0.50  0.30  0.50  0.00  0.51  0.22  CYT
PTSR_YEAST  0.50  0.50  0.54  0.16  0.50  0.00  0.49  0.22  POX
UBCX_YEAST  0.47  0.43  0.59  0.27  0.50  0.00  0.55  0.22  POX
PAS3_YEAST  0.68  0.59  0.44  0.49  0.50  0.00  0.40  0.26  POX
PAS7_YEAST  0.50  0.51  0.57  0.27  0.50  0.00  0.48  0.22  POX
IPB2_YEAST  0.45  0.46  0.61  0.20  0.50  0.00  0.62  0.22  CYT
ATC2_YEAST  0.53  0.51  0.36  0.13  0.50  0.00  0.52  0.22  ME3
ODPA_YEAST  0.60  0.54  0.54  0.53  0.50  0.00  0.52  0.27  MIT
ODPB_YEAST  0.49  0.52  0.53  0.70  0.50  0.00  0.51  0.22  MIT
DCP1_YEAST  0.49  0.45  0.53  0.16  0.50  0.00  0.49  0.31  CYT
PDC2_YEAST  0.51  0.46  0.57  0.25  0.50  0.00  0.53  0.22  CYT
DCP2_YEAST  0.49  0.45  0.46  0.18  0.50  0.00  0.49  0.31  CYT
DCP3_YEAST  0.52  0.46  0.51  0.18  0.50  0.00  0.50  0.22  CYT
CNA1_YEAST  0.55  0.59  0.52  0.10  0.50  0.00  0.53  0.22  CYT
CNA2_YEAST  0.39  0.58  0.50  0.10  0.50  0.00  0.51  0.25  CYT
PDI_YEAST   0.70  0.84  0.49  0.28  1.00  0.00  0.58  0.22  ERL
PDR1_YEAST  0.33  0.38  0.45  0.19  0.50  0.00  0.54  0.37  NUC
PDR3_YEAST  0.61  0.46  0.44  0.47  0.50  0.00  0.50  0.37  NUC
PDR5_YEAST  0.41  0.48  0.38  0.13  0.50  0.00  0.51  0.35  ME3
PDS1_YEAST  0.37  0.42  0.60  0.13  0.50  0.00  0.51  0.22  NUC
ODPX_YEAST  0.45  0.58  0.59  0.44  0.50  0.00  0.56  0.22  MIT
PEP1_YEAST  0.74  0.89  0.32  0.24  0.50  0.00  0.54  0.32  ME1
PE12_YEAST  0.28  0.46  0.26  0.18  0.50  0.00  0.39  0.22  VAC
PEP3_YEAST  0.51  0.46  0.49  0.21  0.50  0.00  0.55  0.22  VAC
CARP_YEAST  0.80  0.82  0.57  0.26  0.50  0.00  0.57  0.27  VAC
END1_YEAST  0.46  0.49  0.45  0.28  0.50  0.00  0.55  0.22  VAC
PEP8_YEAST  0.40  0.36  0.55  0.15  0.50  0.00  0.53  0.22  VAC
PES4_YEAST  0.67  0.46  0.58  0.30  0.50  0.00  0.57  0.27  NUC
PT11_YEAST  0.50  0.32  0.49  0.49  0.50  0.00  0.48  0.32  MIT
PT12_YEAST  0.45  0.53  0.47  0.43  0.50  0.00  0.50  0.27  MIT
PT17_YEAST  0.75  0.60  0.43  0.35  0.50  0.00  0.45  0.27  MIT
PT22_YEAST  0.56  0.68  0.52  0.39  0.50  0.00  0.36  0.22  MIT
RTPT_YEAST  0.48  0.45  0.59  0.35  0.50  0.00  0.55  0.30  MIT
PT27_YEAST  0.26  0.28  0.60  0.20  0.50  0.00  0.54  0.31  MIT
PT91_YEAST  0.59  0.45  0.58  0.21  0.50  0.00  0.49  0.22  MIT
PT09_YEAST  0.48  0.52  0.49  0.35  0.50  0.50  0.51  0.22  MIT
PT94_YEAST  0.59  0.58  0.47  0.61  0.50  0.00  0.44  0.30  MIT
PT54_YEAST  0.50  0.57  0.62  0.25  0.50  0.00  0.51  0.22  MIT
K6P1_YEAST  0.57  0.49  0.50  0.20  0.50  0.00  0.51  0.28  CYT
K6P2_YEAST  0.62  0.43  0.49  0.29  0.50  0.00  0.50  0.27  CYT
6P2K_YEAST  0.45  0.41  0.49  0.14  1.00  0.00  0.53  0.30  CYT
PROF_YEAST  0.47  0.49  0.60  0.15  0.50  0.00  0.38  0.22  CYT
PGD1_YEAST  0.41  0.48  0.54  0.24  0.50  0.00  0.37  0.51  NUC
G6PI_YEAST  0.46  0.46  0.53  0.23  0.50  0.00  0.51  0.22  CYT
PGK_YEAST   0.48  0.42  0.48  0.19  0.50  0.00  0.58  0.22  CYT
PGM1_YEAST  0.43  0.45  0.53  0.19  0.50  0.00  0.56  0.22  CYT
PGM2_YEAST  0.28  0.36  0.55  0.15  0.50  0.00  0.57  0.22  CYT
PHD1_YEAST  0.48  0.46  0.58  0.26  0.50  0.00  0.44  0.22  NUC
PPAB_YEAST  0.74  0.72  0.50  0.28  0.50  0.00  0.50  0.27  EXC
PPAC_YEAST  0.74  0.72  0.50  0.28  0.50  0.00  0.49  0.27  EXC
PNPP_YEAST  0.38  0.62  0.52  0.14  0.50  0.00  0.53  0.22  CYT
PPA3_YEAST  0.77  0.72  0.48  0.26  0.50  0.00  0.51  0.22  EXC
PHO4_YEAST  0.44  0.42  0.57  0.22  0.50  0.00  0.50  0.25  NUC
PPA5_YEAST  0.74  0.74  0.51  0.27  0.50  0.00  0.50  0.22  EXC
PPB_YEAST   0.39  0.81  0.35  0.28  0.50  0.00  0.51  0.45  ME3
PH80_YEAST  0.53  0.54  0.43  0.18  0.50  0.00  0.53  0.31  NUC
PH84_YEAST  0.38  0.45  0.37  0.19  0.50  0.00  0.52  0.30  ME3
PH85_YEAST  0.40  0.37  0.54  0.13  0.50  0.00  0.48  0.22  NUC
YCS7_YEAST  0.31  0.30  0.34  0.19  0.50  0.00  0.55  0.30  ME3
PHR_YEAST   0.50  0.42  0.57  0.49  0.50  0.00  0.48  0.27  NUC
PIF1_YEAST  0.59  0.61  0.51  0.62  0.50  0.00  0.51  0.38  MIT
PIK1_YEAST  0.45  0.40  0.43  0.22  0.50  0.00  0.51  0.48  NUC
LONM_YEAST  0.47  0.54  0.53  0.77  0.50  0.00  0.52  0.36  MIT
PIR1_YEAST  0.77  0.78  0.51  0.28  0.50  0.00  0.33  0.22  EXC
H150_YEAST  0.74  0.71  0.52  0.30  0.50  0.00  0.27  0.22  EXC
PIR3_YEAST  0.77  0.73  0.51  0.27  0.50  0.00  0.34  0.22  EXC
PIS_YEAST   0.47  0.61  0.50  0.23  0.50  0.00  0.49  0.22  ME3
PLB1_YEAST  0.78  0.69  0.44  0.26  0.50  0.00  0.54  0.22  ME1
ATH1_YEAST  0.49  0.60  0.30  0.34  0.50  0.00  0.50  0.43  ME3
ATH2_YEAST  0.27  0.56  0.30  0.14  0.50  0.00  0.52  0.39  ME3
ATC3_YEAST  0.40  0.39  0.33  0.17  0.50  0.00  0.51  0.31  VAC
MANA_YEAST  0.55  0.51  0.54  0.20  0.50  0.00  0.56  0.22  CYT
PMP1_YEAST  0.95  0.71  0.27  0.39  0.50  0.00  0.31  0.22  ME2
PMP2_YEAST  0.97  0.71  0.29  0.42  0.50  0.00  0.35  0.22  ME2
ATC1_YEAST  0.44  0.43  0.34  0.21  0.50  0.00  0.55  0.40  ME3
ATN1_YEAST  0.39  0.49  0.30  0.19  0.50  0.00  0.52  0.31  ME3
PMS1_YEAST  0.38  0.48  0.51  0.13  0.50  0.00  0.50  0.32  NUC
PMT1_YEAST  0.37  0.51  0.39  0.18  0.50  0.00  0.51  0.27  ME3
PMT2_YEAST  0.27  0.49  0.36  0.26  0.50  0.00  0.49  0.26  ME3
POB1_YEAST  0.49  0.48  0.52  0.20  0.50  0.00  0.55  0.22  NUC
DPOA_YEAST  0.36  0.39  0.54  0.16  0.50  0.00  0.50  0.28  NUC
DPO2_YEAST  0.54  0.53  0.48  0.14  0.50  0.00  0.49  0.33  NUC
DPOE_YEAST  0.37  0.48  0.50  0.26  0.50  0.00  0.52  0.39  NUC
DPOD_YEAST  0.25  0.39  0.50  0.23  0.50  0.00  0.50  0.28  NUC
PCNA_YEAST  0.49  0.71  0.54  0.13  0.50  0.00  0.58  0.22  NUC
DPO4_YEAST  0.56  0.50  0.56  0.26  0.50  0.00  0.53  0.27  NUC
P152_YEAST  0.41  0.53  0.41  0.15  0.50  0.00  0.54  0.25  NUC
POP2_YEAST  0.50  0.45  0.53  0.21  0.50  0.00  0.28  0.22  NUC
CAO_YEAST   0.46  0.37  0.48  0.36  0.50  0.00  0.48  0.22  POX
PPA1_YEAST  0.66  0.55  0.34  0.20  0.50  0.00  0.62  0.22  ME3
IPY2_YEAST  0.42  0.65  0.58  0.34  0.50  0.00  0.50  0.22  MIT
PPCK_YEAST  0.45  0.47  0.53  0.15  0.50  0.00  0.52  0.27  CYT
PPR1_YEAST  0.42  0.28  0.51  0.23  0.50  0.00  0.53  0.27  NUC
PPX1_YEAST  0.51  0.48  0.46  0.29  0.50  0.00  0.54  0.22  CYT
PRTB_YEAST  0.75  0.69  0.48  0.13  0.50  0.00  0.57  0.40  VAC
CBPY_YEAST  0.69  0.70  0.50  0.30  0.50  0.00  0.54  0.22  VAC
PRTD_YEAST  0.63  0.55  0.53  0.51  0.50  0.00  0.55  0.22  VAC
PRCG_YEAST  0.55  0.63  0.54  0.16  0.50  0.00  0.45  0.27  CYT
PRCE_YEAST  0.46  0.62  0.54  0.25  0.50  0.00  0.46  0.22  CYT
PRCD_YEAST  0.53  0.59  0.48  0.14  0.50  0.00  0.51  0.22  CYT
PRCH_YEAST  0.42  0.53  0.57  0.17  0.50  0.00  0.49  0.22  CYT
PRC2_YEAST  0.52  0.46  0.56  0.20  0.50  0.00  0.50  0.22  CYT
PRC6_YEAST  0.53  0.43  0.57  0.24  0.50  0.00  0.39  0.28  CYT
PRI1_YEAST  0.33  0.35  0.56  0.19  0.50  0.00  0.50  0.22  NUC
PRI2_YEAST  0.45  0.48  0.56  0.56  0.50  0.00  0.47  0.22  NUC
PROB_YEAST  0.56  0.48  0.50  0.17  0.50  0.00  0.51  0.26  CYT
PROC_YEAST  0.77  0.57  0.45  0.17  0.50  0.00  0.53  0.22  CYT
PR16_YEAST  0.56  0.59  0.54  0.18  0.50  0.00  0.48  0.46  NUC
PR18_YEAST  0.33  0.39  0.52  0.09  0.50  0.00  0.47  0.28  NUC
PR19_YEAST  0.48  0.41  0.54  0.39  0.50  0.00  0.51  0.22  NUC
PR02_YEAST  0.30  0.30  0.46  0.32  0.50  0.00  0.45  0.22  NUC
PR21_YEAST  0.38  0.26  0.60  0.10  0.50  0.00  0.48  0.44  NUC
PR22_YEAST  0.68  0.39  0.50  0.15  0.50  0.00  0.48  0.37  NUC
PR28_YEAST  0.62  0.41  0.52  0.17  0.50  0.00  0.48  0.22  NUC
PR38_YEAST  0.52  0.37  0.48  0.13  0.50  0.00  0.55  0.22  NUC
PR39_YEAST  0.32  0.48  0.49  0.17  0.50  0.00  0.47  0.22  NUC
PR04_YEAST  0.34  0.35  0.58  0.20  0.50  0.00  0.46  0.32  NUC
PR05_YEAST  0.33  0.21  0.53  0.15  1.00  0.00  0.52  0.50  NUC
PR06_YEAST  0.49  0.45  0.57  0.24  0.50  0.00  0.47  0.38  NUC
PR08_YEAST  0.40  0.28  0.48  0.06  0.50  0.00  0.49  0.42  NUC
PR09_YEAST  0.51  0.39  0.56  0.25  0.50  0.00  0.51  0.33  NUC
PRC8_YEAST  0.45  0.45  0.52  0.17  0.50  0.00  0.54  0.22  CYT
PRC5_YEAST  0.28  0.51  0.55  0.19  0.50  0.00  0.57  0.22  CYT
PRC3_YEAST  0.51  0.51  0.56  0.28  0.50  0.00  0.54  0.27  CYT
PRC9_YEAST  0.48  0.56  0.49  0.32  0.50  0.00  0.50  0.22  CYT
PRT1_YEAST  0.59  0.46  0.48  0.46  0.50  0.00  0.49  0.22  CYT
DPSD_YEAST  0.51  0.46  0.40  0.65  0.50  0.00  0.49  0.22  MIT
SNM1_YEAST  0.37  0.44  0.51  0.56  0.50  0.00  0.50  0.38  NUC
PTM1_YEAST  0.81  0.55  0.35  0.34  0.50  0.00  0.51  0.22  ME2
PTP1_YEAST  0.53  0.45  0.53  0.18  0.50  0.00  0.42  0.22  CYT
PTP2_YEAST  0.45  0.27  0.50  0.33  0.50  0.00  0.53  0.26  CYT
PTR2_YEAST  0.36  0.33  0.38  0.15  0.50  0.00  0.55  0.36  ME3
PUB1_YEAST  0.48  0.50  0.56  0.11  0.50  0.00  0.33  0.22  CYT
PRCF_YEAST  0.35  0.47  0.53  0.19  0.50  0.00  0.48  0.22  CYT
PRCZ_YEAST  0.48  0.48  0.56  0.18  0.50  0.00  0.58  0.22  CYT
PUT1_YEAST  0.60  0.59  0.47  0.47  0.50  0.00  0.53  0.22  MIT
PUT2_YEAST  0.45  0.53  0.51  0.42  0.50  0.00  0.52  0.22  MIT
PUT3_YEAST  0.29  0.40  0.41  0.48  0.50  0.00  0.53  0.30  NUC
PUT4_YEAST  0.58  0.53  0.33  0.26  0.50  0.00  0.51  0.22  ME3
PYC1_YEAST  0.46  0.43  0.50  0.24  0.50  0.00  0.48  0.31  CYT
PYC2_YEAST  0.43  0.46  0.50  0.21  0.50  0.00  0.49  0.34  CYT
KPYK_YEAST  0.61  0.55  0.51  0.26  0.50  0.00  0.52  0.22  CYT
UCRX_YEAST  0.50  0.62  0.52  0.30  0.50  0.00  0.56  0.22  MIT
UCR2_YEAST  0.49  0.45  0.54  0.40  0.50  0.00  0.55  0.22  MIT
UCR6_YEAST  0.64  0.53  0.59  0.14  0.50  0.00  0.53  0.22  MIT
UCRQ_YEAST  0.57  0.60  0.54  0.17  0.50  0.00  0.52  0.22  MIT
UCR8_YEAST  0.38  0.31  0.59  0.19  0.50  0.00  0.46  0.22  MIT
UCR9_YEAST  0.68  0.53  0.44  0.31  0.50  0.00  0.51  0.22  MIT
RAD1_YEAST  0.24  0.41  0.47  0.16  0.50  0.00  0.51  0.38  NUC
RA10_YEAST  0.61  0.39  0.53  0.14  0.50  0.00  0.43  0.26  NUC
RA14_YEAST  0.39  0.16  0.59  0.08  0.50  0.00  0.51  0.27  NUC
RA16_YEAST  0.33  0.28  0.50  0.40  0.50  0.00  0.46  0.61  NUC
RA18_YEAST  0.51  0.55  0.56  0.18  0.50  0.00  0.50  0.38  NUC
RAD2_YEAST  0.39  0.44  0.54  0.24  0.50  0.00  0.51  0.49  NUC
RA23_YEAST  0.43  0.48  0.53  0.18  0.50  0.00  0.46  0.22  NUC
RA26_YEAST  0.47  0.43  0.48  0.16  0.50  0.00  0.46  0.27  NUC
RAD3_YEAST  0.52  0.50  0.51  0.20  0.50  0.00  0.51  0.22  NUC
RAD4_YEAST  0.33  0.28  0.52  0.15  0.50  0.00  0.51  0.86  NUC
RAD5_YEAST  0.36  0.48  0.50  0.13  0.50  0.00  0.49  0.60  NUC
RA50_YEAST  0.45  0.54  0.49  0.29  0.50  0.00  0.49  0.25  NUC
RA51_YEAST  0.55  0.59  0.53  0.15  0.50  0.00  0.49  0.22  NUC
RA52_YEAST  0.31  0.39  0.55  0.28  0.50  0.00  0.46  0.31  NUC
RA54_YEAST  0.43  0.41  0.51  0.34  0.50  0.00  0.49  0.28  NUC
RA55_YEAST  0.64  0.50  0.53  0.10  0.50  0.00  0.51  0.22  NUC
RA57_YEAST  0.41  0.52  0.56  0.26  0.50  0.00  0.48  0.32  NUC
UBC2_YEAST  0.48  0.47  0.59  0.41  0.50  0.00  0.56  0.27  NUC
RAD7_YEAST  0.49  0.49  0.51  0.29  0.50  0.00  0.52  0.71  NUC
RAD9_YEAST  0.41  0.52  0.51  0.22  0.50  0.00  0.52  0.44  NUC
SRS2_YEAST  0.51  0.61  0.50  0.23  0.50  0.00  0.52  0.61  NUC
RAM1_YEAST  0.59  0.47  0.51  0.53  0.50  0.00  0.53  0.26  CYT
RAM2_YEAST  0.40  0.60  0.50  0.16  0.50  0.00  0.51  0.22  CYT
RAP1_YEAST  0.54  0.53  0.53  0.17  0.50  0.00  0.51  0.39  NUC
RAS1_YEAST  0.61  0.46  0.54  0.11  0.50  0.00  0.47  0.22  CYT
RAS2_YEAST  0.66  0.55  0.54  0.18  0.50  0.00  0.43  0.22  CYT
RAT1_YEAST  0.53  0.46  0.54  0.37  0.50  0.00  0.51  0.30  NUC
RCA1_YEAST  0.41  0.41  0.43  0.61  0.50  0.00  0.53  0.22  MIT
REB1_YEAST  0.58  0.31  0.60  0.12  0.50  0.00  0.47  0.33  NUC
R102_YEAST  0.49  0.67  0.50  0.28  0.50  0.00  0.43  0.22  NUC
R104_YEAST  0.44  0.33  0.55  0.16  0.50  0.00  0.49  0.22  NUC
R114_YEAST  0.44  0.45  0.53  0.19  0.50  0.00  0.41  0.28  NUC
RED1_YEAST  0.57  0.55  0.52  0.16  0.50  0.00  0.49  0.39  NUC
RER1_YEAST  0.45  0.66  0.39  0.11  0.50  0.00  0.54  0.22  ME3
DPOX_YEAST  0.32  0.49  0.53  0.28  0.50  0.00  0.50  0.50  NUC
RFA1_YEAST  0.35  0.42  0.56  0.28  0.50  0.00  0.47  0.22  NUC
RFA2_YEAST  0.46  0.41  0.58  0.10  0.50  0.00  0.48  0.22  NUC
RFA3_YEAST  0.57  0.51  0.58  0.22  0.50  0.00  0.51  0.22  NUC
RFC2_YEAST  0.47  0.47  0.54  0.19  0.50  0.00  0.51  0.33  NUC
RFC3_YEAST  0.34  0.58  0.50  0.26  0.50  0.00  0.51  0.22  NUC
RFC4_YEAST  0.55  0.45  0.58  0.25  0.50  0.00  0.49  0.22  NUC
RFT1_YEAST  0.40  0.66  0.34  0.21  0.50  0.00  0.52  0.26  NUC
RGM1_YEAST  0.42  0.21  0.59  0.30  0.50  0.00  0.47  0.27  NUC
RHO1_YEAST  0.60  0.48  0.46  0.32  0.50  0.00  0.40  0.33  CYT
RHO2_YEAST  0.64  0.44  0.51  0.35  0.50  0.00  0.53  0.22  CYT
RIF1_YEAST  0.35  0.40  0.44  0.25  0.50  0.00  0.53  0.57  NUC
RIM1_YEAST  0.55  0.38  0.64  0.42  0.50  0.00  0.47  0.22  MIT
RIM2_YEAST  0.45  0.43  0.50  0.25  0.50  0.00  0.47  0.22  MIT
UCRI_YEAST  0.47  0.53  0.48  0.51  0.50  0.00  0.54  0.22  MIT
RME1_YEAST  0.45  0.49  0.57  0.25  0.50  0.00  0.48  0.22  NUC
RNA1_YEAST  0.45  0.52  0.50  0.12  0.50  0.00  0.60  0.22  CYT
RN12_YEAST  0.56  0.51  0.32  0.49  0.50  0.00  0.48  0.22  NUC
RN14_YEAST  0.37  0.58  0.50  0.22  0.50  0.00  0.47  0.22  NUC
RN15_YEAST  0.47  0.45  0.51  0.33  0.50  0.00  0.46  0.26  NUC
ROX1_YEAST  0.50  0.36  0.64  0.37  0.50  0.00  0.37  0.33  NUC
ROX3_YEAST  0.43  0.44  0.64  0.19  0.50  0.00  0.38  0.33  NUC
RS3A_YEAST  0.38  0.40  0.59  0.25  0.50  0.00  0.44  0.22  CYT
RS3B_YEAST  0.39  0.39  0.59  0.25  0.50  0.00  0.45  0.22  CYT
R13A_YEAST  0.54  0.55  0.56  0.14  0.50  0.00  0.50  0.25  CYT
RL18_YEAST  0.45  0.50  0.57  0.29  0.50  0.00  0.44  0.11  CYT
RL18_YEAST  0.45  0.50  0.57  0.29  0.50  0.00  0.44  0.11  CYT
RS24_YEAST  0.61  0.38  0.57  0.36  0.50  0.00  0.44  0.21  CYT
RS24_YEAST  0.61  0.38  0.57  0.36  0.50  0.00  0.44  0.21  CYT
R17A_YEAST  0.43  0.33  0.54  0.37  0.50  0.00  0.38  0.16  CYT
R17B_YEAST  0.43  0.33  0.54  0.37  0.50  0.00  0.38  0.16  CYT
R61A_YEAST  0.51  0.39  0.58  0.19  0.50  0.00  0.47  0.22  CYT
RPA9_YEAST  0.72  0.51  0.52  0.08  0.50  0.00  0.54  0.22  NUC
RPA2_YEAST  0.35  0.41  0.53  0.27  0.50  0.00  0.47  0.29  NUC
RPA1_YEAST  0.56  0.49  0.54  0.15  0.50  0.00  0.50  0.35  NUC
RPA3_YEAST  0.57  0.37  0.43  0.27  0.50  0.00  0.53  0.28  NUC
RPBX_YEAST  0.57  0.49  0.61  0.26  0.50  0.00  0.52  0.22  NUC
RPBY_YEAST  0.48  0.45  0.63  0.19  0.50  0.00  0.58  0.22  NUC
RPB2_YEAST  0.34  0.48  0.47  0.19  0.50  0.00  0.50  0.30  NUC
RPB3_YEAST  0.54  0.57  0.55  0.18  0.50  0.00  0.50  0.22  NUC
RPB4_YEAST  0.38  0.44  0.55  0.44  0.50  0.00  0.47  0.51  NUC
RPB5_YEAST  0.40  0.30  0.57  0.13  0.50  0.00  0.46  0.22  NUC
RPB6_YEAST  0.27  0.31  0.55  0.13  0.50  0.00  0.50  0.22  NUC
RPB7_YEAST  0.52  0.46  0.56  0.25  0.50  0.00  0.52  0.22  NUC
RPB8_YEAST  0.44  0.50  0.55  0.24  0.50  0.00  0.48  0.22  NUC
RPB9_YEAST  0.34  0.47  0.48  0.32  0.50  0.00  0.42  0.22  NUC
RPCX_YEAST  0.50  0.56  0.63  0.25  0.50  0.00  0.42  0.22  NUC
RPC2_YEAST  0.46  0.53  0.47  0.37  0.50  0.00  0.51  0.36  NUC
RPC9_YEAST  0.31  0.60  0.65  0.18  0.50  0.00  0.46  0.22  NUC
RPC8_YEAST  0.57  0.42  0.63  0.22  0.50  0.00  0.68  0.32  NUC
RPC6_YEAST  0.37  0.45  0.53  0.14  0.50  0.00  0.49  0.22  NUC
RPC5_YEAST  0.38  0.38  0.54  0.24  0.50  0.00  0.54  0.22  NUC
RPC4_YEAST  0.36  0.49  0.55  0.21  0.50  0.00  0.55  0.33  NUC
RPC3_YEAST  0.29  0.40  0.50  0.16  0.50  0.00  0.51  0.34  NUC
RPD3_YEAST  0.37  0.30  0.51  0.15  0.50  0.00  0.58  0.26  NUC
RL1_YEAST   0.35  0.33  0.48  0.42  0.50  0.00  0.47  0.43  CYT
RL15_YEAST  0.46  0.35  0.69  0.18  0.50  0.00  0.30  0.25  CYT
RL15_YEAST  0.46  0.35  0.69  0.18  0.50  0.00  0.30  0.25  CYT
R14A_YEAST  0.57  0.43  0.52  0.30  0.50  0.00  0.37  0.11  CYT
R14B_YEAST  0.57  0.43  0.52  0.30  0.50  0.00  0.37  0.11  CYT
RL12_YEAST  0.59  0.51  0.48  0.12  0.50  0.00  0.54  0.31  CYT
RL12_YEAST  0.59  0.51  0.48  0.12  0.50  0.00  0.54  0.31  CYT
RL16_YEAST  0.61  0.53  0.59  0.17  0.50  0.00  0.44  0.28  CYT
RL1A_YEAST  0.61  0.48  0.56  0.19  0.50  0.00  0.53  0.31  CYT
RL1A_YEAST  0.61  0.48  0.56  0.19  0.50  0.00  0.53  0.31  CYT
R16A_YEAST  0.44  0.56  0.52  0.18  0.50  0.00  0.50  0.11  CYT
R16B_YEAST  0.36  0.56  0.52  0.18  0.50  0.00  0.45  0.16  CYT
RL17_YEAST  0.37  0.44  0.64  0.48  0.50  0.00  0.36  0.27  CYT
RL19_YEAST  0.72  0.37  0.63  0.38  0.50  0.00  0.40  0.14  CYT
RL19_YEAST  0.72  0.37  0.63  0.38  0.50  0.00  0.40  0.14  CYT
RL25_YEAST  0.44  0.36  0.64  0.45  0.50  0.00  0.53  0.11  CYT
RL27_YEAST  0.58  0.45  0.55  0.27  0.50  0.00  0.48  0.11  CYT
RL2_YEAST   0.63  0.64  0.45  0.26  0.50  0.00  0.43  0.22  CYT
RL2_YEAST   0.63  0.64  0.45  0.26  0.50  0.00  0.43  0.22  CYT
RL3A_YEAST  0.43  0.33  0.67  0.12  0.50  0.00  0.45  0.23  CYT
RL3B_YEAST  0.43  0.33  0.67  0.12  0.50  0.00  0.43  0.23  CYT
RL3E_YEAST  0.58  0.44  0.50  0.26  0.50  0.00  0.52  0.22  CYT
RL34_YEAST  0.38  0.43  0.53  0.22  0.50  0.00  0.48  0.11  CYT
R37A_YEAST  0.40  0.45  0.61  0.29  0.50  0.00  0.44  0.22  CYT
R37B_YEAST  0.40  0.45  0.61  0.29  0.50  0.00  0.44  0.22  CYT
RL44_YEAST  0.34  0.34  0.65  0.40  0.50  0.00  0.32  0.16  CYT
RL44_YEAST  0.34  0.34  0.65  0.40  0.50  0.00  0.32  0.16  CYT
RL46_YEAST  0.43  0.22  0.79  0.79  0.50  0.00  0.22  0.00  CYT
RL41_YEAST  0.35  0.21  1.00  0.80  0.50  0.00  0.13  0.01  CYT
RL41_YEAST  0.35  0.21  1.00  0.80  0.50  0.00  0.13  0.01  CYT
RL4A_YEAST  0.56  0.35  0.47  0.41  0.50  0.00  0.50  0.22  CYT
RL4B_YEAST  0.56  0.35  0.47  0.35  0.50  0.00  0.52  0.22  CYT
RL6_YEAST   0.54  0.44  0.55  0.48  0.50  0.00  0.47  0.22  CYT
RL71_YEAST  0.35  0.39  0.56  0.20  0.50  0.00  0.49  0.41  CYT
RL9_YEAST   0.48  0.46  0.58  0.16  0.50  0.00  0.45  0.22  CYT
RLA0_YEAST  0.48  0.55  0.48  0.10  0.50  0.00  0.55  0.22  CYT
RLA1_YEAST  0.66  0.60  0.52  0.19  0.50  0.00  0.69  0.22  CYT
RLA2_YEAST  0.69  0.54  0.55  0.23  0.50  0.00  0.73  0.22  CYT
RLA3_YEAST  0.73  0.60  0.47  0.20  0.50  0.00  0.72  0.22  CYT
RLA4_YEAST  0.78  0.82  0.56  0.21  0.50  0.00  0.69  0.22  CYT
RPM2_YEAST  0.42  0.49  0.49  0.36  0.50  0.00  0.57  0.26  MIT
RPB1_YEAST  0.44  0.62  0.53  0.27  0.50  0.00  0.49  0.22  NUC
RPC1_YEAST  0.56  0.61  0.52  0.19  0.50  0.00  0.52  0.32  NUC
RPOM_YEAST  0.47  0.56  0.46  0.50  0.50  0.00  0.51  0.22  MIT
RS6_YEAST   0.46  0.33  0.45  0.22  0.50  0.00  0.41  0.37  CYT
R19A_YEAST  0.52  0.43  0.61  0.22  0.50  0.00  0.45  0.22  CYT
R19B_YEAST  0.52  0.43  0.61  0.22  0.50  0.00  0.45  0.22  CYT
RS41_YEAST  0.32  0.44  0.54  0.21  0.50  0.00  0.40  0.19  CYT
RS41_YEAST  0.32  0.44  0.54  0.21  0.50  0.00  0.40  0.19  CYT
RS15_YEAST  0.48  0.41  0.52  0.33  0.50  0.00  0.51  0.26  CYT
RS22_YEAST  0.46  0.39  0.54  0.22  0.50  0.00  0.48  0.25  CYT
RS22_YEAST  0.46  0.39  0.54  0.22  0.50  0.00  0.48  0.25  CYT
RS21_YEAST  0.42  0.50  0.64  0.13  0.50  0.00  0.49  0.22  CYT
R26A_YEAST  0.46  0.54  0.59  0.41  0.50  0.00  0.53  0.21  CYT
R26B_YEAST  0.46  0.54  0.59  0.41  0.50  0.00  0.53  0.21  CYT
R271_YEAST  0.39  0.65  0.57  0.19  0.50  0.00  0.44  0.25  CYT
R272_YEAST  0.39  0.65  0.57  0.19  0.50  0.00  0.43  0.25  CYT
RS28_YEAST  0.38  0.50  0.52  0.44  0.50  0.00  0.54  0.11  CYT
RS28_YEAST  0.38  0.50  0.52  0.44  0.50  0.00  0.54  0.11  CYT
RS3_YEAST   0.51  0.52  0.58  0.17  0.50  0.00  0.47  0.28  CYT
RS31_YEAST  0.57  0.48  0.54  0.22  0.50  0.00  0.50  0.11  CYT
RS33_YEAST  0.50  0.50  0.62  0.23  0.50  0.00  0.35  0.11  CYT
RS37_YEAST  0.41  0.49  0.65  0.28  0.50  0.00  0.59  0.57  CYT
RS4E_YEAST  0.53  0.57  0.60  0.36  0.50  0.00  0.50  0.22  CYT
RS4E_YEAST  0.53  0.57  0.60  0.36  0.50  0.00  0.50  0.22  CYT
RS8_YEAST   0.37  0.30  0.62  0.43  0.50  0.00  0.44  0.39  CYT
RS8_YEAST   0.37  0.30  0.62  0.43  0.50  0.00  0.44  0.39  CYT
RRN6_YEAST  0.60  0.57  0.52  0.14  0.50  0.00  0.46  0.48  NUC
RRN7_YEAST  0.42  0.38  0.52  0.29  0.50  0.00  0.42  0.22  NUC
RTG1_YEAST  0.41  0.46  0.58  0.08  0.50  0.00  0.51  0.28  NUC
R161_YEAST  0.49  0.40  0.58  0.23  0.50  0.00  0.47  0.27  CYT
R167_YEAST  0.37  0.37  0.51  0.38  0.50  0.00  0.44  0.22  CYT
RSD1_YEAST  0.57  0.50  0.40  0.08  0.50  0.00  0.47  0.22  ME3
FIMB_YEAST  0.51  0.40  0.50  0.28  0.50  0.00  0.48  0.27  CYT
SAC7_YEAST  0.34  0.25  0.55  0.28  0.50  0.00  0.51  0.49  CYT
SAG1_YEAST  0.77  0.86  0.44  0.27  0.50  0.00  0.48  0.22  ME1
SAR1_YEAST  0.59  0.54  0.53  0.14  0.50  0.00  0.48  0.22  CYT
SC25_YEAST  0.50  0.48  0.48  0.23  0.50  0.00  0.53  0.68  CYT
SCJ1_YEAST  0.39  1.00  0.38  0.41  0.50  0.00  0.50  0.27  MIT
PRCI_YEAST  0.56  0.42  0.52  0.14  0.50  0.00  0.51  0.22  CYT
TAT2_YEAST  0.39  0.46  0.33  0.18  0.50  0.00  0.53  0.22  ME3
SCO1_YEAST  0.52  0.54  0.47  0.49  0.50  0.00  0.54  0.22  MIT
S160_YEAST  0.46  0.49  0.55  0.18  0.50  0.00  0.56  0.22  NUC
DHSA_YEAST  0.56  0.65  0.49  0.56  0.50  0.00  0.49  0.22  MIT
DHSB_YEAST  0.53  0.51  0.55  0.57  0.50  0.00  0.46  0.22  MIT
SDH3_YEAST  0.54  0.64  0.40  0.56  0.50  0.00  0.51  0.22  MIT
SDH4_YEAST  0.47  0.58  0.47  0.52  0.50  0.00  0.54  0.22  MIT
SDHL_YEAST  0.46  0.42  0.51  0.16  0.50  0.00  0.56  0.22  CYT
SEC1_YEAST  0.60  0.51  0.49  0.18  0.50  0.00  0.53  0.38  CYT
SC11_YEAST  0.85  0.66  0.49  0.18  0.50  0.00  0.51  0.22  ME1
SC12_YEAST  0.55  0.52  0.44  0.20  0.50  0.00  0.56  0.22  ME2
SC13_YEAST  0.49  0.38  0.56  0.09  0.50  0.00  0.46  0.22  CYT
SC14_YEAST  0.38  0.40  0.53  0.12  0.50  0.00  0.55  0.22  CYT
SC15_YEAST  0.55  0.55  0.52  0.13  0.50  0.00  0.53  0.25  CYT
SC17_YEAST  0.46  0.44  0.58  0.17  0.50  0.00  0.55  0.22  CYT
SC18_YEAST  0.34  0.46  0.52  0.19  0.50  0.00  0.53  0.26  CYT
SEC2_YEAST  0.58  0.56  0.46  0.14  0.50  0.00  0.51  0.22  CYT
SC20_YEAST  0.46  0.47  0.44  0.18  1.00  0.00  0.46  0.22  ME2
SC21_YEAST  0.44  0.71  0.50  0.21  0.50  0.00  0.54  0.27  CYT
SC22_YEAST  0.56  0.49  0.32  0.22  0.50  0.00  0.50  0.22  ME2
SC23_YEAST  0.41  0.49  0.47  0.09  0.50  0.00  0.49  0.22  CYT
SEC4_YEAST  0.44  0.51  0.53  0.30  0.50  0.00  0.53  0.22  CYT
PMM_YEAST   0.54  0.51  0.56  0.15  0.50  0.00  0.54  0.31  CYT
SC59_YEAST  0.51  0.51  0.32  0.27  0.50  0.00  0.54  0.22  ME3
SEC6_YEAST  0.46  0.38  0.51  0.20  0.50  0.00  0.51  0.22  CYT
S61A_YEAST  0.55  0.72  0.35  0.26  0.50  0.00  0.49  0.22  ME3
SC62_YEAST  0.54  0.44  0.35  0.19  0.50  0.00  0.51  0.27  ME3
NPL1_YEAST  0.65  0.66  0.37  0.12  0.50  0.00  0.52  0.27  ME3
SC65_YEAST  0.41  0.40  0.56  0.17  0.50  0.00  0.56  0.22  CYT
SC66_YEAST  0.39  0.71  0.38  0.14  0.50  0.00  0.50  0.22  ME2
SEC7_YEAST  0.37  0.42  0.46  0.15  0.50  0.00  0.51  0.31  ME2
SC72_YEAST  0.59  0.55  0.57  0.18  0.50  0.00  0.51  0.22  CYT
SEC8_YEAST  0.48  0.51  0.50  0.24  0.50  0.00  0.54  0.38  CYT
SEC9_YEAST  0.39  0.30  0.63  0.20  0.50  0.00  0.43  0.47  CYT
TRAM_YEAST  0.47  0.52  0.54  0.25  0.50  0.00  0.54  0.29  MIT
SED1_YEAST  0.77  0.82  0.40  0.36  0.50  0.00  0.38  0.22  ME1
SED4_YEAST  0.52  0.55  0.39  0.09  1.00  0.00  0.55  0.25  ME3
SED5_YEAST  0.42  0.28  0.33  0.23  0.50  0.00  0.39  0.26  ME3
SEN1_YEAST  0.47  0.37  0.46  0.28  0.50  0.00  0.52  0.99  NUC
SEN2_YEAST  0.48  0.50  0.47  0.29  0.50  0.00  0.46  0.27  NUC
SYSC_YEAST  0.30  0.33  0.55  0.12  0.50  0.00  0.53  0.38  CYT
SFL1_YEAST  0.49  0.49  0.52  0.18  0.50  0.00  0.51  0.25  NUC
SFP1_YEAST  0.54  0.59  0.57  0.34  0.50  0.00  0.49  0.22  NUC
AMYG_YEAST  0.70  0.78  0.53  0.24  0.50  0.00  0.48  0.22  VAC
SGE1_YEAST  0.85  0.69  0.34  0.31  0.50  0.00  0.57  0.30  ME1
SHM1_YEAST  0.56  0.59  0.45  0.15  0.50  0.00  0.54  0.22  MIT
GLYM_YEAST  0.47  0.56  0.53  0.44  0.50  0.00  0.53  0.22  MIT
GLYC_YEAST  0.53  0.49  0.47  0.21  0.50  0.00  0.53  0.22  CYT
SHR3_YEAST  0.70  0.57  0.34  0.19  0.50  0.00  0.53  0.27  ME2
SIC1_YEAST  0.42  0.43  0.67  0.70  0.50  0.00  0.42  0.25  CYT
NOT4_YEAST  0.47  0.44  0.53  0.18  0.50  0.00  0.47  0.29  NUC
SIN3_YEAST  0.40  0.49  0.53  0.23  0.50  0.00  0.44  0.26  NUC
SIN4_YEAST  0.45  0.65  0.51  0.17  0.50  0.00  0.49  0.22  NUC
SIP2_YEAST  0.42  0.42  0.55  0.31  0.50  0.00  0.43  0.22  NUC
SIR1_YEAST  0.45  0.41  0.53  0.49  0.50  0.00  0.49  0.31  NUC
SIR2_YEAST  0.42  0.28  0.49  0.22  0.50  0.00  0.55  0.34  NUC
SIR3_YEAST  0.47  0.50  0.47  0.22  0.50  0.00  0.53  0.45  NUC
SIR4_YEAST  0.33  0.42  0.55  0.23  0.50  0.00  0.52  0.43  NUC
SIS1_YEAST  0.56  0.55  0.57  0.15  0.50  0.00  0.54  0.25  CYT
SIS2_YEAST  0.37  0.47  0.49  0.12  0.50  0.00  0.47  0.31  NUC
SKI3_YEAST  0.32  0.60  0.48  0.13  0.50  0.00  0.53  0.22  NUC
SKN1_YEAST  0.38  0.42  0.31  0.35  0.50  0.00  0.52  0.22  ME3
SKN7_YEAST  0.46  0.56  0.56  0.25  0.50  0.00  0.43  0.22  NUC
SKO1_YEAST  0.47  0.55  0.57  0.17  0.50  0.00  0.52  0.66  NUC
SLA1_YEAST  0.37  0.55  0.52  0.13  0.50  0.00  0.42  0.80  CYT
SLA2_YEAST  0.46  0.48  0.38  0.22  0.50  0.00  0.39  0.45  ME3
PLSC_YEAST  0.80  0.69  0.53  0.33  0.50  0.00  0.51  0.22  ME2
SLN1_YEAST  0.52  0.65  0.36  0.37  0.50  0.00  0.52  0.34  ME3
SLU7_YEAST  0.19  0.16  0.68  0.36  0.50  0.00  0.49  0.21  NUC
SLY1_YEAST  0.64  0.31  0.53  0.15  0.50  0.00  0.53  0.31  CYT
SLY4_YEAST  0.40  0.43  0.36  0.33  0.50  0.00  0.51  0.22  ME3
SMC1_YEAST  0.47  0.56  0.51  0.20  0.50  0.00  0.52  0.59  NUC
SMC2_YEAST  0.40  0.75  0.44  0.12  0.50  0.00  0.49  0.22  NUC
SMD1_YEAST  0.48  0.55  0.58  0.18  0.50  0.00  0.38  0.69  NUC
SMF1_YEAST  0.57  0.51  0.34  0.13  0.50  0.00  0.53  0.27  MIT
SMF2_YEAST  0.23  0.37  0.32  0.13  0.50  0.00  0.53  0.22  MIT
SMY1_YEAST  0.54  0.50  0.51  0.26  0.50  0.00  0.52  0.22  CYT
SMY2_YEAST  0.60  0.64  0.56  0.36  0.50  0.00  0.46  0.27  CYT
SNC1_YEAST  0.27  0.41  0.24  0.20  0.50  0.00  0.49  0.22  ME3
SNC2_YEAST  0.25  0.35  0.22  0.18  0.50  0.00  0.46  0.22  ME3
SNF1_YEAST  0.39  0.45  0.51  0.29  0.50  0.00  0.54  0.22  CYT
SNF2_YEAST  0.33  0.47  0.55  0.24  0.50  0.00  0.45  0.67  NUC
SNF3_YEAST  0.37  0.40  0.38  0.18  0.50  0.00  0.51  0.22  ME3
SNF4_YEAST  0.43  0.47  0.47  0.18  0.50  0.00  0.47  0.22  CYT
SNF5_YEAST  0.66  0.43  0.57  0.60  0.50  0.00  0.19  0.33  NUC
SNF6_YEAST  0.55  0.40  0.62  0.22  0.50  0.00  0.37  0.28  NUC
RU17_YEAST  0.33  0.46  0.60  0.18  0.50  0.00  0.51  0.26  NUC
SNP2_YEAST  0.51  0.50  0.54  0.11  0.50  0.00  0.60  0.22  NUC
YBC6_YEAST  0.54  0.60  0.57  0.17  0.50  0.00  0.44  0.22  NUC
SNQ2_YEAST  0.45  0.57  0.38  0.28  0.50  0.00  0.53  0.31  ME3
SODC_YEAST  0.55  0.57  0.51  0.07  0.50  0.00  0.55  0.22  CYT
SODM_YEAST  0.54  0.47  0.58  0.40  0.50  0.00  0.46  0.27  MIT
SOF1_YEAST  0.36  0.32  0.55  0.27  0.50  0.00  0.47  0.43  NUC
SOK1_YEAST  0.46  0.41  0.45  0.23  0.50  0.00  0.48  0.22  NUC
SON1_YEAST  0.40  0.39  0.60  0.23  0.50  0.00  0.52  0.31  NUC
RL35_YEAST  0.52  0.47  0.58  0.18  0.50  0.00  0.34  0.11  CYT
RL35_YEAST  0.52  0.47  0.58  0.18  0.50  0.00  0.34  0.11  CYT
SPA2_YEAST  0.50  0.45  0.51  0.19  0.50  0.00  0.53  0.25  CYT
SPB4_YEAST  0.57  0.55  0.51  0.18  0.50  0.00  0.51  0.43  NUC
SPK1_YEAST  0.44  0.43  0.46  0.28  0.50  0.00  0.45  0.29  NUC
SP11_YEAST  0.46  0.50  0.50  0.28  0.50  0.00  0.50  0.37  NUC
SPR1_YEAST  0.66  0.65  0.54  0.40  0.50  0.00  0.51  0.22  EXC
SS10_YEAST  0.77  0.73  0.49  0.46  0.50  0.00  0.38  0.22  EXC
SX18_YEAST  0.38  0.58  0.46  0.21  0.50  0.00  0.52  0.22  NUC
SX19_YEAST  0.32  0.68  0.51  0.16  0.50  0.83  0.55  0.22  POX
SP10_YEAST  0.27  0.46  0.52  0.17  0.50  0.00  0.49  0.44  NUC
SP14_YEAST  0.52  0.45  0.45  0.13  0.50  0.00  0.48  0.22  NUC
TF2D_YEAST  0.37  0.29  0.45  0.15  0.50  0.00  0.49  0.22  NUC
SPT2_YEAST  0.37  0.48  0.67  0.37  0.50  0.00  0.56  0.62  NUC
SP21_YEAST  0.44  0.59  0.54  0.18  0.50  0.00  0.49  0.22  NUC
SP23_YEAST  0.48  0.65  0.36  0.24  0.50  0.00  0.54  0.31  NUC
SPT3_YEAST  0.59  0.49  0.45  0.22  0.50  0.00  0.45  0.31  NUC
SPT4_YEAST  0.73  0.52  0.59  0.25  0.50  0.00  0.51  0.22  NUC
SPT5_YEAST  0.50  0.43  0.50  0.17  0.50  0.00  0.46  0.47  NUC
SPT6_YEAST  0.23  0.13  0.51  0.16  0.50  0.00  0.53  0.51  NUC
SPT7_YEAST  0.49  0.60  0.54  0.35  0.50  0.00  0.53  0.46  NUC
SPT8_YEAST  0.52  0.31  0.56  0.16  0.50  0.00  0.55  0.22  NUC
SRB2_YEAST  0.49  0.48  0.51  0.21  0.50  0.00  0.53  0.22  NUC
SRB4_YEAST  0.49  0.60  0.42  0.18  0.50  0.00  0.58  0.28  NUC
SRB5_YEAST  0.60  0.62  0.54  0.11  0.50  0.00  0.51  0.22  NUC
SRB6_YEAST  0.55  0.47  0.53  0.20  0.50  0.00  0.40  0.22  NUC
SCA1_YEAST  0.47  0.32  0.51  0.24  0.50  0.00  0.54  0.27  NUC
SRD1_YEAST  0.53  0.25  0.59  0.27  0.50  0.00  0.45  0.26  NUC
RCC_YEAST   0.31  0.50  0.54  0.32  0.50  0.00  0.53  0.31  NUC
SRPI_YEAST  0.25  0.33  0.48  0.18  0.50  0.00  0.42  0.33  NUC
SRPR_YEAST  0.55  0.46  0.47  0.15  0.50  0.00  0.47  0.22  ME3
SR14_YEAST  0.61  0.50  0.61  0.21  0.50  0.00  0.55  0.54  CYT
SR54_YEAST  0.50  0.52  0.51  0.22  0.50  0.00  0.46  0.37  CYT
SR68_YEAST  0.62  0.33  0.49  0.24  0.50  0.00  0.51  0.42  CYT
SR72_YEAST  0.56  0.52  0.46  0.17  0.50  0.00  0.49  0.73  CYT
CAP_YEAST   0.52  0.56  0.55  0.16  0.50  0.00  0.53  0.39  CYT
HS71_YEAST  0.53  0.48  0.51  0.18  0.50  0.00  0.52  0.27  CYT
HS72_YEAST  0.51  0.48  0.51  0.19  0.50  0.00  0.51  0.27  CYT
HS73_YEAST  0.51  0.48  0.51  0.26  0.50  0.00  0.51  0.27  CYT
HS74_YEAST  0.53  0.48  0.51  0.18  0.50  0.00  0.51  0.27  CYT
HS75_YEAST  0.60  0.46  0.51  0.10  0.50  0.00  0.48  0.31  CYT
HS76_YEAST  0.60  0.46  0.51  0.10  0.50  0.00  0.48  0.31  CYT
SSB1_YEAST  0.44  0.39  0.63  0.11  0.50  0.00  0.49  0.26  NUC
HS77_YEAST  0.51  0.50  0.49  0.45  0.50  0.00  0.48  0.22  MIT
SSD1_YEAST  0.45  0.45  0.51  0.30  0.50  0.00  0.48  0.44  CYT
RA25_YEAST  0.38  0.42  0.47  0.12  0.50  0.00  0.47  0.53  NUC
SSN6_YEAST  0.19  0.66  0.60  0.14  0.50  0.00  0.20  0.25  NUC
SSO1_YEAST  0.41  0.42  0.23  0.16  0.50  0.00  0.40  0.22  ME3
SSO2_YEAST  0.25  0.42  0.21  0.14  0.50  0.00  0.41  0.22  ME3
S120_YEAST  0.70  0.58  0.53  0.39  0.50  0.00  0.59  0.22  EXC
S61G_YEAST  0.49  0.31  0.43  0.24  0.50  0.00  0.54  0.22  ME3
SST2_YEAST  0.46  0.41  0.43  0.18  0.50  0.00  0.54  0.22  ME3
AMYH_YEAST  0.83  0.81  0.45  0.38  0.50  0.00  0.40  0.26  EXC
ST12_YEAST  0.38  0.51  0.56  0.21  0.50  0.00  0.48  0.31  NUC
DAP1_YEAST  0.32  0.36  0.28  0.38  0.50  0.00  0.50  0.40  ME3
ST14_YEAST  0.40  0.65  0.38  0.17  0.50  0.00  0.57  0.22  ME3
GBG_YEAST   0.36  0.37  0.63  0.25  0.50  0.00  0.30  0.22  CYT
STE2_YEAST  0.49  0.55  0.41  0.19  0.50  0.00  0.48  0.31  ME3
ST20_YEAST  0.30  0.45  0.55  0.19  0.50  0.00  0.53  0.40  CYT
STE3_YEAST  0.88  0.72  0.32  0.30  0.50  0.00  0.52  0.33  ME1
GBB_YEAST   0.44  0.40  0.53  0.19  0.50  0.00  0.48  0.27  CYT
STE5_YEAST  0.45  0.57  0.52  0.21  0.50  0.00  0.54  0.38  NUC
STE6_YEAST  0.46  0.61  0.38  0.35  0.50  0.00  0.49  0.22  ME3
STF1_YEAST  0.55  0.41  0.67  0.61  0.50  0.00  0.49  0.14  MIT
STF2_YEAST  0.28  0.18  0.72  0.26  0.50  0.00  0.49  0.25  MIT
STH1_YEAST  0.66  0.65  0.53  0.17  0.50  0.00  0.47  0.66  NUC
STL1_YEAST  0.36  0.50  0.39  0.23  0.50  0.00  0.50  0.22  ME3
STP1_YEAST  0.48  0.54  0.56  0.29  0.50  0.00  0.51  0.43  NUC
STU1_YEAST  0.33  0.37  0.49  0.22  0.50  0.00  0.55  0.22  CYT
STV1_YEAST  0.58  0.43  0.32  0.11  0.50  0.00  0.49  0.22  VAC
TF2B_YEAST  0.58  0.64  0.42  0.30  0.50  0.00  0.54  0.22  NUC
INV1_YEAST  0.74  0.82  0.46  0.24  0.50  0.00  0.50  0.31  EXC
INV2_YEAST  0.74  0.82  0.46  0.24  0.50  0.00  0.48  0.22  EXC
INV4_YEAST  0.75  0.76  0.58  0.22  0.50  0.00  0.49  0.22  EXC
SUG1_YEAST  0.58  0.37  0.58  0.16  0.50  0.00  0.51  0.22  NUC
SUI1_YEAST  0.39  0.39  0.65  0.16  0.50  0.00  0.45  0.22  CYT
IF2A_YEAST  0.51  0.59  0.55  0.21  0.50  0.00  0.52  0.22  CYT
IF2B_YEAST  0.41  0.35  0.60  0.22  0.50  0.00  0.56  0.79  CYT
SUL1_YEAST  0.43  0.28  0.41  0.32  0.50  0.00  0.52  0.22  ME3
SUP1_YEAST  0.41  0.49  0.55  0.13  0.50  0.00  0.55  0.22  CYT
SUP2_YEAST  0.23  0.29  0.46  0.00  0.50  0.00  0.43  0.31  CYT
RS4_YEAST   0.25  0.48  0.45  0.32  0.50  0.00  0.40  0.22  CYT
RS11_YEAST  0.38  0.34  0.55  0.44  0.50  0.00  0.48  0.26  CYT
SUV3_YEAST  0.61  0.54  0.54  0.38  0.50  0.00  0.54  0.29  MIT
ADR6_YEAST  0.48  0.17  0.37  0.33  0.50  0.00  0.44  0.36  NUC
SWI3_YEAST  0.47  0.47  0.50  0.19  0.50  0.00  0.51  0.26  NUC
SWI4_YEAST  0.55  0.38  0.52  0.16  0.50  0.00  0.49  0.64  NUC
SWI5_YEAST  0.41  0.39  0.61  0.17  0.50  0.00  0.50  0.61  NUC
SWI6_YEAST  0.41  0.56  0.53  0.16  0.50  0.00  0.55  0.26  NUC
OSTD_YEAST  0.78  0.73  0.27  0.28  0.50  0.00  0.56  0.22  ME1
SYG1_YEAST  0.31  0.51  0.38  0.18  0.50  0.00  0.46  0.31  ME3
TAL1_YEAST  0.63  0.64  0.49  0.20  0.50  0.00  0.52  0.25  CYT
VAL1_YEAST  0.31  0.40  0.31  0.17  0.50  0.00  0.52  0.22  ME3
TBF1_YEAST  0.44  0.65  0.49  0.16  0.50  0.00  0.48  0.31  NUC
RL3_YEAST   0.48  0.44  0.46  0.37  0.50  0.00  0.46  0.36  CYT
TCPA_YEAST  0.50  0.49  0.46  0.22  0.50  0.00  0.53  0.25  CYT
TCPE_YEAST  0.62  0.42  0.47  0.16  0.50  0.00  0.52  0.22  CYT
TCPB_YEAST  0.50  0.45  0.52  0.18  0.50  0.00  0.52  0.22  CYT
TCPG_YEAST  0.59  0.51  0.47  0.21  0.50  0.00  0.47  0.22  CYT
TCPD_YEAST  0.39  0.47  0.49  0.20  0.50  0.00  0.53  0.26  CYT
TCPZ_YEAST  0.49  0.48  0.52  0.24  0.50  0.00  0.50  0.22  CYT
G3P1_YEAST  0.59  0.48  0.49  0.42  0.50  0.00  0.52  0.22  CYT
G3P2_YEAST  0.57  0.35  0.50  0.43  0.50  0.00  0.53  0.22  CYT
G3P3_YEAST  0.61  0.52  0.50  0.44  0.50  0.00  0.53  0.22  CYT
TF3B_YEAST  0.49  0.51  0.52  0.13  0.50  0.00  0.51  0.33  NUC
TEC1_YEAST  0.45  0.40  0.56  0.15  0.50  0.00  0.52  0.22  NUC
EF1A_YEAST  0.63  0.43  0.48  0.11  0.50  0.00  0.51  0.22  CYT
EF1A_YEAST  0.63  0.43  0.48  0.11  0.50  0.00  0.51  0.22  CYT
EF1G_YEAST  0.52  0.45  0.53  0.34  0.50  0.00  0.52  0.44  CYT
EF1H_YEAST  0.54  0.48  0.55  0.33  0.50  0.00  0.55  0.40  CYT
T2EA_YEAST  0.55  0.79  0.45  0.25  0.50  0.00  0.51  0.22  NUC
YK42_YEAST  0.58  0.51  0.63  0.20  0.50  0.00  0.50  0.42  NUC
TFB1_YEAST  0.63  0.58  0.57  0.10  0.50  0.00  0.52  0.33  NUC
TFC1_YEAST  0.54  0.67  0.56  0.15  0.50  0.00  0.57  0.33  NUC
TF3A_YEAST  0.41  0.59  0.65  0.14  0.50  0.00  0.49  0.33  NUC
TFC3_YEAST  0.47  0.38  0.50  0.15  0.50  0.00  0.49  0.47  NUC
TFC4_YEAST  0.33  0.17  0.52  0.13  0.50  0.00  0.51  0.75  NUC
DKA1_YEAST  0.42  0.50  0.59  0.17  0.50  0.00  0.51  0.22  CYT
THRC_YEAST  0.54  0.55  0.55  0.40  0.50  0.00  0.53  0.22  CYT
SYTC_YEAST  0.31  0.31  0.57  0.15  0.50  0.00  0.50  0.22  CYT
IF4A_YEAST  0.38  0.42  0.50  0.19  0.50  0.00  0.44  0.22  CYT
IF1A_YEAST  0.33  0.36  0.62  0.26  0.50  0.00  0.55  0.22  CYT
IF4A_YEAST  0.38  0.42  0.50  0.19  0.50  0.00  0.44  0.22  CYT
TIF3_YEAST  0.47  0.56  0.58  0.19  0.50  0.00  0.44  0.64  CYT
IF41_YEAST  0.32  0.32  0.52  0.18  0.50  0.00  0.48  0.34  CYT
IF42_YEAST  0.28  0.27  0.50  0.14  0.50  0.00  0.50  0.28  CYT
IF5_YEAST   0.41  0.46  0.57  0.25  0.50  0.00  0.57  0.38  CYT
IF52_YEAST  0.44  0.54  0.51  0.16  0.50  0.00  0.58  0.22  CYT
IF51_YEAST  0.44  0.55  0.51  0.16  0.50  0.00  0.60  0.22  CYT
TIP1_YEAST  0.77  0.70  0.44  0.29  0.50  0.00  0.56  0.22  ME1
TP20_YEAST  0.40  0.56  0.53  0.15  0.50  0.00  0.49  0.22  CYT
SRP1_YEAST  0.79  0.79  0.42  0.26  0.50  0.00  0.60  0.22  ME1
SRP2_YEAST  0.80  0.83  0.43  0.24  0.50  0.00  0.54  0.22  ME1
TKT1_YEAST  0.58  0.55  0.51  0.13  0.50  0.00  0.52  0.22  CYT
TKT2_YEAST  0.55  0.69  0.51  0.12  0.50  0.00  0.51  0.22  CYT
TYSY_YEAST  0.47  0.46  0.53  0.12  0.50  0.00  0.51  0.25  NUC
TOA1_YEAST  0.57  0.29  0.63  0.22  0.50  0.00  0.49  0.27  NUC
TOA2_YEAST  0.52  0.49  0.59  0.21  0.50  0.00  0.47  0.22  NUC
TOP1_YEAST  0.41  0.42  0.53  0.17  0.50  0.00  0.48  0.58  NUC
TOP2_YEAST  0.45  0.36  0.50  0.19  0.50  0.00  0.53  0.70  NUC
TOP3_YEAST  0.53  0.51  0.54  0.21  0.50  0.00  0.45  0.22  NUC
TOR2_YEAST  0.49  0.50  0.42  0.43  0.50  0.00  0.50  0.36  VAC
TPIS_YEAST  0.44  0.49  0.49  0.27  0.50  0.00  0.52  0.22  CYT
KAPA_YEAST  0.25  0.26  0.53  0.17  0.50  0.00  0.45  0.22  CYT
KAPB_YEAST  0.49  0.46  0.54  0.18  0.50  0.00  0.35  0.22  CYT
KAPC_YEAST  0.42  0.37  0.54  0.17  0.50  0.00  0.51  0.22  CYT
TPM1_YEAST  0.42  0.45  0.75  0.21  0.50  0.00  0.48  0.22  CYT
TPM2_YEAST  0.39  0.45  0.75  0.17  0.50  0.00  0.51  0.22  CYT
TPS1_YEAST  0.63  0.54  0.53  0.27  0.50  0.00  0.49  0.22  CYT
TPS2_YEAST  0.54  0.43  0.48  0.27  0.50  0.00  0.44  0.41  CYT
TPS3_YEAST  0.40  0.44  0.50  0.13  0.50  0.00  0.52  0.39  CYT
TRK1_YEAST  0.55  0.39  0.39  0.47  0.50  0.00  0.50  0.83  ME3
TRK2_YEAST  0.59  0.48  0.41  0.53  0.50  0.00  0.48  0.56  ME3
TRNL_YEAST  0.49  0.38  0.49  0.15  0.50  0.00  0.53  0.25  NUC
TRM1_YEAST  0.53  0.45  0.52  0.29  0.50  0.00  0.55  0.38  MIT
TRPF_YEAST  0.62  0.60  0.54  0.22  0.50  0.00  0.54  0.27  CYT
TRPE_YEAST  0.33  0.46  0.53  0.12  0.50  0.00  0.50  0.27  CYT
TRPG_YEAST  0.57  0.36  0.51  0.25  0.50  0.00  0.54  0.25  CYT
TRPD_YEAST  0.45  0.76  0.51  0.25  0.50  0.00  0.59  0.22  CYT
TRP_YEAST   0.48  0.44  0.51  0.24  0.50  0.00  0.49  0.22  CYT
TSA_YEAST   0.59  0.64  0.44  0.26  0.50  0.00  0.50  0.22  CYT
TSL1_YEAST  0.79  0.56  0.53  0.19  0.50  0.00  0.47  0.35  CYT
TSM1_YEAST  0.50  0.50  0.48  0.34  0.50  0.00  0.52  0.27  NUC
TTP1_YEAST  0.79  0.62  0.35  0.35  0.50  0.00  0.60  0.28  ME2
GLRX_YEAST  0.52  0.50  0.60  0.20  0.50  0.00  0.52  0.22  CYT
TBA1_YEAST  0.59  0.46  0.57  0.17  0.50  0.00  0.52  0.22  CYT
TBB_YEAST   0.53  0.42  0.53  0.19  0.50  0.00  0.47  0.22  CYT
TBA3_YEAST  0.59  0.46  0.55  0.17  0.50  0.00  0.52  0.25  CYT
EFTU_YEAST  0.61  0.73  0.50  0.58  0.50  0.00  0.50  0.22  MIT
TUP1_YEAST  0.50  0.43  0.56  0.17  0.50  0.00  0.35  0.22  NUC
TYE7_YEAST  0.36  0.52  0.61  0.33  0.50  0.00  0.52  0.37  NUC
TYR1_YEAST  0.66  0.54  0.53  0.17  0.50  0.00  0.54  0.22  CYT
UBA1_YEAST  0.52  0.51  0.48  0.12  0.50  0.00  0.54  0.31  CYT
UBC1_YEAST  0.56  0.46  0.51  0.25  0.50  0.00  0.54  0.22  CYT
UBC4_YEAST  0.47  0.46  0.49  0.27  0.50  0.00  0.59  0.22  CYT
UBC5_YEAST  0.50  0.46  0.49  0.27  0.50  0.00  0.60  0.22  CYT
UBC6_YEAST  0.43  0.48  0.36  0.26  0.50  0.00  0.52  0.22  ME3
UBC7_YEAST  0.50  0.44  0.57  0.28  0.50  0.00  0.57  0.22  CYT
UBIQ_YEAST  0.46  0.47  0.62  0.30  0.50  0.00  0.38  0.22  CYT
UBP1_YEAST  0.59  0.70  0.46  0.19  0.50  0.00  0.54  0.44  CYT
UBP2_YEAST  0.19  0.41  0.55  0.13  0.50  0.00  0.52  0.25  CYT
UBP3_YEAST  0.27  0.43  0.50  0.13  0.50  0.00  0.54  0.31  CYT
UBR1_YEAST  0.42  0.46  0.44  0.17  0.50  0.00  0.51  0.42  CYT
UGA3_YEAST  0.49  0.36  0.47  0.28  0.50  0.00  0.56  0.54  NUC
UGA4_YEAST  0.42  0.51  0.33  0.16  0.50  0.00  0.54  0.22  ME3
UME5_YEAST  0.34  0.42  0.48  0.19  0.50  0.00  0.46  0.31  NUC
UME6_YEAST  0.60  0.57  0.63  0.22  0.50  0.00  0.50  0.49  NUC
UNG_YEAST   0.53  0.44  0.54  0.52  0.50  0.00  0.49  0.38  NUC
PYRD_YEAST  0.48  0.39  0.56  0.23  0.50  0.00  0.60  0.22  CYT
PYR1_YEAST  0.56  0.49  0.47  0.13  0.50  0.00  0.52  0.22  NUC
UMPK_YEAST  0.47  0.59  0.56  0.09  0.50  0.00  0.50  0.22  CYT
RL21_YEAST  0.40  0.28  0.58  0.44  0.50  0.00  0.41  0.22  CYT
RSU2_YEAST  0.54  0.35  0.55  0.19  0.50  0.00  0.30  0.22  CYT
USO1_YEAST  0.50  0.47  0.45  0.14  0.50  0.00  0.53  0.32  ME3
YEU2_YEAST  0.55  0.49  0.60  0.18  0.50  0.00  0.51  0.22  NUC
VAC1_YEAST  0.55  0.44  0.50  0.09  0.50  0.00  0.55  0.22  VAC
RMAR_YEAST  0.66  0.37  0.60  0.25  0.50  0.00  0.69  0.22  MIT
SYV_YEAST   0.51  0.49  0.48  0.55  0.50  0.00  0.52  0.58  CYT
VATA_YEAST  0.36  0.51  0.51  0.17  0.50  0.00  0.52  0.22  VAC
VM11_YEAST  0.68  0.68  0.35  0.16  0.50  0.00  0.62  0.22  VAC
VATB_YEAST  0.44  0.35  0.55  0.14  0.50  0.00  0.52  0.22  VAC
VATL_YEAST  0.73  0.59  0.35  0.15  0.50  0.00  0.54  0.22  VAC
VATE_YEAST  0.60  0.37  0.52  0.15  0.50  0.00  0.55  0.26  VAC
VATC_YEAST  0.64  0.61  0.56  0.15  0.50  0.00  0.54  0.22  VAC
VATX_YEAST  0.48  0.58  0.58  0.12  0.50  0.00  0.49  0.22  VAC
VATF_YEAST  0.65  0.58  0.53  0.21  0.50  0.00  0.51  0.22  VAC
VATD_YEAST  0.48  0.49  0.49  0.26  0.50  0.00  0.39  0.27  VAC
VPH1_YEAST  0.57  0.54  0.32  0.15  0.50  0.00  0.52  0.25  VAC
VM12_YEAST  0.40  0.36  0.32  0.16  0.50  0.00  0.51  0.27  VAC
VPS1_YEAST  0.50  0.55  0.52  0.16  0.50  0.00  0.51  0.31  CYT
VP15_YEAST  0.65  0.63  0.47  0.22  0.50  0.00  0.52  0.27  CYT
VP16_YEAST  0.41  0.48  0.51  0.20  0.50  0.00  0.51  0.22  CYT
VP17_YEAST  0.25  0.40  0.54  0.16  0.50  0.00  0.43  0.22  CYT
YP51_YEAST  0.63  0.56  0.52  0.21  0.50  0.00  0.50  0.22  CYT
SLP1_YEAST  0.56  0.68  0.42  0.36  0.50  0.00  0.49  0.22  CYT
VP34_YEAST  0.57  0.47  0.48  0.17  0.50  0.00  0.52  0.26  VAC
VP45_YEAST  0.46  0.52  0.51  0.13  0.50  0.00  0.47  0.22  CYT
VRP1_YEAST  0.50  0.40  0.57  0.17  0.50  0.00  0.59  0.22  CYT
OSTB_YEAST  0.78  0.71  0.35  0.25  0.50  0.00  0.49  0.22  ME1
XRS2_YEAST  0.64  0.56  0.52  0.17  0.50  0.00  0.54  0.47  NUC
YAA7_YEAST  1.00  0.80  0.29  0.36  0.50  0.00  0.52  0.22  ME1
YAB1_YEAST  0.51  0.39  0.56  0.55  0.50  0.00  0.46  0.64  MIT
YAB8_YEAST  0.69  0.66  0.36  0.09  0.50  0.00  0.56  0.22  ME1
YAB9_YEAST  0.40  0.45  0.45  0.15  0.50  0.00  0.53  0.48  NUC
YAC2_YEAST  0.49  0.53  0.36  0.15  0.50  0.00  0.52  0.27  ME3
YAE2_YEAST  0.39  0.63  0.41  0.27  0.50  0.00  0.49  0.22  ME3
YAF1_YEAST  0.45  0.51  0.43  0.22  0.50  0.00  0.57  0.22  NUC
YAF3_YEAST  0.77  0.78  0.27  0.37  0.50  0.00  0.49  0.22  ME1
YAG3_YEAST  0.88  0.75  0.41  0.36  0.50  0.00  0.43  0.22  ME2
YAG7_YEAST  0.49  0.49  0.40  0.20  0.50  0.00  0.48  0.26  ME3
PDR4_YEAST  0.57  0.53  0.60  0.28  0.50  0.00  0.52  0.45  NUC
AP17_YEAST  0.53  0.52  0.49  0.27  0.50  0.00  0.51  0.22  CYT
AP19_YEAST  0.50  0.47  0.56  0.31  0.50  0.00  0.56  0.26  CYT
YAP3_YEAST  0.71  0.79  0.41  0.38  0.50  0.00  0.54  0.22  ME1
AP54_YEAST  0.33  0.49  0.46  0.22  0.50  0.00  0.53  0.33  ME3
ADB1_YEAST  0.47  0.41  0.46  0.18  0.50  0.00  0.53  0.22  ME3
CACM_YEAST  0.45  0.39  0.46  0.29  0.50  0.00  0.42  0.22  MIT
FMT_YEAST   0.59  0.56  0.50  0.48  0.50  0.00  0.46  0.22  MIT
YBC4_YEAST  0.32  0.30  0.57  0.38  0.50  0.00  0.50  0.25  NUC
YBE2_YEAST  0.26  0.30  0.37  0.15  0.50  0.00  0.53  0.25  ME3
YBG6_YEAST  0.28  0.41  0.46  0.18  0.50  0.00  0.47  0.39  NUC
YBI8_YEAST  0.45  0.50  0.43  0.16  0.50  0.00  0.52  0.28  ME3
RL3P_YEAST  0.24  0.25  0.57  0.28  0.50  0.00  0.51  0.11  CYT
MRF1_YEAST  0.46  0.61  0.55  0.29  0.50  0.00  0.49  0.22  MIT
YBT6_YEAST  0.54  0.44  0.38  0.22  0.50  0.00  0.54  0.30  ME3
YBY2_YEAST  0.22  0.53  0.36  0.22  0.50  0.00  0.54  0.31  ME3
YB00_YEAST  0.25  0.41  0.47  0.14  0.50  0.00  0.56  0.68  NUC
YB30_YEAST  0.43  0.41  0.37  0.18  0.50  0.00  0.54  0.31  ME3
YB32_YEAST  0.40  0.44  0.47  0.25  0.50  0.00  0.54  0.56  NUC
YB33_YEAST  0.46  0.59  0.38  0.12  0.50  0.00  0.50  0.22  ME3
YB37_YEAST  0.80  0.82  0.40  0.31  0.50  0.00  0.57  0.25  ME1
YB48_YEAST  0.29  0.39  0.46  0.36  0.50  0.00  0.51  0.22  NUC
YB54_YEAST  0.40  0.40  0.43  0.19  0.50  0.83  0.48  0.22  POX
YB72_YEAST  0.57  0.52  0.46  0.20  0.50  0.83  0.52  0.41  POX
YB91_YEAST  0.43  0.60  0.40  0.12  0.50  0.00  0.49  0.29  ME3
YB8E_YEAST  0.56  0.71  0.47  0.21  0.50  0.00  0.52  0.22  MIT
YB8G_YEAST  0.65  0.62  0.26  0.33  0.50  0.00  0.55  0.22  ME3
YB8I_YEAST  0.77  0.70  0.37  0.12  0.50  0.00  0.49  0.26  ME1
YCFI_YEAST  0.47  0.61  0.32  0.27  0.50  0.00  0.50  0.30  ME3
YCK1_YEAST  0.71  0.51  0.49  0.23  0.50  0.00  0.30  0.32  ME2
YCK2_YEAST  0.59  0.48  0.49  0.49  0.50  0.00  0.36  0.32  CYT
YCA9_YEAST  0.58  0.63  0.52  0.70  0.50  0.00  0.46  0.22  MIT
YCD8_YEAST  0.30  0.68  0.41  0.17  0.50  0.00  0.51  0.22  ME3
YCG9_YEAST  0.74  0.73  0.32  0.20  0.50  0.00  0.55  0.22  ME1
YCH0_YEAST  0.55  0.35  0.36  0.29  0.50  0.00  0.51  0.22  ME3
YCQ0_YEAST  0.35  0.32  0.31  0.16  0.50  0.00  0.56  0.22  ME3
YCQ7_YEAST  0.67  0.61  0.39  0.24  0.50  0.00  0.51  0.22  ME3
YCR3_YEAST  0.69  0.57  0.39  0.19  0.50  0.00  0.48  0.39  ME2
SYN_YEAST   0.47  0.41  0.53  0.27  0.50  0.00  0.47  0.25  MIT
YCR8_YEAST  0.39  0.56  0.34  0.18  0.50  0.00  0.49  0.22  ME3
YCS4_YEAST  0.51  0.38  0.42  0.21  0.50  0.00  0.46  0.34  ME3
YCT8_YEAST  0.32  0.45  0.39  0.14  0.50  0.00  0.45  0.22  ME3
YCV1_YEAST  0.75  0.73  0.35  0.33  0.50  0.00  0.49  0.28  ME1
YCW2_YEAST  0.54  0.54  0.56  0.18  0.50  0.00  0.46  0.29  NUC
YCX9_YEAST  0.71  0.64  0.42  0.28  0.50  0.00  0.43  0.22  EXC
YCY8_YEAST  0.28  0.48  0.36  0.16  0.50  0.00  0.53  0.22  ME3
YCZ6_YEAST  0.58  0.44  0.45  0.32  0.50  0.00  0.52  0.37  NUC
YD66_YEAST  0.52  0.65  0.36  0.26  0.50  0.00  0.44  0.22  ME3
MAS5_YEAST  0.64  0.44  0.56  0.15  0.50  0.00  0.56  0.22  CYT
EF3_YEAST   0.48  0.58  0.47  0.17  0.50  0.00  0.53  0.74  CYT
YEA6_YEAST  0.42  0.71  0.45  0.15  0.50  0.00  0.48  0.22  ME3
YEP0_YEAST  0.38  0.37  0.36  0.14  0.50  0.00  0.54  0.22  ME3
YE14_YEAST  0.40  0.40  0.44  0.37  0.50  0.00  0.53  0.25  NUC
YGL1_YEAST  0.38  0.56  0.38  0.16  0.50  0.00  0.53  0.22  ME3
YGP1_YEAST  0.80  0.79  0.43  0.25  0.50  0.00  0.52  0.22  EXC
YHA8_YEAST  0.63  0.65  0.42  0.18  0.50  0.00  0.54  0.27  ME3
YHA9_YEAST  0.47  0.40  0.63  0.19  0.50  0.00  0.52  0.32  NUC
YHB7_YEAST  0.83  0.94  0.32  0.21  0.50  0.00  0.51  0.22  ME1
YHC6_YEAST  0.61  0.76  0.30  0.16  0.50  0.00  0.45  0.41  ME3
RIMI_YEAST  0.33  0.38  0.47  0.14  0.50  0.00  0.51  0.47  NUC
YHD5_YEAST  0.38  0.67  0.33  0.17  0.50  0.00  0.51  0.22  ME3
YHE0_YEAST  0.39  0.33  0.33  0.23  0.50  0.00  0.47  0.22  ME3
YHF0_YEAST  0.50  0.63  0.45  0.13  0.50  0.00  0.45  0.32  ME3
YHG2_YEAST  0.20  0.60  0.50  0.29  0.50  0.00  0.51  0.22  ME3
YHI7_YEAST  0.29  0.26  0.43  0.17  0.50  0.00  0.55  0.30  ME3
YHJ2_YEAST  0.51  0.46  0.41  0.36  0.50  0.00  0.49  0.22  ME3
YHK5_YEAST  0.92  0.66  0.52  0.23  0.50  0.00  0.53  0.22  ME1
YHK8_YEAST  0.49  0.56  0.37  0.20  0.50  0.00  0.53  0.22  ME3
YHN8_YEAST  0.86  0.78  0.34  0.15  0.50  0.00  0.53  0.22  ME2
YHP0_YEAST  0.38  0.44  0.57  0.14  0.50  0.00  0.53  0.52  NUC
YHQ1_YEAST  0.72  0.73  0.41  0.28  0.50  0.00  0.44  0.22  ME1
YHR0_YEAST  0.80  0.73  0.47  0.19  0.50  0.00  0.49  0.22  ME1
YHT3_YEAST  0.49  0.55  0.35  0.23  0.50  0.00  0.57  0.22  ME3
YHU0_YEAST  0.63  0.71  0.44  0.53  0.50  0.00  0.52  0.22  ME2
YHU2_YEAST  0.60  0.68  0.30  0.27  0.50  0.00  0.55  0.22  ME3
YHX8_YEAST  0.40  0.43  0.49  0.17  0.50  0.00  0.51  0.36  NUC
YHY0_YEAST  0.82  0.63  0.47  0.18  0.50  0.00  0.50  0.22  POX
YHY1_YEAST  0.77  0.68  0.35  0.19  0.50  0.00  0.53  0.43  ME1
YIA6_YEAST  0.51  0.59  0.46  0.13  0.50  0.00  0.48  0.22  MIT
YIB3_YEAST  0.52  0.46  0.34  0.20  0.50  0.00  0.51  0.25  ME3
YIF2_YEAST  0.47  0.50  0.60  0.63  0.50  0.00  0.38  0.16  CYT
YIG3_YEAST  0.34  0.24  0.51  0.15  0.50  0.00  0.54  0.40  NUC
YIN0_YEAST  0.35  0.29  0.46  0.14  0.50  0.00  0.54  0.66  NUC
YIN4_YEAST  0.58  0.67  0.49  0.16  0.50  0.00  0.47  0.28  MIT
YIR3_YEAST  0.85  0.85  0.30  0.31  0.50  0.00  0.55  0.42  ME1
YKJ5_YEAST  0.36  0.48  0.61  0.26  0.50  0.00  0.50  0.16  NUC
YKA5_YEAST  0.41  0.25  0.59  0.44  0.50  0.00  0.60  0.69  NUC
YKA8_YEAST  0.30  0.37  0.40  0.45  0.50  0.00  0.48  0.41  ME3
MAOX_YEAST  0.57  0.59  0.49  0.86  0.50  0.00  0.47  0.22  NUC
YKD8_YEAST  0.38  0.40  0.39  0.19  0.50  0.00  0.46  0.62  NUC
YKE6_YEAST  0.77  0.74  0.37  0.29  0.50  0.00  0.45  0.22  ME1
TCTP_YEAST  0.47  0.38  0.58  0.19  0.50  0.00  0.57  0.22  CYT
PMT_YEAST   0.50  0.61  0.44  0.20  0.50  0.00  0.49  0.22  MIT
YKM9_YEAST  0.41  0.45  0.46  0.23  0.50  0.00  0.50  0.70  CYT
YKN4_YEAST  0.46  0.62  0.46  0.54  0.50  0.00  0.51  0.27  MIT
YKS8_YEAST  0.74  0.75  0.45  0.44  0.50  0.00  0.52  0.22  POX
ACP_YEAST   0.52  0.53  0.58  0.69  0.50  0.00  0.50  0.22  MIT
YKW2_YEAST  0.41  0.47  0.50  0.14  0.50  0.00  0.53  0.37  NUC
YKY8_YEAST  0.25  0.40  0.52  0.15  0.50  0.00  0.56  0.28  NUC
YK44_YEAST  0.58  0.56  0.38  0.39  0.50  0.00  0.54  0.57  NUC
YK68_YEAST  0.32  0.29  0.29  0.08  0.50  0.00  0.52  0.22  ME3
RL13_YEAST  0.38  0.48  0.57  0.30  0.50  0.00  0.41  0.11  CYT
YMC1_YEAST  0.39  0.58  0.47  0.18  0.50  0.00  0.48  0.22  MIT
YMC2_YEAST  0.38  0.47  0.47  0.18  0.50  0.00  0.44  0.26  MIT
YME1_YEAST  0.63  0.57  0.50  0.48  0.50  0.00  0.51  0.22  MIT
RMR3_YEAST  0.51  0.45  0.62  0.25  0.50  0.00  0.59  0.22  MIT
YOX1_YEAST  0.59  0.67  0.54  0.19  0.50  0.00  0.48  0.60  NUC
YPT1_YEAST  0.60  0.61  0.54  0.11  0.50  0.00  0.46  0.22  CYT
YP52_YEAST  0.48  0.61  0.57  0.17  0.50  0.00  0.45  0.22  CYT
YP53_YEAST  0.71  0.50  0.50  0.18  0.50  0.00  0.46  0.22  CYT
YPT7_YEAST  0.61  0.48  0.54  0.25  0.50  0.00  0.50  0.22  CYT
R29A_YEAST  0.38  0.32  0.64  0.41  0.50  0.00  0.44  0.11  CYT
R29B_YEAST  0.38  0.40  0.66  0.35  0.50  0.00  0.43  0.11  CYT
YUR1_YEAST  0.81  0.62  0.43  0.17  0.50  0.00  0.53  0.22  ME2
ZIP1_YEAST  0.47  0.43  0.61  0.40  0.50  0.00  0.48  0.47  NUC
ZNRP_YEAST  0.67  0.57  0.36  0.19  0.50  0.00  0.56  0.22  ME2
ZUO1_YEAST  0.43  0.40  0.60  0.16  0.50  0.00  0.53  0.39  NUC
G6PD_YEAST  0.65  0.54  0.54  0.13  0.50  0.00  0.53  0.22  CYT
